# Supplementary material for: Identification of PNG kinase substrates uncovers interactions with the translational repressor TRAL in the oocyte-to-embryo transition
Source: eLife. 2018 Feb 26;7:e33150. doi: 10.7554/eLife.33150 (PMC5826265; doi:10.7554/eLife.33150)
Supplement: Figure 1—source data 1. [file elife-33150-fig1-data1.xlsx]

## Sheet: Sheet1
	scale (log2 value)
		Residue
		P	G	A	C	S	T	V	I	L	M	F	Y	W	H	K	R	Q	N	D	E	pT	pY
Position	-5	-0.306466	0.39679	-0.259648	-0.510272	0.580491	1.55356	-0.471042	-0.510786	-0.356007	-0.293186	-0.280991	-0.343332	0.327885	-0.280487	-0.153366	0.0262495	-0.150251	-0.295078	-0.203923	-0.526168	-0.776892	-0.807339
	-4	-0.404975	-0.155107	-0.453327	-0.14226	0.10711	0.687874	-0.445826	-0.216985	-0.0977805	-0.022717	-0.12516	-0.014229	1.64343	-0.088311	-0.614385	0.0325781	-0.312758	0.157814	-0.970148	-1.21797	-1.24841	-0.998034
	-3	-1.12639	-1.23379	-0.542155	-0.300419	-0.979933	0.816536	-0.244194	-0.532743	1.75397	1.06151	1.19123	0.4805	1.07377	-0.581244	-1.74692	-0.94174	-0.928245	-1.54986	-3.89562	-2.7417	-2.36269	-2.2885
	-2	-4.44163	-0.731094	-0.788759	-0.895414	-0.513388	1.32375	-1.01935	-1.51234	0.100241	0.476561	1.05266	1.47235	1.20052	0.273092	-1.53973	-0.00690326	-0.444819	-0.312988	-2.42761	-1.71923	-3.15871	-1.86414
	-1	-3.94214	-0.499213	0.226434	-0.366614	0.303444	2.03152	-1.27241	-1.98786	-0.419553	0.869409	-0.34889	0.128825	-0.431965	0.259897	0.204624	0.326647	-0.18587	-0.265158	-1.39546	-1.30847	-2.32849	-1.5194
	+1	-4.03591	-0.483969	-0.957045	0.103359	-0.455886	1.84814	-0.801151	-0.443777	0.379246	0.314065	-0.694191	0.408072	1.08874	0.459736	-1.05748	0.213868	0.329377	-0.351526	-2.29693	-3.04517	-1.05842	-1.57344
	+2	-0.270407	-0.366126	-0.145633	-0.394936	-0.465534	1.36699	0.313516	0.418893	0.470282	-0.648014	-0.509507	0.152363	-0.157612	0.123614	-0.0763364	1.02395	-0.861459	-0.456871	-0.78574	-2.44944	-2.0791	-3.25547
	+3	-0.00624714	0.245306	-0.298395	-0.11475	-0.243999	0.645246	-0.280702	-0.322333	-0.0807733	0.154267	0.161262	0.305002	0.916656	0.25624	-0.332574	0.366513	-0.373868	-0.115927	-0.838089	-2.18784	-2.37203	-1.77065
	+4	0.142989	-0.338467	-0.334196	-1.23463	-0.657695	0.748548	-0.0125098	0.296162	-0.0315999	0.0803011	1.04309	0.199312	0.908838	-0.159296	-0.324485	-0.214912	0.262165	-0.385241	-1.18142	-1.88821	-1.48813	-2.21072
