# Supplementary material for: Identification of PNG kinase substrates uncovers interactions with the translational repressor TRAL in the oocyte-to-embryo transition
Source: eLife. 2018 Feb 26;7:e33150. doi: 10.7554/eLife.33150 (PMC5826265; doi:10.7554/eLife.33150)
Supplement: Figure 2—source data 1. — Sheet 1 shows the total spectrum count in each sample for proteins identified in the PNG substrate screens. The substrates identified by phosphopeptides recovered on the iodoacetyl resin are listed for the 25% (F1) and 40–75% (F2) fractions from experiment 1. For experiment 2, the purified thiophosphorylated peptides (elute) and their unbound fractions (flow through) following incubation with wild-type or kinase-dead PNG are listed (see also Figure 2A). Proteins for which at least two peptides were found are shown in sheet 1, but all the spectra found in the analyses are listed in sheet 2. Sheet 3 provides putative targets of PNG based on the analysis of each experiment and the combined analysis. [file elife-33150-fig2-data1.xlsx]

## Sheet: Total Spectrum Counts
			All Peptides						Phosphopeptides
			Experiment 1		Experiment 2				Experiment 1		Experiment 2
			IMAC elution (phosphopeptide enrichment)		IMAC elution (phosphopeptide enrichment)		IMAC flow through (phosphopeptide depletion)		IMAC elution (phosphopeptide enrichment)		IMAC elution (phosphopeptide enrichment)		IMAC flow through (phosphopeptide depletion)
Identified Proteins	Accession Number	MW	WT_F1	WT_F2	WT	KD	WT	KD	WT_F1	WT_F2	WT	KD	WT	KD
lipid storage droplet-2, isoform B [Drosophila melanogaster]	gi|116007162 (+2)	36 kDa	0	0	0	0	13	10	0	0	0	0	0	0
lethal (2) 06225, isoform B [Drosophila melanogaster]	gi|116007314 (+2)	11 kDa	0	0	0	0	2	0	0	0	0	0	0	0
ribosomal protein L5, isoform A [Drosophila melanogaster]	gi|116007382 (+2)	34 kDa	0	0	0	0	12	9	0	0	0	0	0	0
calnexin 99A, isoform D [Drosophila melanogaster]	gi|116008118 (+2)	68 kDa	0	0	0	0	2	1	0	0	0	0	0	0
keratin 1 [Homo sapiens]	gi|119395750	66 kDa	1	0	0	0	3	2	0	0	0	0	0	0
Cluster of keratin 1 [Homo sapiens] (gi|119395750)	gi|119395750 [2]	66 kDa	1	1	0	0	3	2	0	0	0	0	0	0
RecName: Full=Ig gamma chain C region	gi|121088	35 kDa	4	8	0	0	0	0	0	0	0	0	0	0
ribosomal protein L15, isoform C [Drosophila melanogaster]	gi|161076131 (+7)	24 kDa	0	0	0	0	2	2	0	0	0	0	0	0
eukaryotic translation initiation factor 4G, isoform A [Drosophila melanogaster]	gi|161076325 (+2)	184 kDa	0	0	0	0	5	5	0	0	0	0	0	0
TER94, isoform D [Drosophila melanogaster]	gi|161076488	84 kDa	0	0	0	0	14	11	0	0	0	0	0	0
mapmodulin, isoform C [Drosophila melanogaster]	gi|161077209 (+3)	41 kDa	0	0	0	0	3	3	0	0	0	0	0	0
CG30118, isoform B [Drosophila melanogaster]	gi|161077222 (+2)	54 kDa	0	0	0	0	1	2	0	0	0	0	0	0
lethal (2) 03709, isoform C [Drosophila melanogaster]	gi|161077234 (+5)	33 kDa	0	0	0	0	7	4	0	0	0	0	0	0
CG1440, isoform C [Drosophila melanogaster]	gi|161077632 (+1)	58 kDa	0	0	0	0	3	3	0	0	0	0	0	0
yolk protein 2 [Drosophila melanogaster]	gi|161077703	50 kDa	0	0	2	0	27	29	0	0	0	0	0	0
clathrin heavy chain, isoform E [Drosophila melanogaster]	gi|161077848 (+5)	191 kDa	0	0	0	0	4	3	0	0	0	0	0	0
nucleoporin 153, isoform B [Drosophila melanogaster]	gi|161077873 (+1)	201 kDa	4	0	0	0	0	0	4	0	0	0	0	0
lost, isoform B, partial [Drosophila melanogaster]	gi|161078016 (+1)	59 kDa	3	4	1	2	7	7	3	4	1	2	0	0
skpA associated protein, isoform B [Drosophila melanogaster]	gi|161078106 (+2)	55 kDa	2	0	0	0	6	4	0	0	0	0	0	0
vig2, isoform D [Drosophila melanogaster]	gi|161078610 (+1)	45 kDa	2	3	0	0	3	4	0	0	0	0	0	0
CG7911, isoform B [Drosophila melanogaster]	gi|161079102 (+1)	17 kDa	0	0	0	0	3	3	0	0	0	0	0	0
neural conserved at 73EF, isoform H [Drosophila melanogaster]	gi|161084450 (+7)	114 kDa	0	0	0	0	3	2	0	0	0	0	0	0
ADP-ribosylation factor GTPase activating protein 3, isoform C [Drosophila melanogaster]	gi|161085766 (+4)	59 kDa	0	0	0	0	2	2	0	0	0	0	0	0
glycerol 3 phosphate dehydrogenase, isoform B [Drosophila melanogaster]	gi|17136200 (+5)	39 kDa	0	0	0	0	3	3	0	0	0	0	0	0
amalgam, isoform A [Drosophila melanogaster]	gi|17136222 (+2)	36 kDa	0	0	0	0	2	1	0	0	0	0	0	0
kinesin heavy chain [Drosophila melanogaster]	gi|17136240	110 kDa	0	0	0	0	11	6	0	0	0	0	0	0
eukaryotic initiation factor 4a, isoform C [Drosophila melanogaster]	gi|17136248 (+5)	46 kDa	0	0	0	0	13	10	0	0	0	0	0	0
Aspartyl-tRNA synthetase, isoform A [Drosophila melanogaster]	gi|17136276 (+2)	59 kDa	0	0	0	0	3	3	0	0	0	0	0	0
annexin X, isoform A [Drosophila melanogaster]	gi|17136288	36 kDa	0	0	0	0	5	4	0	0	0	0	0	0
lamin, isoform A [Drosophila melanogaster]	gi|17136290 (+2)	71 kDa	0	0	0	0	5	2	0	0	0	0	0	0
ribosomal protein L36, isoform A [Drosophila melanogaster]	gi|17136318 (+3)	14 kDa	0	0	0	0	4	1	0	0	0	0	0	0
ribosomal protein L19, isoform A [Drosophila melanogaster]	gi|17136322 (+1)	24 kDa	0	0	0	0	5	5	0	0	0	0	0	0
ribosomal protein S3 [Drosophila melanogaster]	gi|17136324	27 kDa	0	0	0	0	13	15	0	0	0	0	0	0
polyA-binding protein, isoform A [Drosophila melanogaster]	gi|17136378 (+2)	70 kDa	2	0	1	0	16	15	2	0	1	0	0	0
phosphoglycerate kinase, isoform A [Drosophila melanogaster]	gi|17136394 (+4)	44 kDa	0	0	1	0	20	17	0	0	0	0	0	0
plutonium [Drosophila melanogaster]	gi|17136404	19 kDa	0	0	4	0	3	1	0	0	4	0	0	0
proteasome 29kD subunit [Drosophila melanogaster]	gi|17136420	29 kDa	0	0	0	0	5	8	0	0	0	0	0	0
superoxide dismutase, isoform A [Drosophila melanogaster]	gi|17136496	16 kDa	0	0	0	0	4	2	0	0	0	0	0	0
stubarista, isoform A [Drosophila melanogaster]	gi|17136518 (+2)	30 kDa	0	0	0	0	7	7	0	0	0	0	0	0
alpha-Tubulin at 84B [Drosophila melanogaster]	gi|17136564 (+1)	50 kDa	0	0	0	0	5	5	0	0	0	0	0	0
ribosomal protein L40, isoform A [Drosophila melanogaster]	gi|17136570 (+7)	15 kDa	0	0	8	6	1	1	0	0	0	0	0	0
cdc2 [Drosophila melanogaster]	gi|17136606	34 kDa	0	0	0	0	2	1	0	0	0	0	0	0
heterogeneous nuclear ribonucleoprotein at 87F, isoform A [Drosophila melanogaster]	gi|17136624 (+3)	39 kDa	0	0	0	0	3	2	0	0	0	0	0	0
porin, isoform A [Drosophila melanogaster]	gi|17136632 (+4)	31 kDa	2	0	0	0	12	16	0	0	0	0	0	0
vinculin [Drosophila melanogaster]	gi|17136646	106 kDa	0	0	0	0	2	2	0	0	0	0	0	0
calcium ATPase at 60A, isoform A [Drosophila melanogaster]	gi|17136664 (+7)	110 kDa	0	0	0	0	7	5	0	0	0	0	0	0
bicaudal, isoform A [Drosophila melanogaster]	gi|17136698 (+1)	18 kDa	0	0	0	0	4	1	0	0	0	0	0	0
bicaudal C, isoform A [Drosophila melanogaster]	gi|17136720 (+1)	98 kDa	0	0	0	0	3	2	0	0	0	0	0	0
ribosomal protein S2, isoform A [Drosophila melanogaster]	gi|17136734 (+1)	29 kDa	0	0	2	0	4	3	0	0	2	0	0	0
twins, isoform A [Drosophila melanogaster]	gi|17136742 (+7)	57 kDa	0	0	0	0	3	3	0	0	0	0	0	0
mutagen-sensitive 209, isoform A [Drosophila melanogaster]	gi|17136790 (+1)	29 kDa	0	0	0	0	5	4	0	0	0	0	0	0
vacuolar H[+]-ATPase 55kD B subunit, isoform B [Drosophila melanogaster]	gi|17136796 (+2)	55 kDa	0	0	0	0	2	1	0	0	0	0	0	0
ubiquitin carboxy-terminal hydrolase, isoform A [Drosophila melanogaster]	gi|17136836 (+2)	26 kDa	0	0	0	0	7	4	0	0	0	0	0	0
Rac1, isoform A [Drosophila melanogaster]	gi|17136856 (+1)	21 kDa	0	0	0	0	2	1	0	0	0	0	0	0
ribosomal protein L27A, isoform A [Drosophila melanogaster]	gi|17136880 (+1)	17 kDa	0	0	0	0	3	4	0	0	0	0	0	0
walrus, isoform B [Drosophila melanogaster]	gi|17136898 (+1)	34 kDa	0	0	0	0	4	2	0	0	0	0	0	0
mitochondrial acyl carrier protein 1, isoform B [Drosophila melanogaster]	gi|17136932	16 kDa	0	0	0	0	2	0	0	0	0	0	0	0
Cdc37 [Drosophila melanogaster]	gi|17136940	45 kDa	0	0	0	0	2	3	0	0	0	0	0	0
cinnamon, isoform A [Drosophila melanogaster]	gi|17136978 (+1)	66 kDa	0	0	0	0	2	0	0	0	0	0	0	0
twinstar [Drosophila melanogaster]	gi|17136986	17 kDa	0	0	0	0	6	7	0	0	0	0	0	0
pendulin [Drosophila melanogaster]	gi|17136998	58 kDa	0	0	0	0	8	5	0	0	0	0	0	0
ribosomal protein L11 [Drosophila melanogaster]	gi|17137026	21 kDa	0	1	1	0	3	2	0	0	0	0	0	0
CG5210 [Drosophila melanogaster]	gi|17137072	50 kDa	0	0	0	0	4	5	0	0	0	0	0	0
Rho1, isoform A [Drosophila melanogaster]	gi|17137100 (+6)	22 kDa	0	0	0	0	2	2	0	0	0	0	0	0
minichromosome maintenance 2 [Drosophila melanogaster]	gi|17137132	100 kDa	0	0	0	0	5	4	0	0	0	0	0	0
P-element somatic inhibitor, isoform B [Drosophila melanogaster]	gi|17137136 (+2)	82 kDa	0	0	0	0	3	3	0	0	0	0	0	0
nucleosome assembly protein 1, isoform A [Drosophila melanogaster]	gi|17137142 (+2)	43 kDa	0	0	0	0	7	4	0	0	0	0	0	0
ribosomal protein L22 [Drosophila melanogaster]	gi|17137152	31 kDa	0	0	1	0	5	4	0	0	0	0	0	0
hemomucin [Drosophila melanogaster]	gi|17137194	63 kDa	0	0	0	0	2	1	0	0	0	0	0	0
ribosomal protein L9, isoform A [Drosophila melanogaster]	gi|17137198 (+1)	21 kDa	0	0	0	0	5	4	0	0	0	0	0	0
Rab11, isoform B [Drosophila melanogaster]	gi|17137216 (+1)	24 kDa	0	0	0	0	4	3	0	0	0	0	0	0
Rab14, isoform A [Drosophila melanogaster]	gi|17137218	24 kDa	0	0	0	0	0	1	0	0	0	0	0	0
disc proliferation abnormal [Drosophila melanogaster]	gi|17137242	97 kDa	0	0	0	0	4	4	0	0	0	0	0	0
succinate dehydrogenase A, isoform A [Drosophila melanogaster]	gi|17137288 (+2)	72 kDa	0	0	0	0	2	4	0	0	0	0	0	0
adenosine 2, isoform A [Drosophila melanogaster]	gi|17137292 (+2)	148 kDa	0	0	0	0	3	1	0	0	0	0	0	0
nascent polypeptide associated complex protein alpha subunit, isoform B [Drosophila melanogaster]	gi|17137300 (+2)	23 kDa	0	0	0	0	3	2	0	0	0	0	0	0
cytochrome c oxidase subunit Va, isoform A [Drosophila melanogaster]	gi|17137302 (+2)	17 kDa	0	0	0	0	5	5	0	0	0	0	0	0
Ef1alpha-like factor, isoform A [Drosophila melanogaster]	gi|17137380 (+2)	66 kDa	0	0	0	0	4	2	0	0	0	0	0	0
receptor of activated protein kinase C 1, isoform A [Drosophila melanogaster]	gi|17137396 (+1)	36 kDa	0	0	0	0	13	9	0	0	0	0	0	0
Hsp70/Hsp90 organizing protein homolog [Drosophila melanogaster]	gi|17137540	56 kDa	0	0	0	0	9	11	0	0	0	0	3	1
TER94, isoform A [Drosophila melanogaster]	gi|17137560	89 kDa	0	0	0	0	15	12	0	0	0	0	0	0
Cluster of TER94, isoform A [Drosophila melanogaster] (gi|17137560)	gi|17137560 [2]	89 kDa	0	0	0	0	15	12	0	0	0	0	0	0
iron regulatory protein 1A [Drosophila melanogaster]	gi|17137564	99 kDa	0	0	0	0	3	1	0	0	0	0	0	0
uninitiated, isoform A [Drosophila melanogaster]	gi|17137568 (+1)	50 kDa	0	0	0	0	6	3	0	0	0	0	0	0
elongation factor 1alpha48D, isoform A [Drosophila melanogaster]	gi|17137572 (+1)	50 kDa	4	4	8	0	13	12	4	4	5	0	0	0
thiolase [Drosophila melanogaster]	gi|17137578	51 kDa	0	0	0	0	8	7	0	0	0	0	0	0
alpha-coatomer protein, isoform A [Drosophila melanogaster]	gi|17137608 (+1)	139 kDa	0	0	0	0	3	3	0	0	0	0	0	0
inos [Drosophila melanogaster]	gi|17137626	62 kDa	0	0	0	0	4	5	0	0	0	0	0	0
aminopeptidase P, isoform A [Drosophila melanogaster]	gi|17137632 (+1)	69 kDa	0	0	0	0	2	2	0	0	0	0	0	0
smt3 [Drosophila melanogaster]	gi|17137634	10 kDa	0	0	0	0	2	2	0	0	0	0	0	0
ubiquitin conjugating enzyme 10 [Drosophila melanogaster]	gi|17137640	18 kDa	0	0	0	0	1	2	0	0	0	0	0	0
enolase, isoform A [Drosophila melanogaster]	gi|17137654 (+5)	47 kDa	0	0	0	0	8	7	0	0	0	0	0	0
A kinase anchor protein 200, isoform B [Drosophila melanogaster]	gi|17137716 (+1)	38 kDa	0	0	0	0	7	7	0	0	0	0	0	0
Cluster of A kinase anchor protein 200, isoform B [Drosophila melanogaster] (gi|17137716)	gi|17137716 [3]	38 kDa	0	0	0	0	8	7	0	0	0	0	0	0
regulatory particle triple-A ATPase 1 [Drosophila melanogaster]	gi|17137738	49 kDa	3	0	0	0	8	6	0	0	0	0	0	0
pan gu [Drosophila melanogaster]	gi|17137774	33 kDa	1	1	2	0	6	4	0	0	0	0	0	0
female sterile (2) ketel, isoform A [Drosophila melanogaster]	gi|17137782 (+4)	99 kDa	1	0	0	0	3	0	0	0	0	0	0	0
thioredoxin peroxidase 1, isoform A [Drosophila melanogaster]	gi|17157991 (+1)	22 kDa	0	0	0	0	10	9	0	0	0	0	0	0
gamma-Tubulin at 37C, isoform A [Drosophila melanogaster]	gi|17316358 (+1)	51 kDa	0	0	0	0	3	3	0	0	0	0	0	0
ribonucleoside diphosphate reductase large subunit [Drosophila melanogaster]	gi|17352481	92 kDa	0	0	0	0	2	3	0	0	0	0	0	0
actin 5C, isoform B [Drosophila melanogaster]	gi|17530805 (+4)	42 kDa	3	2	3	2	16	15	1	0	1	0	0	0
Cluster of actin 5C, isoform B [Drosophila melanogaster] (gi|17530805)	gi|17530805 [7]	42 kDa	3	2	3	2	16	15	1	0	1	0	0	0
ribosomal protein L7A, isoform D [Drosophila melanogaster]	gi|17530825 (+1)	31 kDa	0	0	0	0	7	8	0	0	0	0	0	0
minichromosome maintenance 6 [Drosophila melanogaster]	gi|17530827	92 kDa	0	0	0	0	6	4	0	0	0	0	0	0
chorion protein 36 [Drosophila melanogaster]	gi|17530857	30 kDa	2	0	0	0	0	0	2	0	0	0	0	0
yolk protein 1 [Drosophila melanogaster]	gi|17530879	49 kDa	0	0	3	1	22	28	0	0	3	1	0	0
actin 57B, isoform A [Drosophila melanogaster]	gi|17647135 (+1)	42 kDa	0	0	0	0	0	0	0	0	0	0	0	0
beta adaptin [Drosophila melanogaster]	gi|17647183	101 kDa	0	0	0	0	1	2	0	0	0	0	0	0
bangles and beads, isoform C [Drosophila melanogaster]	gi|17647205 (+3)	46 kDa	0	0	0	0	7	5	0	0	0	0	0	0
T-complex chaperonin 5, isoform A [Drosophila melanogaster]	gi|17647245	59 kDa	1	4	2	0	16	12	1	4	2	0	0	0
dihydropteridine reductase, isoform A [Drosophila melanogaster]	gi|17647337 (+2)	25 kDa	0	0	0	0	1	2	0	0	0	0	0	0
dodo [Drosophila melanogaster]	gi|17647355	18 kDa	0	0	0	0	2	0	0	0	0	0	0	0
fibrillarin [Drosophila melanogaster]	gi|17647425	35 kDa	0	0	0	0	1	2	0	0	0	0	0	0
heat shock protein cognate 1, isoform A [Drosophila melanogaster]	gi|17647515	71 kDa	2	0	2	0	3	3	2	0	0	0	0	0
heat shock protein 26 [Drosophila melanogaster]	gi|17647519	23 kDa	0	0	0	0	14	15	0	0	0	0	1	1
heat shock protein 27 [Drosophila melanogaster]	gi|17647521	24 kDa	0	0	0	0	17	13	0	0	0	0	2	2
heat shock protein 83, isoform A [Drosophila melanogaster]	gi|17647529 (+1)	82 kDa	4	2	0	0	45	39	1	2	0	0	0	0
kinesin light chain, isoform A [Drosophila melanogaster]	gi|17647555 (+2)	58 kDa	0	0	0	0	3	4	0	0	0	0	0	0
minichromosome maintenance 7 [Drosophila melanogaster]	gi|17647617	81 kDa	0	0	0	0	2	1	0	0	0	0	0	0
maggie, isoform A [Drosophila melanogaster]	gi|17647639	16 kDa	0	0	0	0	2	1	0	0	0	0	0	0
mitochondrial ribosomal protein L2 [Drosophila melanogaster]	gi|17647679	33 kDa	0	0	0	0	1	2	0	0	0	0	0	0
N-myristoyl transferase [Drosophila melanogaster]	gi|17647739	54 kDa	0	0	0	0	6	4	0	0	0	0	0	0
protein disulfide isomerase, isoform A [Drosophila melanogaster]	gi|17647799	56 kDa	0	0	0	0	12	10	0	0	0	0	0	0
Rab4, isoform B [Drosophila melanogaster]	gi|17647849 (+1)	24 kDa	0	0	0	0	0	2	0	0	0	0	0	0
ribosomal protein L13, isoform A [Drosophila melanogaster]	gi|17647879 (+2)	25 kDa	0	0	0	0	8	6	0	0	0	0	0	0
ribosomal protein L14 [Drosophila melanogaster]	gi|17647881	19 kDa	0	0	0	0	7	7	0	0	0	0	0	0
ribosomal protein L23 [Drosophila melanogaster]	gi|17647883	15 kDa	0	0	0	0	6	4	0	0	0	0	0	0
ribosomal protein L18A [Drosophila melanogaster]	gi|17647885	21 kDa	0	0	0	0	7	6	0	0	0	0	0	0
ribosomal protein LP2, isoform A [Drosophila melanogaster]	gi|17647887 (+1)	12 kDa	0	0	0	0	3	4	0	0	0	0	0	0
ribosomal protein S17 [Drosophila melanogaster]	gi|17647889	15 kDa	2	4	4	0	6	3	0	0	0	0	0	0
Trip1 [Drosophila melanogaster]	gi|17648041	36 kDa	0	0	0	0	6	3	0	0	0	0	0	0
ubiquitin C-terminal hydrolase, isoform A [Drosophila melanogaster]	gi|17648095 (+1)	38 kDa	0	0	0	0	5	2	0	0	0	0	0	0
yippee interacting protein 2 [Drosophila melanogaster]	gi|17648125	42 kDa	0	0	0	0	13	8	0	0	0	0	0	0
ribosomal protein S6, isoform B [Drosophila melanogaster]	gi|17737290	28 kDa	1	0	2	0	4	6	1	0	2	0	0	0
scully, isoform A [Drosophila melanogaster]	gi|17737361	27 kDa	0	0	0	0	9	9	0	0	0	0	0	0
kruppel homolog 2, isoform A [Drosophila melanogaster]	gi|17737397 (+1)	31 kDa	0	0	0	0	3	1	0	0	0	0	0	0
proteasome 35kD subunit [Drosophila melanogaster]	gi|17737405	31 kDa	0	0	0	0	11	10	0	0	0	0	0	0
phosphoglucose isomerase, isoform A [Drosophila melanogaster]	gi|17737445 (+2)	62 kDa	0	0	0	0	5	1	0	0	0	0	0	0
imitation SWI, isoform A [Drosophila melanogaster]	gi|17737463 (+2)	119 kDa	2	1	1	0	2	0	0	0	0	0	0	0
heat shock protein 23, isoform A [Drosophila melanogaster]	gi|17737553 (+1)	21 kDa	0	0	0	0	1	2	0	0	0	0	0	0
ubiquitin fusion-degradation 1-like [Drosophila melanogaster]	gi|17737561	35 kDa	0	0	0	0	2	1	0	0	0	0	0	0
proteasome 26kD subunit [Drosophila melanogaster]	gi|17737605	26 kDa	0	0	0	0	2	2	0	0	0	0	0	0
reptin, isoform A [Drosophila melanogaster]	gi|17737635 (+1)	54 kDa	0	0	0	0	4	5	0	0	0	0	0	0
soluble NSF attachment protein [Drosophila melanogaster]	gi|17737681	33 kDa	0	0	0	0	2	0	0	0	0	0	0	0
proteasome 54kD subunit, isoform A [Drosophila melanogaster]	gi|17737721 (+1)	43 kDa	0	0	0	0	4	4	0	0	0	0	0	0
ribosomal protein LP0, isoform A [Drosophila melanogaster]	gi|17737731 (+1)	34 kDa	0	0	0	0	8	7	0	0	0	0	0	0
karyopherin beta 3, isoform A [Drosophila melanogaster]	gi|17737759 (+1)	124 kDa	0	0	0	0	6	5	0	0	0	0	0	0
vacuolar H[+]-ATPase 26kD E subunit, isoform B [Drosophila melanogaster]	gi|17737775 (+1)	26 kDa	0	0	0	0	4	4	0	0	0	0	0	0
extra bases, isoform G [Drosophila melanogaster]	gi|17737777 (+6)	49 kDa	0	0	0	0	3	2	0	0	0	0	0	0
replication protein A 70 [Drosophila melanogaster]	gi|17737841	67 kDa	0	0	0	0	6	6	0	0	0	0	0	0
formaldehyde dehydrogenase [Drosophila melanogaster]	gi|17737895	40 kDa	0	0	0	0	7	6	0	0	0	0	0	0
glutathione S transferase D1, isoform A [Drosophila melanogaster]	gi|17737923 (+1)	24 kDa	0	0	0	0	3	3	0	0	0	0	0	0
heat shock protein cognate 2 [Drosophila melanogaster]	gi|17737941	70 kDa	0	0	0	0	0	0	0	0	0	0	0	0
peroxiredoxin 3 [Drosophila melanogaster]	gi|17738015	26 kDa	0	0	0	0	3	3	0	0	0	0	0	0
ATP synthase, subunit d, isoform A [Drosophila melanogaster]	gi|17738043 (+1)	20 kDa	0	0	0	0	4	2	0	0	0	0	0	0
mitochondrial transcription factor A, isoform A [Drosophila melanogaster]	gi|17738065	30 kDa	0	2	4	0	3	2	0	2	4	0	0	0
ribosomal protein S20 [Drosophila melanogaster]	gi|17738077	13 kDa	0	0	0	0	5	4	0	0	0	0	0	0
Tat-binding protein-1 [Drosophila melanogaster]	gi|17738151	48 kDa	0	0	0	0	3	3	0	0	0	0	0	0
heat shock protein 68 [Drosophila melanogaster]	gi|17738165	70 kDa	0	0	0	0	5	4	0	0	0	0	0	0
histone H2A variant, isoform A [Drosophila melanogaster]	gi|17738227 (+1)	15 kDa	0	0	4	0	3	2	0	0	1	0	0	0
heterogeneous nuclear ribonucleoprotein at 98DE, isoform B [Drosophila melanogaster]	gi|17738267 (+5)	39 kDa	0	0	0	0	2	3	0	0	0	0	0	0
nucleoplasmin, isoform A [Drosophila melanogaster]	gi|17738283 (+1)	17 kDa	0	0	0	0	3	3	0	0	0	0	0	0
ribosomal protein L32, isoform A [Drosophila melanogaster]	gi|17864106 (+3)	16 kDa	0	0	0	0	4	3	0	0	0	0	0	0
Microtubule-associated protein 205, isoform A [Drosophila melanogaster]	gi|17864160 (+1)	124 kDa	1	0	0	0	3	2	0	0	0	0	0	0
phosphoglucose mutase [Drosophila melanogaster]	gi|17864244	61 kDa	0	0	0	0	4	3	0	0	0	0	0	0
stunted, isoform A [Drosophila melanogaster]	gi|17864256	7 kDa	0	0	0	0	2	1	0	0	0	0	0	0
ribosomal protein L30, isoform C [Drosophila melanogaster]	gi|17864264 (+1)	12 kDa	0	0	0	0	7	2	0	0	0	0	0	0
aconitase, isoform B [Drosophila melanogaster]	gi|17864292 (+1)	85 kDa	0	0	2	0	6	5	0	0	2	0	0	0
hoi-polloi, isoform A [Drosophila melanogaster]	gi|17864298 (+1)	14 kDa	0	0	0	0	2	2	0	0	0	0	0	0
mitochondrial ribosomal protein L12 [Drosophila melanogaster]	gi|17864338	20 kDa	0	0	0	0	3	3	0	0	0	0	0	0
elongation factor Tu mitochondrial, isoform A [Drosophila melanogaster]	gi|17864358 (+1)	54 kDa	0	0	0	0	3	3	0	0	0	0	0	0
moleskin [Drosophila melanogaster]	gi|17864392	119 kDa	0	0	0	0	5	3	0	0	0	0	0	0
Tryptophanyl-tRNA synthetase, isoform B [Drosophila melanogaster]	gi|17864462 (+1)	48 kDa	0	0	0	0	2	1	0	0	0	0	0	0
eukaryotic initiation factor 4E, isoform B [Drosophila melanogaster]	gi|17864468 (+8)	29 kDa	0	0	0	0	2	1	0	0	0	0	0	0
Valyl-tRNA synthetase, isoform A [Drosophila melanogaster]	gi|17864482 (+2)	118 kDa	0	0	0	0	5	7	0	0	0	0	0	0
Glutaminyl-tRNA synthetase [Drosophila melanogaster]	gi|17864488	88 kDa	0	0	0	0	7	6	0	0	0	0	0	0
protein on ecdysone puffs, isoform B [Drosophila melanogaster]	gi|17864514 (+2)	78 kDa	0	0	0	0	3	4	0	0	0	0	0	0
belphegor, isoform A [Drosophila melanogaster]	gi|17864668 (+1)	68 kDa	0	0	0	0	2	2	0	0	0	0	0	0
ciboulot, isoform B [Drosophila melanogaster]	gi|17933554 (+2)	14 kDa	0	0	0	0	4	5	0	0	0	0	0	0
glyceraldehyde 3 phosphate dehydrogenase 2, isoform B [Drosophila melanogaster]	gi|17933600 (+2)	35 kDa	0	0	3	0	9	7	0	0	2	0	0	0
proteasome 28kD subunit 1 [Drosophila melanogaster]	gi|17933602	28 kDa	0	0	0	0	4	4	0	0	0	0	0	0
chromatin assembly factor 1 subunit, isoform A [Drosophila melanogaster]	gi|17933648 (+1)	49 kDa	0	0	0	0	5	4	0	0	0	0	0	0
dynamitin [Drosophila melanogaster]	gi|17933688	42 kDa	0	0	0	0	4	4	0	0	0	0	0	0
ferritin 1 heavy chain homologue, isoform A [Drosophila melanogaster]	gi|17933722 (+7)	23 kDa	0	0	0	0	2	2	0	0	0	0	0	0
protein phosphatase D3, isoform A [Drosophila melanogaster]	gi|17933746 (+2)	59 kDa	0	0	0	0	3	3	0	0	0	0	0	0
histone H4 replacement, isoform C [Drosophila melanogaster]	gi|17975542 (+21)	11 kDa	0	0	5	0	6	4	0	0	0	0	0	0
ribosomal protein S15Aa, isoform D [Drosophila melanogaster]	gi|17975567 (+4)	15 kDa	0	0	0	0	6	4	0	0	0	0	0	0
ribosomal protein S14a, isoform B [Drosophila melanogaster]	gi|17975579 (+2)	16 kDa	0	1	4	0	9	6	0	1	4	0	0	0
upstream of RpIII128 [Drosophila melanogaster]	gi|17981711	41 kDa	0	0	1	0	2	2	0	0	0	0	0	0
belle, isoform A [Drosophila melanogaster]	gi|17985987 (+1)	85 kDa	0	0	0	0	9	5	0	0	0	0	0	0
stress-sensitive B, isoform A [Drosophila melanogaster]	gi|18079273 (+1)	33 kDa	0	0	0	0	9	7	0	0	0	0	0	0
Vap-33-1, isoform B [Drosophila melanogaster]	gi|18543325 (+2)	29 kDa	0	0	0	0	2	3	0	0	0	0	0	0
CG2263 [Drosophila melanogaster]	gi|18858079	56 kDa	0	0	0	0	6	5	0	0	0	0	0	0
ribosomal protein S28b [Drosophila melanogaster]	gi|18858095	7 kDa	0	0	0	0	2	1	0	0	0	0	0	0
CG3226 [Drosophila melanogaster]	gi|18858119	26 kDa	0	0	0	0	2	1	0	0	0	0	0	0
CG7033 [Drosophila melanogaster]	gi|18858175	58 kDa	0	0	0	0	14	15	0	0	0	0	0	0
Bj1 protein, isoform A [Drosophila melanogaster]	gi|18859625 (+2)	59 kDa	0	0	0	0	2	0	0	0	0	0	0	0
vacuolar protein sorting 4 [Drosophila melanogaster]	gi|18859657	50 kDa	0	0	0	0	2	2	0	0	0	0	0	0
pretaporter, isoform A [Drosophila melanogaster]	gi|18859803 (+3)	47 kDa	0	0	0	0	1	3	0	0	0	0	0	0
rings lost [Drosophila melanogaster]	gi|18859851	51 kDa	0	0	0	0	2	1	0	0	0	0	0	0
CG5703 [Drosophila melanogaster]	gi|18859877	27 kDa	0	0	0	0	2	3	0	0	0	0	0	0
T-cp1zeta [Drosophila melanogaster]	gi|18859933	58 kDa	3	4	1	0	13	9	3	4	1	0	0	0
Arginyl-tRNA synthetase [Drosophila melanogaster]	gi|18859963	76 kDa	0	0	0	0	2	3	0	0	0	0	0	0
CG9099, isoform A [Drosophila melanogaster]	gi|18859973 (+1)	21 kDa	0	0	0	0	2	2	0	0	0	0	0	0
CG9281, isoform B [Drosophila melanogaster]	gi|18859989 (+1)	70 kDa	0	0	0	0	3	3	0	0	0	0	0	0
CG9911, isoform A [Drosophila melanogaster]	gi|18860011 (+3)	47 kDa	0	0	0	0	6	5	0	0	0	0	0	0
dynein light intermediate chain, isoform A [Drosophila melanogaster]	gi|18860035 (+3)	54 kDa	0	0	0	0	2	2	0	0	0	0	0	0
Klp10A, isoform A [Drosophila melanogaster]	gi|18860045 (+4)	89 kDa	0	0	0	0	3	0	0	0	0	0	0	0
REG, isoform A [Drosophila melanogaster]	gi|18860055 (+1)	28 kDa	0	0	0	0	2	2	0	0	0	0	0	0
regulatory particle triple-A ATPase 3 [Drosophila melanogaster]	gi|18860063	47 kDa	0	0	0	0	4	4	0	0	0	0	0	0
ade5, isoform A [Drosophila melanogaster]	gi|18860083 (+1)	47 kDa	0	0	0	0	3	3	0	0	0	0	0	0
eukaryotic translation initiation factor 2alpha [Drosophila melanogaster]	gi|18860087	39 kDa	0	0	0	0	4	4	0	0	0	0	0	0
regucalcin, isoform C [Drosophila melanogaster]	gi|18860103 (+2)	34 kDa	0	0	0	0	2	1	0	0	0	0	0	0
ribosomal protein L17, isoform D [Drosophila melanogaster]	gi|18921137 (+3)	22 kDa	0	0	0	0	8	8	0	0	0	0	0	0
ribosomal protein S10b, isoform C [Drosophila melanogaster]	gi|19920344 (+2)	18 kDa	0	0	0	0	5	4	0	0	0	0	0	0
CG1532 [Drosophila melanogaster]	gi|19920404	32 kDa	0	0	0	0	3	3	0	0	0	0	0	0
Pros45 [Drosophila melanogaster]	gi|19920408	46 kDa	0	0	0	0	8	5	0	0	0	0	0	0
CG9894, isoform B [Drosophila melanogaster]	gi|19920594 (+3)	15 kDa	0	0	0	0	1	2	0	0	0	0	0	0
regulatory particle non-ATPase 11 [Drosophila melanogaster]	gi|19920728	34 kDa	0	0	0	0	2	2	0	0	0	0	0	0
clot, isoform A [Drosophila melanogaster]	gi|19920756 (+2)	15 kDa	0	0	0	0	0	2	0	0	0	0	0	0
CG9140 [Drosophila melanogaster]	gi|19920794	52 kDa	0	0	0	0	3	0	0	0	0	0	0	0
CG5149 [Drosophila melanogaster]	gi|19920876	51 kDa	0	0	0	0	2	0	0	0	0	0	0	0
mitochondrial trifunctional protein alpha subunit, isoform A [Drosophila melanogaster]	gi|19921000 (+1)	84 kDa	0	0	0	0	15	11	0	0	0	0	0	0
eEF1delta, isoform B [Drosophila melanogaster]	gi|19921046	29 kDa	0	0	0	0	7	6	0	0	0	0	0	0
Cullin-associated and neddylation-dissociated 1, isoform A [Drosophila melanogaster]	gi|19921068 (+1)	139 kDa	0	0	0	0	3	4	0	0	0	0	0	0
deoxyuridine triphosphatase, isoform A [Drosophila melanogaster]	gi|19921126	20 kDa	0	0	0	0	10	10	0	0	0	0	0	0
replication factor C 38kD subunit [Drosophila melanogaster]	gi|19921136	41 kDa	0	0	0	0	2	2	0	0	0	0	0	0
CG6287 [Drosophila melanogaster]	gi|19921140	35 kDa	0	0	0	0	11	8	0	0	0	0	0	0
CG6523 [Drosophila melanogaster]	gi|19921242	24 kDa	0	0	0	0	5	2	0	0	0	0	0	0
ribosomal protein L24 [Drosophila melanogaster]	gi|19921254	18 kDa	0	0	0	0	4	2	0	0	0	0	0	0
UK114, isoform A [Drosophila melanogaster]	gi|19921376 (+1)	15 kDa	0	0	0	0	2	2	0	0	0	0	0	0
lethal (2) 35Di, isoform A [Drosophila melanogaster]	gi|19921400	19 kDa	0	0	0	0	5	5	0	0	0	0	0	0
endonuclease G inhibitor, isoform A [Drosophila melanogaster]	gi|19921418 (+2)	41 kDa	0	0	0	0	2	2	0	0	0	0	0	0
calcium-binding protein 1 [Drosophila melanogaster]	gi|19921434	47 kDa	0	0	0	0	2	3	0	0	0	0	0	0
CG6453, isoform A [Drosophila melanogaster]	gi|19921464 (+1)	62 kDa	0	0	0	0	2	2	0	0	0	0	0	0
Asparaginyl-tRNA synthetase, isoform A [Drosophila melanogaster]	gi|19921528 (+1)	64 kDa	0	0	0	0	2	1	0	0	0	0	0	0
Eb1, isoform B [Drosophila melanogaster]	gi|19921706 (+3)	33 kDa	0	0	0	0	5	5	0	0	0	0	0	0
CG8635 [Drosophila melanogaster]	gi|19921834	45 kDa	0	0	0	0	3	3	0	0	0	0	0	0
CG8258 [Drosophila melanogaster]	gi|19921848	59 kDa	0	0	0	0	17	15	0	0	0	0	0	0
ribosomal protein L31, isoform B [Drosophila melanogaster]	gi|19921922 (+2)	15 kDa	2	1	3	0	2	2	2	1	3	0	0	0
CG1516, isoform E [Drosophila melanogaster]	gi|19921944 (+10)	131 kDa	0	0	0	0	10	9	0	0	0	0	0	0
Translocon-associated protein delta [Drosophila melanogaster]	gi|19922030	18 kDa	0	0	0	0	2	1	0	0	0	0	0	0
CG8858 [Drosophila melanogaster]	gi|19922080	212 kDa	0	0	0	0	2	1	0	0	0	0	0	0
CG13349, isoform A [Drosophila melanogaster]	gi|19922206 (+2)	42 kDa	0	0	0	0	7	6	0	0	0	0	0	0
glutamate oxaloacetate transaminase 1, isoform A [Drosophila melanogaster]	gi|19922362 (+1)	46 kDa	0	0	0	0	4	2	0	0	0	0	0	0
Cysteinyl-tRNA synthetase [Drosophila melanogaster]	gi|19922364	84 kDa	0	0	0	0	3	3	0	0	0	0	0	0
ribosomal protein S15, isoform A [Drosophila melanogaster]	gi|19922390 (+1)	17 kDa	0	0	0	0	2	2	0	0	0	0	0	0
eIF3-S8 [Drosophila melanogaster]	gi|19922464	106 kDa	0	4	1	3	5	5	0	0	0	0	0	0
oligosaccharide transferase delta subunit [Drosophila melanogaster]	gi|19922486	69 kDa	0	0	0	0	7	4	0	0	0	0	0	0
Eip55E [Drosophila melanogaster]	gi|19922554	43 kDa	0	0	0	0	4	3	0	0	0	0	0	0
GDI interacting protein 3, isoform D [Drosophila melanogaster]	gi|19922560 (+2)	50 kDa	0	0	0	0	2	1	0	0	0	0	0	0
CG42351, isoform B [Drosophila melanogaster]	gi|19922564	36 kDa	3	1	2	1	6	4	1	0	1	0	0	0
capping protein alpha [Drosophila melanogaster]	gi|19922662	33 kDa	2	0	0	0	2	2	0	0	0	0	0	0
Fmr1, isoform A [Drosophila melanogaster]	gi|19922726 (+5)	76 kDa	7	5	4	3	2	4	7	5	4	3	0	0
ribosomal protein S16 [Drosophila melanogaster]	gi|19922746	17 kDa	0	0	0	0	12	8	0	0	0	0	0	0
CG3501 [Drosophila melanogaster]	gi|19922774	23 kDa	0	0	0	0	2	2	0	0	0	0	0	0
eIF-5A, isoform A [Drosophila melanogaster]	gi|19922878 (+1)	18 kDa	0	0	0	0	8	8	0	0	0	0	0	0
CG4692, isoform B [Drosophila melanogaster]	gi|19922916 (+1)	12 kDa	0	0	0	0	2	3	0	0	0	0	0	0
CG2918, isoform A [Drosophila melanogaster]	gi|20128923 (+1)	103 kDa	0	0	0	0	9	7	0	0	0	0	0	0
amun, isoform C [Drosophila melanogaster]	gi|20129011 (+10)	58 kDa	0	0	0	0	3	0	0	0	0	0	0	0
ubiquilin [Drosophila melanogaster]	gi|20129061	59 kDa	0	0	0	0	3	2	0	0	0	0	0	0
cystathionine beta-synthase, isoform A [Drosophila melanogaster]	gi|20129101 (+1)	57 kDa	0	0	0	0	5	5	0	0	0	0	0	0
CG9135, isoform A [Drosophila melanogaster]	gi|20129257 (+1)	53 kDa	0	0	0	0	1	2	0	0	0	0	0	0
cytochrome c oxidase subunit Vb [Drosophila melanogaster]	gi|20129279	14 kDa	0	0	0	0	2	4	0	0	0	0	0	0
aldehyde dehydrogenase, isoform A [Drosophila melanogaster]	gi|20129399 (+1)	57 kDa	0	0	0	0	8	10	0	0	0	0	0	0
CG12264 [Drosophila melanogaster]	gi|20129463	51 kDa	0	0	0	0	2	0	0	0	0	0	0	0
CG17331, isoform A [Drosophila melanogaster]	gi|20129563 (+1)	22 kDa	0	0	0	0	6	5	0	0	0	0	0	0
ribosomal protein L21, isoform A [Drosophila melanogaster]	gi|20129705 (+1)	18 kDa	0	0	0	0	6	6	0	0	0	0	0	0
CG2915, isoform A [Drosophila melanogaster]	gi|20129775 (+1)	51 kDa	0	0	0	0	2	2	0	0	0	0	0	0
CG1371 [Drosophila melanogaster]	gi|20129847	131 kDa	0	0	0	0	3	2	0	0	0	0	0	0
translin [Drosophila melanogaster]	gi|20129859	27 kDa	0	0	0	0	3	1	0	0	0	0	1	0
dim gamma-tubulin 5 [Drosophila melanogaster]	gi|20129915	78 kDa	0	0	0	0	1	2	0	0	0	0	0	0
CG6543, isoform A [Drosophila melanogaster]	gi|20129971 (+1)	32 kDa	0	0	0	0	11	12	0	0	0	0	0	0
Ctf4 [Drosophila melanogaster]	gi|20129975	97 kDa	2	2	0	0	0	0	2	2	0	0	0	0
clueless, isoform A [Drosophila melanogaster]	gi|20130037 (+1)	161 kDa	0	0	0	0	2	1	0	0	0	0	0	0
CG4802, isoform A [Drosophila melanogaster]	gi|20130079	32 kDa	0	0	0	0	3	1	0	0	0	0	0	0
ribosomal protein S24 [Drosophila melanogaster]	gi|20130247	15 kDa	0	0	0	0	2	1	0	0	0	0	0	0
CG2852 [Drosophila melanogaster]	gi|20130249	22 kDa	0	0	0	0	9	7	0	0	0	0	0	0
CG5554 [Drosophila melanogaster]	gi|20130317	36 kDa	0	0	0	0	5	2	0	0	0	0	0	0
decapping protein 1, isoform A [Drosophila melanogaster]	gi|20130321 (+1)	41 kDa	0	0	0	0	2	3	0	0	0	0	0	0
Tudor-SN, isoform A [Drosophila melanogaster]	gi|20130403 (+1)	103 kDa	0	0	0	0	16	11	0	0	0	0	0	0
26-29kD-proteinase [Drosophila melanogaster]	gi|20428641	62 kDa	1	0	0	0	7	6	0	0	0	0	0	0
CG5857 [Drosophila melanogaster]	gi|21355099	65 kDa	0	0	0	0	2	1	0	0	0	0	0	0
CG5706 [Drosophila melanogaster]	gi|21355211	66 kDa	0	0	0	0	7	7	0	0	0	0	0	0
CG6767, isoform A [Drosophila melanogaster]	gi|21355239 (+5)	38 kDa	0	0	0	0	2	0	0	0	0	0	0	0
Uev1A, isoform A [Drosophila melanogaster]	gi|21355265	17 kDa	0	0	0	0	3	2	0	0	0	0	0	0
Ran binding protein 3, isoform A [Drosophila melanogaster]	gi|21355293 (+1)	48 kDa	0	0	0	0	2	3	0	0	0	0	0	0
CG8223 [Drosophila melanogaster]	gi|21355389	52 kDa	0	0	0	0	3	2	0	0	0	0	0	1
vacuolar H[+] ATPase subunit 36-1 [Drosophila melanogaster]	gi|21355551	28 kDa	0	0	0	0	2	1	0	0	0	0	0	0
proteasome beta5 subunit, isoform A [Drosophila melanogaster]	gi|21355573 (+1)	31 kDa	0	0	0	0	3	4	0	0	0	0	0	0
signal recognition particle protein 68 [Drosophila melanogaster]	gi|21355591	69 kDa	0	0	0	0	4	4	0	0	0	0	0	0
CG11964 [Drosophila melanogaster]	gi|21355603	66 kDa	0	0	0	0	1	2	0	0	0	0	0	0
CG7048, isoform A [Drosophila melanogaster]	gi|21355701 (+1)	19 kDa	0	0	0	0	3	5	0	0	0	0	0	0
glutathione S transferase O2, isoform B [Drosophila melanogaster]	gi|21355763	29 kDa	1	0	1	0	0	2	0	0	0	0	0	0
regulatory particle non-ATPase 7 [Drosophila melanogaster]	gi|21355773	45 kDa	0	0	0	0	2	2	0	0	0	0	0	0
female-specific independent of transformer [Drosophila melanogaster]	gi|21355877	14 kDa	0	0	0	0	2	1	0	0	0	0	0	0
Chd64, isoform B [Drosophila melanogaster]	gi|21355917 (+1)	21 kDa	0	0	0	0	1	2	0	0	0	0	0	0
CG8003, isoform A [Drosophila melanogaster]	gi|21355925 (+1)	46 kDa	0	0	0	0	2	1	0	0	0	0	0	0
spermidine synthase, isoform B [Drosophila melanogaster]	gi|21355941	24 kDa	0	0	0	0	3	4	0	0	0	0	0	0
CG11267 [Drosophila melanogaster]	gi|21356029	11 kDa	0	0	1	0	5	6	0	0	0	0	0	0
CG8507 [Drosophila melanogaster]	gi|21356069	45 kDa	0	0	0	0	3	3	0	0	0	0	0	0
ran, isoform A [Drosophila melanogaster]	gi|21356159 (+1)	25 kDa	0	0	2	1	6	6	0	0	1	0	0	0
pdsw, isoform A [Drosophila melanogaster]	gi|21356165 (+1)	19 kDa	0	0	0	0	2	2	0	0	0	0	0	0
Sec61beta [Drosophila melanogaster]	gi|21356199	10 kDa	0	0	0	0	3	3	0	0	0	0	2	2
CG10565, isoform A [Drosophila melanogaster]	gi|21356311 (+1)	74 kDa	1	1	2	0	1	0	1	1	2	0	0	0
CG4365, isoform A [Drosophila melanogaster]	gi|21356335 (+2)	34 kDa	0	0	0	0	9	6	0	0	0	0	0	0
arginine methyltransferase 1 [Drosophila melanogaster]	gi|21356361	43 kDa	0	0	0	0	4	4	0	0	0	0	0	0
nudC, isoform A [Drosophila melanogaster]	gi|21356395 (+1)	38 kDa	0	0	0	0	3	3	0	0	0	0	0	0
CG10863 [Drosophila melanogaster]	gi|21356425	36 kDa	0	0	0	0	4	3	0	0	0	0	0	0
eukaryotic release factor 1, isoform A [Drosophila melanogaster]	gi|21356433 (+6)	49 kDa	0	0	0	0	4	4	0	0	0	0	0	0
CG6195 [Drosophila melanogaster]	gi|21356473	41 kDa	0	0	0	0	2	1	0	0	0	0	0	0
lethal (3) neo18, isoform A [Drosophila melanogaster]	gi|21356475 (+1)	22 kDa	0	0	0	0	2	2	0	0	0	0	0	0
flare, isoform A [Drosophila melanogaster]	gi|21356527	67 kDa	0	0	0	0	3	2	0	0	0	0	0	0
isocitrate dehydrogenase, isoform C [Drosophila melanogaster]	gi|21356561 (+8)	53 kDa	0	0	1	0	5	5	0	0	0	0	0	0
CG13397, isoform A [Drosophila melanogaster]	gi|21356587 (+1)	90 kDa	0	0	0	0	2	0	0	0	0	0	0	0
CG11899 [Drosophila melanogaster]	gi|21356589	40 kDa	0	0	0	0	4	5	0	0	0	0	0	0
CG9705, isoform A [Drosophila melanogaster]	gi|21356601 (+2)	16 kDa	0	0	0	0	2	3	0	0	0	0	0	0
CG14715 [Drosophila melanogaster]	gi|21356629	15 kDa	0	0	0	0	2	1	0	0	0	0	0	0
succinic semialdehyde dehydrogenase, isoform A [Drosophila melanogaster]	gi|21356737 (+4)	55 kDa	0	0	0	0	3	3	0	0	0	0	0	0
RhoGDI, isoform A [Drosophila melanogaster]	gi|21356837 (+1)	23 kDa	0	0	0	0	0	2	0	0	0	0	0	0
regulatory particle non-ATPase 1 [Drosophila melanogaster]	gi|21356859	102 kDa	0	0	0	0	9	9	0	0	0	0	0	0
Dak1 [Drosophila melanogaster]	gi|21356893	28 kDa	0	0	0	0	2	2	0	0	0	0	0	0
ribosomal protein L35A [Drosophila melanogaster]	gi|21356927	18 kDa	0	0	0	0	2	2	0	0	0	0	0	0
CG1910, isoform A [Drosophila melanogaster]	gi|21356979 (+1)	52 kDa	0	0	0	0	4	3	0	0	0	0	0	0
ribosomal protein L18, isoform A [Drosophila melanogaster]	gi|21357009 (+1)	22 kDa	0	0	0	0	5	5	0	0	0	0	0	0
CG12171 [Drosophila melanogaster]	gi|21357041	27 kDa	0	0	0	0	5	2	0	0	0	0	0	0
ballchen, isoform A [Drosophila melanogaster]	gi|21357047 (+1)	66 kDa	0	0	0	0	1	2	0	0	0	0	0	0
ribosomal protein L13A, isoform B [Drosophila melanogaster]	gi|21357053	24 kDa	0	0	0	0	5	4	0	0	0	0	0	0
Aos1 [Drosophila melanogaster]	gi|21357111	38 kDa	0	0	0	0	3	4	0	0	0	0	0	0
ribosomal protein L6, isoform B [Drosophila melanogaster]	gi|21357161 (+1)	30 kDa	0	0	0	0	5	4	0	0	0	0	0	0
CG17737 [Drosophila melanogaster]	gi|21357193	12 kDa	0	0	0	0	2	2	0	0	0	0	0	0
Tyrosyl-tRNA synthetase [Drosophila melanogaster]	gi|21357223	58 kDa	0	0	0	0	5	6	0	0	0	0	0	0
CG18815, isoform A [Drosophila melanogaster]	gi|21357257 (+4)	23 kDa	0	0	0	0	3	1	0	0	0	0	0	0
regulatory particle non-ATPase 5 [Drosophila melanogaster]	gi|21357319	58 kDa	0	0	0	0	2	2	0	0	0	0	0	0
PDCD-5 [Drosophila melanogaster]	gi|21357339	15 kDa	0	0	0	0	2	2	0	0	0	0	0	0
granny smith, isoform B [Drosophila melanogaster]	gi|21357381 (+1)	60 kDa	0	0	0	0	4	4	0	0	0	0	0	0
Hsc70Cb, isoform A [Drosophila melanogaster]	gi|21357475 (+5)	89 kDa	0	0	0	0	18	9	0	0	0	0	0	0
CG14476, isoform B [Drosophila melanogaster]	gi|21357605 (+4)	106 kDa	0	0	0	0	5	3	0	0	0	0	0	0
small ribonucleoprotein particle protein SmD2 [Drosophila melanogaster]	gi|21357623	14 kDa	0	0	0	0	3	2	0	0	0	0	0	0
CG11334, isoform B [Drosophila melanogaster]	gi|21357667 (+2)	39 kDa	0	0	0	0	2	1	0	0	0	0	0	0
CG5590 [Drosophila melanogaster]	gi|21357673	44 kDa	0	1	2	0	5	3	0	0	0	0	0	0
ALG-2 interacting protein X [Drosophila melanogaster]	gi|21357721	93 kDa	0	0	0	0	3	2	0	0	0	0	0	0
glycoprotein 93 [Drosophila melanogaster]	gi|21357739	90 kDa	0	0	0	0	19	15	0	0	0	0	0	0
ribosomal protein S5b, isoform A [Drosophila melanogaster]	gi|21357837	26 kDa	0	0	0	0	4	4	0	0	0	0	0	0
ribosomal protein L26, isoform A [Drosophila melanogaster]	gi|21357853 (+1)	17 kDa	0	0	0	0	9	12	0	0	0	0	0	0
CG3731, isoform B [Drosophila melanogaster]	gi|21357875 (+1)	52 kDa	0	0	0	0	6	3	0	0	0	0	0	0
Glycyl-tRNA synthetase, isoform A [Drosophila melanogaster]	gi|21357965 (+2)	76 kDa	0	0	0	0	10	9	0	0	0	0	0	0
pontin [Drosophila melanogaster]	gi|21358125	50 kDa	0	0	0	0	2	2	0	0	0	0	0	0
CG11876, isoform D [Drosophila melanogaster]	gi|21358145 (+1)	39 kDa	0	0	0	0	5	4	0	0	0	0	0	0
dipeptidase B, isoform A [Drosophila melanogaster]	gi|21358201 (+2)	56 kDa	0	0	0	0	8	6	0	0	0	0	0	0
giant nuclei [Drosophila melanogaster]	gi|21358247	27 kDa	70	46	77	21	11	12	70	46	77	21	1	0
Neb-cGP, isoform A [Drosophila melanogaster]	gi|21358399 (+1)	5 kDa	0	0	0	0	3	3	0	0	0	0	0	0
ribosomal protein S7, isoform A [Drosophila melanogaster]	gi|21358459 (+2)	22 kDa	2	1	2	0	7	3	2	1	2	0	0	0
CG7430, isoform A [Drosophila melanogaster]	gi|21358499 (+1)	53 kDa	0	0	0	0	6	3	0	0	0	0	0	0
Neuropeptide-like precursor 2 [Drosophila melanogaster]	gi|21358539	9 kDa	0	0	0	0	1	2	0	0	0	0	0	0
aluminum tubes, isoform G [Drosophila melanogaster]	gi|21358555 (+7)	99 kDa	0	0	0	0	4	3	0	0	0	0	0	0
CG3321, isoform A [Drosophila melanogaster]	gi|21358593 (+2)	9 kDa	0	0	0	0	1	2	0	0	0	0	0	0
CG7920, isoform A [Drosophila melanogaster]	gi|21358615 (+1)	52 kDa	0	0	0	0	4	6	0	0	0	0	0	0
glyceraldehyde 3 phosphate dehydrogenase 1, isoform A [Drosophila melanogaster]	gi|22023983 (+1)	35 kDa	0	0	2	0	8	7	0	0	1	0	0	0
Cluster of glyceraldehyde 3 phosphate dehydrogenase 1, isoform A [Drosophila melanogaster] (gi|22023983)	gi|22023983 [5]	35 kDa	0	0	3	0	10	8	0	0	2	0	0	0
COP9 complex homolog subunit 7 [Drosophila melanogaster]	gi|22024078	31 kDa	0	0	0	0	2	2	0	0	0	0	0	0
ribosomal protein S23 [Drosophila melanogaster]	gi|22024141	16 kDa	0	0	0	0	4	5	0	0	0	0	0	0
nucleoporin 214 [Drosophila melanogaster]	gi|22024288	175 kDa	0	0	0	0	1	2	0	0	0	0	0	0
adenylate kinase-2 [Drosophila melanogaster]	gi|22026816	27 kDa	0	0	0	0	2	3	0	0	0	0	0	0
epidermal growth factor receptor pathway substrate clone 15, isoform A [Drosophila melanogaster]	gi|22026957 (+3)	134 kDa	0	0	0	0	1	2	0	0	0	0	0	0
CG3011, isoform B [Drosophila melanogaster]	gi|221329721 (+1)	51 kDa	0	0	0	0	8	4	0	0	0	0	0	0
CG18190 [Drosophila melanogaster]	gi|221330411	29 kDa	0	0	0	0	2	1	0	0	0	0	0	0
ribosomal protein S21, isoform E [Drosophila melanogaster]	gi|221330643 (+4)	9 kDa	0	0	0	0	3	2	0	0	0	0	0	0
dynein heavy chain 64C, isoform C [Drosophila melanogaster]	gi|221330856 (+7)	530 kDa	0	0	0	0	6	4	0	0	0	0	0	0
CG7546, isoform C [Drosophila melanogaster]	gi|221330957 (+7)	128 kDa	0	0	0	0	1	3	0	0	0	0	0	0
CG14309 [Drosophila melanogaster]	gi|221379859	111 kDa	0	0	0	0	1	3	0	0	0	0	0	0
CG6455, isoform C [Drosophila melanogaster]	gi|221458344 (+2)	82 kDa	0	0	0	0	1	2	0	0	0	0	0	0
aldolase, isoform I [Drosophila melanogaster]	gi|221459619 (+8)	40 kDa	0	0	0	0	15	10	0	0	0	0	0	0
cup [Drosophila melanogaster]	gi|221473199	126 kDa	3	0	0	0	10	11	2	0	0	0	0	0
insulin degrading metalloproteinase [Drosophila melanogaster]	gi|221513245	114 kDa	0	0	0	0	1	2	0	0	0	0	0	0
glutamate oxaloacetate transaminase 2, isoform A [Drosophila melanogaster]	gi|24580970 (+1)	47 kDa	0	0	0	0	12	12	0	0	0	0	0	0
glycogen phosphorylase, isoform A [Drosophila melanogaster]	gi|24581010 (+1)	97 kDa	0	0	0	0	9	3	0	0	0	0	0	0
CG3609, isoform A [Drosophila melanogaster]	gi|24581117 (+2)	37 kDa	0	0	0	0	3	4	0	0	0	0	0	0
dynamin related protein 1, isoform A [Drosophila melanogaster]	gi|24581168 (+1)	83 kDa	0	0	0	0	3	3	0	0	0	0	0	0
peroxiredoxin 6005 [Drosophila melanogaster]	gi|24581278	25 kDa	0	0	0	0	2	4	0	0	0	0	0	0
CG17259, isoform A [Drosophila melanogaster]	gi|24581334 (+1)	56 kDa	0	0	0	0	8	6	0	0	0	0	0	0
helicase at 25E, isoform A [Drosophila melanogaster]	gi|24581952 (+2)	49 kDa	0	0	0	0	2	2	0	0	0	0	0	0
stathmin, isoform C [Drosophila melanogaster]	gi|24582145	30 kDa	0	0	0	0	7	7	0	0	0	0	1	1
ribosomal protein L36A [Drosophila melanogaster]	gi|24582672	13 kDa	0	0	0	0	3	2	0	0	0	0	0	0
Alanyl-tRNA synthetase, isoform A [Drosophila melanogaster]	gi|24582809 (+1)	108 kDa	0	0	1	0	11	8	0	0	0	0	0	0
GDP dissociation inhibitor, isoform A [Drosophila melanogaster]	gi|24583049 (+1)	50 kDa	0	0	0	0	6	5	0	0	0	0	0	0
FK506-binding protein FKBP59 [Drosophila melanogaster]	gi|24583150	49 kDa	0	0	0	0	10	6	0	0	0	0	0	0
CG4598, isoform A [Drosophila melanogaster]	gi|24583165 (+1)	31 kDa	0	0	0	0	4	3	0	0	0	0	0	0
ribosomal protein L7 [Drosophila melanogaster]	gi|24583248	30 kDa	0	0	0	0	9	8	0	0	0	0	0	0
maternal expression at 31B, isoform A [Drosophila melanogaster]	gi|24583279	52 kDa	0	0	2	0	7	5	0	0	0	0	0	0
CG5384, isoform A [Drosophila melanogaster]	gi|24583343 (+1)	54 kDa	0	0	0	0	3	3	0	0	0	0	0	0
CG4972 [Drosophila melanogaster]	gi|24583345	63 kDa	0	0	0	0	2	0	0	0	0	0	0	0
malate dehydrogenase 1 [Drosophila melanogaster]	gi|24583394	36 kDa	0	0	0	0	4	6	0	0	0	0	0	0
CG5355 [Drosophila melanogaster]	gi|24583414	86 kDa	0	0	0	0	7	8	0	0	0	0	0	0
Threonyl-tRNA synthetase, isoform A [Drosophila melanogaster]	gi|24583839 (+2)	86 kDa	0	0	0	0	5	6	0	0	0	0	0	0
CG5525 [Drosophila melanogaster]	gi|24583944	57 kDa	1	0	0	0	8	7	0	0	0	0	0	0
V-ATPase 69 kDa subunit 2, isoform A [Drosophila melanogaster]	gi|24583984 (+5)	68 kDa	0	0	0	0	6	6	0	0	0	0	0	0
Two A-associated protein of 42kDa [Drosophila melanogaster]	gi|24584097	43 kDa	0	0	0	0	1	2	0	0	0	0	0	0
CAS/CSE1 segregation protein [Drosophila melanogaster]	gi|24584736	110 kDa	0	0	0	0	2	3	0	0	0	0	0	0
small glutamine-rich tetratricopeptide containing protein, isoform A [Drosophila melanogaster]	gi|24584835 (+1)	36 kDa	0	0	0	0	5	4	0	0	0	0	0	0
bicoid stability factor [Drosophila melanogaster]	gi|24584970	157 kDa	0	0	0	0	6	4	0	0	0	0	0	0
sterol carrier protein X-related thiolase [Drosophila melanogaster]	gi|24585051	59 kDa	0	0	0	0	2	2	0	0	0	0	0	0
CG10602, isoform B [Drosophila melanogaster]	gi|24585062 (+3)	68 kDa	0	0	0	0	5	3	0	0	0	0	0	0
lethal (2) 37Cc, isoform A [Drosophila melanogaster]	gi|24585145 (+1)	30 kDa	0	0	0	0	5	4	0	0	0	0	0	0
CG9987 [Drosophila melanogaster]	gi|24585217	56 kDa	0	0	0	0	2	1	0	0	0	0	0	0
histone H2B [Drosophila melanogaster]	gi|24585671 (+22)	14 kDa	0	0	0	0	1	2	0	0	0	0	0	0
CG1416, isoform A [Drosophila melanogaster]	gi|24585720 (+2)	40 kDa	2	2	1	0	3	2	0	0	0	0	0	0
CG17337 [Drosophila melanogaster]	gi|24585880	53 kDa	0	0	0	0	11	7	0	0	0	0	0	0
gp210, isoform A [Drosophila melanogaster]	gi|24585893 (+1)	210 kDa	0	0	0	0	3	1	0	0	0	0	0	0
Trap1, isoform A [Drosophila melanogaster]	gi|24586016 (+1)	78 kDa	0	0	0	0	8	6	0	0	0	0	0	0
CG17266, isoform A [Drosophila melanogaster]	gi|24586038 (+1)	20 kDa	0	0	0	0	2	1	0	0	0	0	0	0
coro, isoform A [Drosophila melanogaster]	gi|24586098 (+6)	57 kDa	0	0	0	0	2	2	0	0	0	0	0	0
cytochrome b5, isoform B [Drosophila melanogaster]	gi|24586291 (+1)	15 kDa	0	0	0	0	2	1	0	0	0	0	0	0
ATP synthase-beta, isoform A [Drosophila melanogaster]	gi|24638766 (+1)	54 kDa	1	0	0	0	13	13	0	0	0	0	0	0
Retinoid- and fatty acid-binding glycoprotein, isoform A [Drosophila melanogaster]	gi|24638795 (+1)	373 kDa	0	0	0	0	30	27	0	0	0	0	0	0
CG17896, isoform B [Drosophila melanogaster]	gi|24638876 (+1)	56 kDa	0	0	0	0	2	0	0	0	0	0	0	0
phosphogluconate dehydrogenase, isoform A [Drosophila melanogaster]	gi|24639279 (+1)	52 kDa	0	0	0	0	3	3	0	0	0	0	0	0
CG3621 [Drosophila melanogaster]	gi|24639292	12 kDa	0	0	0	0	2	1	0	0	0	0	0	0
Hsc/Hsp70-interacting protein related, isoform A [Drosophila melanogaster]	gi|24639561 (+3)	41 kDa	3	0	0	0	8	8	0	0	0	0	0	0
twenty-four, isoform B [Drosophila melanogaster]	gi|24639632 (+9)	200 kDa	0	0	0	1	4	1	0	0	0	0	0	0
lethal (1) G0334, isoform C [Drosophila melanogaster]	gi|24639740 (+2)	49 kDa	5	0	0	0	3	3	0	0	0	0	0	0
minichromosome maintenance 3 [Drosophila melanogaster]	gi|24639835	91 kDa	0	0	0	0	7	6	0	0	0	0	0	0
knockdown, isoform B [Drosophila melanogaster]	gi|24640124 (+1)	58 kDa	0	0	0	0	2	2	0	0	0	0	0	0
swallow [Drosophila melanogaster]	gi|24640128	62 kDa	0	0	0	0	2	1	0	0	0	0	0	0
lethal (1) G0255, isoform A [Drosophila melanogaster]	gi|24640177 (+1)	54 kDa	0	0	0	0	6	6	0	0	0	0	0	0
CG14434 [Drosophila melanogaster]	gi|24640251	21 kDa	0	0	0	0	2	3	0	0	0	0	0	0
CG4586 [Drosophila melanogaster]	gi|24640268	77 kDa	0	0	0	0	1	2	0	0	0	0	0	0
CG10932 [Drosophila melanogaster]	gi|24640423	43 kDa	0	0	0	0	2	2	0	0	0	0	0	0
thioredoxin reductase-1, isoform A [Drosophila melanogaster]	gi|24640549 (+2)	53 kDa	0	0	0	0	5	4	0	0	0	0	0	0
NADH:ubiquinone reductase 75kD subunit precursor, isoform A [Drosophila melanogaster]	gi|24640557 (+1)	79 kDa	0	0	0	0	9	7	0	0	0	0	0	0
sepiapterin reductase [Drosophila melanogaster]	gi|24640597	29 kDa	0	0	0	0	2	0	0	0	0	0	0	0
moesin, isoform D [Drosophila melanogaster]	gi|24640670 (+11)	68 kDa	0	0	0	0	9	3	0	0	0	0	0	0
oligosaccharyltransferase 48kD subunit [Drosophila melanogaster]	gi|24640745	50 kDa	0	0	0	0	1	3	0	0	0	0	0	0
CG1354, isoform A [Drosophila melanogaster]	gi|24640873 (+3)	45 kDa	0	0	0	0	2	2	0	0	0	0	0	0
imaginal disc growth factor 4, isoform A [Drosophila melanogaster]	gi|24640905 (+1)	49 kDa	0	0	0	0	3	4	0	0	0	0	0	0
raspberry, isoform A [Drosophila melanogaster]	gi|24641071 (+3)	58 kDa	0	0	0	0	5	5	0	0	0	0	0	0
heat shock protein 60, isoform A [Drosophila melanogaster]	gi|24641191 (+1)	61 kDa	0	0	0	0	18	15	0	0	0	0	0	0
CG1749 [Drosophila melanogaster]	gi|24641311	44 kDa	0	0	0	0	3	1	0	0	0	0	0	0
CG15220 [Drosophila melanogaster]	gi|24641344	12 kDa	0	0	0	0	1	3	0	0	0	0	0	0
heat shock protein cognate 3, isoform A [Drosophila melanogaster]	gi|24641402 (+3)	72 kDa	0	0	0	0	25	20	0	0	0	0	0	0
CG2025 [Drosophila melanogaster]	gi|24641429	133 kDa	0	0	0	0	0	2	0	0	0	0	0	0
CG2200 [Drosophila melanogaster]	gi|24641669	27 kDa	0	0	0	0	1	2	0	0	0	0	0	0
CG1640, isoform A [Drosophila melanogaster]	gi|24641760 (+4)	63 kDa	0	0	0	0	2	1	0	0	0	0	0	0
yolk protein 3 [Drosophila melanogaster]	gi|24641865	46 kDa	2	3	2	2	14	17	2	3	2	2	0	0
mitochondrial ribosomal protein L38 [Drosophila melanogaster]	gi|24641946	48 kDa	0	0	0	0	2	1	0	0	0	0	0	0
adenosylhomocysteinase at 13, isoform A [Drosophila melanogaster]	gi|24642172	47 kDa	0	0	0	0	8	8	0	0	0	0	0	0
RNA-binding protein 2, isoform A [Drosophila melanogaster]	gi|24642533 (+2)	35 kDa	0	0	0	0	3	4	0	0	0	0	0	0
protein phosphatase 2B at 14D, isoform A [Drosophila melanogaster]	gi|24642547 (+2)	63 kDa	0	0	0	0	4	3	0	0	0	0	0	0
ribosomal protein S19a, isoform C [Drosophila melanogaster]	gi|24642576	17 kDa	8	15	10	0	6	8	8	15	10	0	0	0
rudimentary, isoform A [Drosophila melanogaster]	gi|24642586	247 kDa	0	0	0	0	5	3	0	0	0	0	0	0
transferrin 1 [Drosophila melanogaster]	gi|24643010	72 kDa	0	0	0	0	9	8	0	0	0	0	0	0
Histidyl-tRNA synthetase, isoform A [Drosophila melanogaster]	gi|24643061 (+1)	58 kDa	0	0	0	0	3	7	0	0	0	0	0	0
Nat1 [Drosophila melanogaster]	gi|24643243	103 kDa	0	0	0	0	7	4	0	0	0	0	0	0
microsomal glutathione S-transferase-like, isoform A [Drosophila melanogaster]	gi|24643618	17 kDa	0	0	0	0	4	3	0	0	0	0	0	0
gelsolin, isoform B [Drosophila melanogaster]	gi|24643856 (+6)	88 kDa	0	0	0	0	2	2	0	0	0	0	0	0
eIF3-S10 [Drosophila melanogaster]	gi|24643988	134 kDa	0	0	1	0	7	7	0	0	0	0	0	0
proteasome beta7 subunit, isoform A [Drosophila melanogaster]	gi|24644201 (+1)	30 kDa	0	0	0	0	3	3	0	0	0	0	0	0
CG31548 [Drosophila melanogaster]	gi|24644339	27 kDa	0	0	0	0	3	3	0	0	0	0	0	0
Rm62, isoform A [Drosophila melanogaster]	gi|24644479 (+4)	79 kDa	0	0	0	0	2	1	0	0	0	0	0	0
CG1943, isoform A [Drosophila melanogaster]	gi|24644719 (+3)	12 kDa	0	0	0	0	2	2	0	0	0	0	0	0
CG2767 [Drosophila melanogaster]	gi|24644950	37 kDa	0	0	0	0	2	1	0	0	0	0	0	0
dipeptidyl aminopeptidase III, isoform C [Drosophila melanogaster]	gi|24645047 (+1)	89 kDa	0	0	0	0	6	6	0	0	0	0	0	0
Tcp-1eta [Drosophila melanogaster]	gi|24645179	59 kDa	0	0	0	0	19	16	0	0	0	0	0	0
CG11980, isoform C [Drosophila melanogaster]	gi|24645224 (+2)	41 kDa	0	0	0	0	6	5	0	0	0	0	0	0
D1 chromosomal protein, isoform A [Drosophila melanogaster]	gi|24645272 (+2)	37 kDa	0	0	0	0	3	2	0	0	0	0	0	0
calreticulin, isoform A [Drosophila melanogaster]	gi|24645441 (+1)	47 kDa	0	0	0	0	1	2	0	0	0	0	0	0
CG16817, isoform A [Drosophila melanogaster]	gi|24645455 (+1)	21 kDa	0	0	0	0	4	2	0	0	0	0	0	0
slender lobes, isoform B [Drosophila melanogaster]	gi|24645663 (+1)	160 kDa	7	8	1	0	1	0	7	8	1	0	0	0
iron regulatory protein 1B [Drosophila melanogaster]	gi|24645686	99 kDa	0	0	0	0	5	2	0	0	0	0	0	0
Cluster of iron regulatory protein 1B [Drosophila melanogaster] (gi|24645686)	gi|24645686 [2]	99 kDa	0	0	0	0	6	3	0	0	0	0	0	0
minichromosome maintenance 5 [Drosophila melanogaster]	gi|24645774	82 kDa	0	0	0	0	5	5	0	0	0	0	0	0
translationally controlled tumor protein [Drosophila melanogaster]	gi|24645861	20 kDa	0	0	0	0	7	5	0	0	0	0	0	0
ribosomal protein S25, isoform A [Drosophila melanogaster]	gi|24645865 (+1)	13 kDa	0	0	2	0	8	7	0	0	2	0	0	0
CG5214 [Drosophila melanogaster]	gi|24645909	50 kDa	0	0	0	0	2	2	0	0	0	0	0	0
merry-go-round [Drosophila melanogaster]	gi|24645921	22 kDa	0	0	0	0	3	3	0	0	0	0	0	0
glorund, isoform A [Drosophila melanogaster]	gi|24646105 (+1)	61 kDa	0	0	0	0	2	2	0	0	0	0	0	0
members only [Drosophila melanogaster]	gi|24646365	79 kDa	0	0	0	0	2	1	0	0	0	0	0	0
CG32473, isoform C [Drosophila melanogaster]	gi|24646516 (+1)	116 kDa	0	0	0	0	5	1	0	0	0	0	0	0
poly, isoform A [Drosophila melanogaster]	gi|24646530 (+1)	28 kDa	0	0	0	0	2	2	0	0	0	0	0	0
squid, isoform C [Drosophila melanogaster]	gi|24646605 (+3)	33 kDa	0	0	0	0	2	1	0	0	0	0	0	0
rasputin, isoform E [Drosophila melanogaster]	gi|24646617	75 kDa	2	0	0	0	10	10	0	0	0	0	0	0
eukaryotic initiation factor 2gamma, isoform B [Drosophila melanogaster]	gi|24647046 (+1)	51 kDa	0	0	0	0	8	6	0	0	0	0	0	0
Cluster of eukaryotic initiation factor 2gamma, isoform B [Drosophila melanogaster] (gi|24647046)	gi|24647046 [3]	51 kDa	0	0	0	0	8	6	0	0	0	0	0	0
suppressor of variegation 3-9 [Drosophila melanogaster]	gi|24647050	72 kDa	0	0	0	0	0	0	0	0	0	0	0	0
oligomycin sensitivity-conferring protein, isoform A [Drosophila melanogaster]	gi|24647054	22 kDa	0	0	0	0	5	5	0	0	0	0	0	0
tropomyosin 1, isoform A [Drosophila melanogaster]	gi|24647089	29 kDa	0	0	0	0	5	3	0	0	0	0	0	0
FK506-binding protein 1 [Drosophila melanogaster]	gi|24647110	39 kDa	0	0	0	0	4	2	0	0	0	0	0	0
Ataxin-2, isoform B [Drosophila melanogaster]	gi|24647162 (+2)	118 kDa	0	0	0	0	4	4	0	0	0	0	0	0
cctgamma, isoform A [Drosophila melanogaster]	gi|24647510 (+3)	59 kDa	0	0	0	0	17	15	0	0	0	0	0	0
CG3590 [Drosophila melanogaster]	gi|24647570	54 kDa	0	0	0	0	2	1	0	0	0	0	0	0
malate dehydrogenase 2 [Drosophila melanogaster]	gi|24647881	35 kDa	0	0	0	0	11	13	0	0	0	0	0	0
14-3-3epsilon, isoform A [Drosophila melanogaster]	gi|24647885 (+3)	30 kDa	0	0	0	0	15	14	0	0	0	0	0	0
eukaryotic initiation factor 1A, isoform A [Drosophila melanogaster]	gi|24647907 (+1)	17 kDa	0	0	0	0	3	2	0	0	0	0	0	0
Na pump alpha subunit, isoform A [Drosophila melanogaster]	gi|24648576	116 kDa	0	0	0	0	2	0	0	0	0	0	0	0
Rab1 [Drosophila melanogaster]	gi|24648682	23 kDa	0	0	0	0	1	2	0	0	0	0	0	0
Cluster of Rab1 [Drosophila melanogaster] (gi|24648682)	gi|24648682 [4]	23 kDa	0	0	0	0	1	3	0	0	0	0	0	0
CG6439, isoform A [Drosophila melanogaster]	gi|24648872 (+1)	40 kDa	0	0	0	0	3	2	0	0	0	0	0	0
sar1, isoform A [Drosophila melanogaster]	gi|24648946 (+1)	22 kDa	0	0	0	0	2	2	0	0	0	0	0	0
pyruvate kinase, isoform B [Drosophila melanogaster]	gi|24648964 (+1)	55 kDa	0	0	0	0	16	12	0	0	0	0	0	0
Tcp1-like, isoform A [Drosophila melanogaster]	gi|24649027 (+1)	60 kDa	0	0	0	0	8	7	0	0	0	0	0	0
eukaryotic initiation factor 3 p66 subunit [Drosophila melanogaster]	gi|24649360	64 kDa	0	0	0	0	2	1	0	0	0	0	0	0
regulatory particle non-ATPase 9, isoform A [Drosophila melanogaster]	gi|24649395 (+1)	44 kDa	0	0	0	0	3	2	0	0	0	0	0	0
proteasome 26S subunit subunit 4 ATPase [Drosophila melanogaster]	gi|24649446	49 kDa	0	0	0	0	8	7	0	0	0	0	0	0
Glutamyl-prolyl-tRNA synthetase, isoform A [Drosophila melanogaster]	gi|24649466	189 kDa	0	0	0	0	5	4	0	0	0	0	0	0
CG11089, isoform A [Drosophila melanogaster]	gi|24649832 (+4)	63 kDa	0	0	0	0	3	1	0	0	0	0	0	0
ribosomal protein S27, isoform A [Drosophila melanogaster]	gi|24649976 (+1)	9 kDa	0	0	0	0	4	5	0	0	0	0	0	0
CG5913 [Drosophila melanogaster]	gi|24650182	50 kDa	0	0	0	0	2	0	0	0	0	0	0	0
CG31075, isoform A [Drosophila melanogaster]	gi|24650465 (+1)	53 kDa	0	0	0	0	4	2	0	0	0	0	0	0
ribosomal protein L4 [Drosophila melanogaster]	gi|24650747	45 kDa	0	0	0	0	6	9	0	0	0	0	0	0
phosphoglyceromutase, isoform A [Drosophila melanogaster]	gi|24650981 (+2)	29 kDa	0	0	0	0	3	2	0	0	0	0	0	0
Ef1gamma, isoform A [Drosophila melanogaster]	gi|24651001 (+2)	49 kDa	0	0	0	0	8	7	0	0	0	0	0	0
Odorant-binding protein 99c, isoform A [Drosophila melanogaster]	gi|24651098	17 kDa	0	0	0	0	2	0	0	0	0	0	0	0
ATP synthase-gamma chain, isoform A [Drosophila melanogaster]	gi|24651125 (+2)	33 kDa	0	0	0	0	4	4	0	0	0	0	0	0
CG7834, isoform A [Drosophila melanogaster]	gi|24651145 (+1)	27 kDa	0	0	0	0	9	10	0	0	0	0	0	0
ribosomal protein S8, isoform C [Drosophila melanogaster]	gi|24651181 (+1)	24 kDa	2	0	0	0	7	4	0	0	0	0	0	0
ferritin 2 light chain homologue, isoform A [Drosophila melanogaster]	gi|24651364 (+4)	25 kDa	0	0	0	0	5	5	0	0	0	0	0	0
aralar1, isoform C [Drosophila melanogaster]	gi|24651387 (+5)	77 kDa	0	0	0	0	0	2	0	0	0	0	0	0
proteasome alpha7 subunit [Drosophila melanogaster]	gi|24652204	28 kDa	0	0	0	0	5	4	0	0	0	0	0	0
electron transfer flavoprotein-ubiquinone oxidoreductase, isoform A [Drosophila melanogaster]	gi|24652256 (+1)	66 kDa	0	0	0	0	2	3	0	0	0	0	0	0
14-3-3zeta, isoform D [Drosophila melanogaster]	gi|24652322 (+11)	28 kDa	0	0	0	0	7	5	0	0	0	0	0	0
phosphofructokinase, isoform B [Drosophila melanogaster]	gi|24652337 (+1)	87 kDa	0	0	0	0	2	1	0	0	0	0	0	0
enigma [Drosophila melanogaster]	gi|24652780	71 kDa	0	0	0	0	3	2	0	0	0	0	0	0
megator, isoform A [Drosophila melanogaster]	gi|24652825 (+1)	262 kDa	0	0	0	0	4	3	0	0	0	0	0	0
ribosomal protein S11, isoform C [Drosophila melanogaster]	gi|24652922	18 kDa	3	1	1	0	6	6	3	1	1	0	0	0
tripeptidyl-peptidase II, isoform D [Drosophila melanogaster]	gi|24653270	159 kDa	0	0	0	0	17	20	0	0	0	0	0	0
Roe1 [Drosophila melanogaster]	gi|24653432	24 kDa	0	0	0	0	2	1	0	0	0	0	0	0
cysteine proteinase-1, isoform C [Drosophila melanogaster]	gi|24653514 (+1)	42 kDa	4	0	0	0	8	6	4	0	0	0	0	0
heat shock protein cognate 5 [Drosophila melanogaster]	gi|24653595	74 kDa	3	0	1	0	11	6	0	0	0	0	0	0
proteasome beta1 subunit [Drosophila melanogaster]	gi|24653999	24 kDa	0	0	0	0	3	2	0	0	0	0	0	0
glutathione S transferase S1, isoform A [Drosophila melanogaster]	gi|24654347 (+3)	28 kDa	0	0	0	0	2	1	0	0	0	0	0	0
proteasome alpha5 subunit, isoform A [Drosophila melanogaster]	gi|24654389 (+1)	27 kDa	0	0	0	0	3	4	0	0	0	0	0	0
mitochondrial ribosomal protein L17, isoform A [Drosophila melanogaster]	gi|24654665 (+1)	21 kDa	0	0	0	0	2	1	0	0	0	0	0	0
CG5174, isoform J [Drosophila melanogaster]	gi|24655017 (+5)	21 kDa	0	0	0	0	4	3	0	0	0	0	0	0
CG9149 [Drosophila melanogaster]	gi|24655093	41 kDa	0	0	0	0	3	3	0	0	0	0	0	0
puromycin sensitive aminopeptidase, isoform C [Drosophila melanogaster]	gi|24655252 (+7)	123 kDa	0	0	0	0	2	4	0	0	0	0	0	0
CG15100 [Drosophila melanogaster]	gi|24655311	112 kDa	0	0	0	0	4	3	0	0	0	0	0	0
ribosomal protein L23A [Drosophila melanogaster]	gi|24655502	29 kDa	0	0	0	0	8	5	0	0	0	0	0	0
FK506-binding protein 2 [Drosophila melanogaster]	gi|24655568	12 kDa	0	0	0	0	6	7	0	0	0	0	0	0
beta-Tubulin at 56D, isoform B [Drosophila melanogaster]	gi|24655737	50 kDa	6	0	1	0	23	24	6	0	1	0	0	0
CG2034, isoform A [Drosophila melanogaster]	gi|24655951 (+1)	29 kDa	1	0	0	0	3	3	0	0	0	0	0	0
ribosomal protein S18, isoform B [Drosophila melanogaster]	gi|24656100	18 kDa	4	0	6	0	5	5	4	0	6	0	0	0
ribosomal protein L8, isoform B [Drosophila melanogaster]	gi|24656124	28 kDa	2	0	0	0	8	6	2	0	0	0	0	0
CG12082, isoform A [Drosophila melanogaster]	gi|24656476 (+1)	92 kDa	0	0	0	0	4	3	0	0	0	0	0	0
ribosomal protein L28, isoform A [Drosophila melanogaster]	gi|24656625 (+5)	16 kDa	0	0	1	0	6	4	0	0	0	0	0	0
PHGPx, isoform C [Drosophila melanogaster]	gi|24656767 (+2)	22 kDa	0	0	0	0	3	3	0	0	0	0	0	0
Sc2 [Drosophila melanogaster]	gi|24657023	34 kDa	0	0	0	0	1	2	0	0	0	0	0	0
CG4769, isoform A [Drosophila melanogaster]	gi|24658292 (+1)	34 kDa	0	0	0	0	2	1	0	0	0	0	0	0
bellwether [Drosophila melanogaster]	gi|24658560	59 kDa	3	0	1	0	17	13	3	0	1	0	0	0
CG10576 [Drosophila melanogaster]	gi|24658585	43 kDa	0	0	0	0	8	6	0	0	0	0	0	0
Thioredoxin-like [Drosophila melanogaster]	gi|24658597	32 kDa	0	0	0	0	2	1	0	0	0	0	0	0
CG3800, isoform A [Drosophila melanogaster]	gi|24658883 (+1)	18 kDa	0	0	0	0	4	3	0	0	0	0	0	0
CG9953 [Drosophila melanogaster]	gi|24659664	57 kDa	0	0	0	0	2	2	0	0	0	0	0	0
CG12262 [Drosophila melanogaster]	gi|24660351	46 kDa	0	0	2	0	11	9	0	0	2	0	0	0
Smt3 activating enzyme 2 [Drosophila melanogaster]	gi|24660640	78 kDa	0	0	0	0	2	2	0	0	0	0	0	0
arginine kinase, isoform A [Drosophila melanogaster]	gi|24661336 (+1)	61 kDa	0	0	1	0	10	9	0	0	0	0	0	0
ribosomal protein S9, isoform A [Drosophila melanogaster]	gi|24661707 (+1)	23 kDa	0	0	1	0	11	6	0	0	0	0	0	0
alpha-Tubulin at 67C [Drosophila melanogaster]	gi|24661815	51 kDa	3	0	0	0	6	6	3	0	0	0	0	0
ubiquitin conjugating enzyme 4 [Drosophila melanogaster]	gi|24661830	23 kDa	0	0	0	0	2	1	0	0	0	0	0	0
ATP synthase, subunit b [Drosophila melanogaster]	gi|24661884	27 kDa	0	0	0	0	4	1	0	0	0	0	0	0
CG32066, isoform B [Drosophila melanogaster]	gi|24662266 (+1)	37 kDa	0	0	0	0	2	1	0	0	0	0	0	0
lethal (3) 01239, isoform A [Drosophila melanogaster]	gi|24662461 (+1)	16 kDa	0	0	0	0	5	3	0	0	0	0	0	0
beta-Amyloid precursor protein binding protein 1, isoform A [Drosophila melanogaster]	gi|24662483 (+1)	59 kDa	0	0	0	0	2	0	0	0	0	0	0	0
CG6084, isoform A [Drosophila melanogaster]	gi|24662781	36 kDa	0	0	0	0	9	7	0	0	0	0	0	0
ribosomal protein L10Ab, isoform A [Drosophila melanogaster]	gi|24662946 (+2)	24 kDa	0	0	0	0	8	6	0	0	0	0	0	0
ypsilon schachtel, isoform A [Drosophila melanogaster]	gi|24663131	38 kDa	2	0	1	0	3	4	0	0	0	0	0	0
ribosomal protein S12 [Drosophila melanogaster]	gi|24663646	15 kDa	0	0	0	0	6	5	0	0	0	0	0	0
ribosomal protein S4, isoform B [Drosophila melanogaster]	gi|24663672	29 kDa	3	4	4	0	6	5	3	4	4	0	0	0
endosulfine, isoform A [Drosophila melanogaster]	gi|24664029 (+5)	13 kDa	0	0	0	0	4	3	0	0	0	0	0	0
mitochondrial phosphate carrier protein, isoform A [Drosophila melanogaster]	gi|24664191 (+2)	39 kDa	0	0	0	0	1	2	0	0	0	0	0	0
mitochondrial ribosomal protein L39 [Drosophila melanogaster]	gi|24664387	37 kDa	0	0	0	0	2	2	0	0	0	0	0	0
proteasome beta2 subunit [Drosophila melanogaster]	gi|24664391	30 kDa	0	0	0	0	5	6	0	0	0	0	0	0
CTP synthase, isoform C [Drosophila melanogaster]	gi|24664469	69 kDa	0	0	0	0	3	2	0	0	0	0	0	0
DNA-polymerase-delta [Drosophila melanogaster]	gi|24664937	125 kDa	0	0	0	0	2	0	0	0	0	0	0	0
CG4169, isoform A [Drosophila melanogaster]	gi|24665395 (+1)	45 kDa	0	0	0	0	6	7	0	0	0	0	0	0
CG32165, isoform A [Drosophila melanogaster]	gi|24665414 (+3)	121 kDa	0	0	0	0	2	1	0	0	0	0	0	0
CG9674, isoform A [Drosophila melanogaster]	gi|24665539 (+3)	232 kDa	0	0	0	0	6	5	0	0	0	0	0	0
CG6512, isoform B [Drosophila melanogaster]	gi|24665814 (+1)	76 kDa	0	0	0	0	2	1	0	0	0	0	0	0
caprin [Drosophila melanogaster]	gi|24666371	104 kDa	3	0	0	0	8	8	3	0	0	0	0	0
UDP-glucose-glycoprotein glucosyltransferase [Drosophila melanogaster]	gi|24666493	174 kDa	0	0	0	0	2	1	0	0	0	0	0	0
CG3902 [Drosophila melanogaster]	gi|24666513	45 kDa	0	0	0	0	2	3	0	0	0	0	0	0
CG11577 [Drosophila melanogaster]	gi|24666612	26 kDa	0	0	0	0	2	2	0	0	0	0	0	0
CG7770, isoform A [Drosophila melanogaster]	gi|24667085 (+1)	14 kDa	0	0	0	0	2	1	0	0	0	0	0	0
polo, isoform A [Drosophila melanogaster]	gi|24667346 (+1)	67 kDa	0	0	0	0	1	2	0	0	0	0	0	0
Isoleucyl-tRNA synthetase, isoform A [Drosophila melanogaster]	gi|24668543 (+2)	141 kDa	0	0	0	0	8	7	0	0	0	0	0	0
CG30185 [Drosophila melanogaster]	gi|24762316	20 kDa	0	0	0	0	2	2	0	0	0	0	0	0
DNA ligase I [Drosophila melanogaster]	gi|24762424	85 kDa	0	0	0	0	1	3	0	0	0	0	0	1
Mov34, isoform A [Drosophila melanogaster]	gi|24762618 (+1)	38 kDa	0	0	0	0	6	6	0	0	0	0	0	0
CG3760, isoform A [Drosophila melanogaster]	gi|24762790	30 kDa	0	0	0	0	4	4	0	0	0	0	0	0
Cluster of CG3760, isoform A [Drosophila melanogaster] (gi|24762790)	gi|24762790 [3]	30 kDa	0	0	0	0	5	4	0	0	0	0	0	0
CG3760, isoform B [Drosophila melanogaster]	gi|24762792 (+1)	29 kDa	0	0	0	0	4	4	0	0	0	0	0	0
CG30382, isoform B [Drosophila melanogaster]	gi|281360341	27 kDa	1	0	0	0	7	6	0	0	0	0	0	0
lingerer, isoform E [Drosophila melanogaster]	gi|281360363 (+8)	135 kDa	0	0	0	0	2	2	0	0	0	0	0	0
CG32626, isoform E [Drosophila melanogaster]	gi|281360849 (+3)	89 kDa	0	0	0	0	3	3	0	0	0	0	0	0
dihydroorotate dehydrogenase, isoform D [Drosophila melanogaster]	gi|281361352	44 kDa	0	0	0	0	1	2	0	0	0	0	0	0
mitochondrial ribosomal protein L37 [Drosophila melanogaster]	gi|281361540	46 kDa	0	0	0	0	3	0	0	0	0	0	0	0
mini spindles, isoform B [Drosophila melanogaster]	gi|281361893 (+4)	227 kDa	0	0	0	0	11	7	0	0	0	0	0	0
Npl4 ortholog, isoform D [Drosophila melanogaster]	gi|281362576 (+2)	70 kDa	0	0	0	0	2	2	0	0	0	0	0	0
La related protein, isoform D [Drosophila melanogaster]	gi|281362724 (+2)	178 kDa	2	0	0	0	2	2	0	0	0	0	0	0
ATP citrate lyase, isoform D [Drosophila melanogaster]	gi|281363473 (+2)	121 kDa	0	0	0	0	2	3	0	0	0	0	0	0
CG7461 [Drosophila melanogaster]	gi|281363737	68 kDa	0	0	0	0	3	3	0	0	0	0	0	0
bancal, isoform E [Drosophila melanogaster]	gi|281363839 (+3)	50 kDa	0	0	0	0	3	1	0	0	0	0	0	0
Ribose-5-phosphate isomerase, isoform B [Drosophila melanogaster]	gi|281364072 (+1)	27 kDa	0	0	0	0	2	0	0	0	0	0	0	0
Rtnl1, isoform H [Drosophila melanogaster]	gi|281364426 (+1)	65 kDa	0	0	0	0	2	2	0	0	0	0	0	0
burgundy [Drosophila melanogaster]	gi|281365319	77 kDa	2	0	0	0	2	4	0	0	0	0	0	0
UGP, isoform D [Drosophila melanogaster]	gi|281365929 (+3)	58 kDa	0	0	0	0	4	4	0	0	0	0	0	0
CG31549, isoform A [Drosophila melanogaster]	gi|28571526 (+1)	27 kDa	0	0	0	0	5	5	0	0	0	0	0	0
CG1236 [Drosophila melanogaster]	gi|28571528	38 kDa	0	0	0	0	2	1	0	0	0	0	0	0
CG5044, isoform A [Drosophila melanogaster]	gi|28571729 (+1)	43 kDa	0	0	0	0	2	2	0	0	0	0	0	0
Peroxinectin-like [Drosophila melanogaster]	gi|28571758	91 kDa	0	0	0	0	7	5	0	0	0	0	0	0
multiple ankyrin repeats single KH domain, isoform A [Drosophila melanogaster]	gi|28571865 (+4)	423 kDa	0	0	0	0	3	1	0	0	0	0	0	0
dj-1beta [Drosophila melanogaster]	gi|28571932	21 kDa	0	0	0	0	2	2	0	0	0	0	0	0
triose phosphate isomerase, isoform A [Drosophila melanogaster]	gi|28572004 (+2)	38 kDa	0	0	0	0	7	8	0	0	0	0	0	0
NEM-sensitive fusion protein 2 [Drosophila melanogaster]	gi|28573010	83 kDa	0	0	0	0	3	3	0	0	0	0	0	0
CG33138, isoform A [Drosophila melanogaster]	gi|28573410 (+1)	79 kDa	0	0	0	0	2	2	0	0	0	0	0	0
otefin [Drosophila melanogaster]	gi|28573732	47 kDa	3	0	0	0	4	3	0	0	0	0	0	0
ubiquitin activating enzyme 1, isoform A [Drosophila melanogaster]	gi|28573937	131 kDa	0	0	0	0	14	13	0	0	0	0	0	0
shrub [Drosophila melanogaster]	gi|28573949	25 kDa	0	0	0	0	2	2	0	0	0	0	0	0
A kinase anchor protein 200, isoform D [Drosophila melanogaster]	gi|28574063	88 kDa	0	0	0	0	7	6	0	0	0	0	0	0
succinyl coenzyme A synthetase alpha subunit, isoform A [Drosophila melanogaster]	gi|28574296 (+1)	34 kDa	0	0	1	0	7	4	0	0	0	0	0	0
CG33129, isoform E [Drosophila melanogaster]	gi|28574516	76 kDa	0	0	0	0	3	0	0	0	0	0	0	0
CG33123 [Drosophila melanogaster]	gi|28574733	135 kDa	0	0	1	0	3	3	0	0	0	0	0	0
lasp, isoform A [Drosophila melanogaster]	gi|28574882 (+2)	56 kDa	0	0	0	0	2	2	0	0	0	0	0	0
failed axon connections, isoform A [Drosophila melanogaster]	gi|28574889 (+1)	47 kDa	0	0	0	0	1	2	0	0	0	0	0	0
CG10077, isoform A [Drosophila melanogaster]	gi|28574962 (+1)	88 kDa	0	0	0	0	2	0	0	0	0	0	0	0
CG17768, isoform B [Drosophila melanogaster]	gi|320544912 (+1)	17 kDa	0	0	0	0	1	2	0	0	0	0	0	0
ribosomal protein S3A, isoform F [Drosophila melanogaster]	gi|386763373	30 kDa	1	3	4	0	10	6	1	3	4	0	0	0
regulatory particle triple-A ATPase 4 [Drosophila melanogaster]	gi|386763913	45 kDa	0	0	0	0	10	8	0	0	0	0	0	0
no circadian temperature entrainment, isoform C [Drosophila melanogaster]	gi|386764170 (+1)	236 kDa	1	0	0	0	6	4	0	0	0	0	0	0
nucleoporin 358, isoform B [Drosophila melanogaster]	gi|386766497 (+1)	299 kDa	1	0	0	0	13	9	0	0	0	0	0	0
protein phosphatase 2A at 29B, isoform D [Drosophila melanogaster]	gi|386769341 (+1)	72 kDa	1	0	0	0	7	5	0	0	0	0	0	0
nuclear fallout, isoform M [Drosophila melanogaster]	gi|386771076 (+8)	37 kDa	3	0	0	0	0	0	3	0	0	0	0	0
lethal (1) G0156, isoform D [Drosophila melanogaster]	gi|442616937	41 kDa	1	0	0	0	6	5	0	0	0	0	0	0
ribosomal protein L3, isoform H [Drosophila melanogaster]	gi|442618558	47 kDa	4	6	0	0	13	7	4	6	0	0	0	0
heat shock protein cognate 4, isoform G [Drosophila melanogaster]	gi|442619165	71 kDa	11	4	7	1	52	46	11	4	7	0	0	0
Cluster of heat shock protein cognate 4, isoform G [Drosophila melanogaster] (gi|442619165)	gi|442619165 [8]	71 kDa	13	4	9	1	71	63	13	4	7	0	0	0
NADH:ubiquinone reductase 42kD subunit precursor, isoform C [Drosophila melanogaster]	gi|442620385	47 kDa	3	0	0	0	3	1	0	0	0	0	0	0
ribosomal protein L27, isoform D [Drosophila melanogaster]	gi|442621173	16 kDa	0	0	0	0	6	9	0	0	0	0	0	0
regulatory particle non-ATPase 2, isoform B [Drosophila melanogaster]	gi|442621630 (+1)	114 kDa	9	3	0	0	7	5	6	1	0	0	0	0
ribosomal protein L38, isoform B [Drosophila melanogaster]	gi|442622244	8 kDa	2	0	1	0	2	1	0	0	0	0	0	0
NAT1, isoform D [Drosophila melanogaster]	gi|442623512	163 kDa	3	0	2	0	5	3	3	0	2	0	0	0
elongation factor 1 beta [Drosophila melanogaster]	gi|442623966	24 kDa	0	0	0	0	4	4	0	0	0	0	0	0
capulet, isoform C [Drosophila melanogaster]	gi|442625128 (+2)	46 kDa	0	0	0	0	7	7	0	0	0	0	1	2
capping protein beta, isoform B [Drosophila melanogaster]	gi|442625221	31 kDa	1	0	0	0	1	2	0	0	0	0	0	0
CG33303, isoform B [Drosophila melanogaster]	gi|442627248 (+1)	52 kDa	0	0	0	0	3	4	0	0	0	0	0	0
vasa, isoform C [Drosophila melanogaster]	gi|442627874	72 kDa	1	0	0	0	2	1	0	0	0	0	0	0
regulatory particle non-ATPase 3, isoform B [Drosophila melanogaster]	gi|442628295	56 kDa	3	0	1	0	4	4	3	0	1	0	0	0
elongation factor 2b, isoform D [Drosophila melanogaster]	gi|442628815	94 kDa	1	4	2	0	24	19	1	4	2	0	0	0
CG17493, isoform B [Drosophila melanogaster]	gi|442628888 (+2)	21 kDa	0	0	0	0	1	2	0	0	0	0	0	0
trailer hitch, isoform C [Drosophila melanogaster]	gi|442631973 (+1)	70 kDa	28	0	11	0	14	10	28	0	11	0	0	0
ribosomal protein L10, isoform E [Drosophila melanogaster]	gi|442634265	26 kDa	5	4	1	0	6	7	5	4	1	0	0	0
CG32230, isoform C [Drosophila melanogaster]	gi|442634281	9 kDa	2	0	0	0	4	3	0	0	0	0	0	0
eukaryotic initiation factor 4B, isoform F [Drosophila melanogaster]	gi|442634447 (+3)	45 kDa	0	0	0	0	2	2	0	0	0	0	1	1
abnormal wing discs [Drosophila melanogaster]	gi|45549037	19 kDa	0	0	2	5	9	9	0	0	0	0	0	0
cyclophilin 1 [Drosophila melanogaster]	gi|45549139	25 kDa	0	0	0	0	8	7	0	0	0	0	0	0
nucleosome remodeling factor - 38kD, isoform A [Drosophila melanogaster]	gi|45549187	38 kDa	0	0	0	0	6	4	0	0	0	0	0	0
glutamate dehydrogenase, isoform A [Drosophila melanogaster]	gi|45549226 (+1)	63 kDa	0	0	0	0	8	6	0	0	0	0	0	0
CG4752 [Drosophila melanogaster]	gi|45550492	140 kDa	0	0	0	0	0	2	0	0	0	0	0	0
calcium-independent phospholipase A2 VIA, isoform A [Drosophila melanogaster]	gi|45550585 (+3)	97 kDa	0	0	0	0	1	2	0	0	0	0	0	0
CG8036, isoform B [Drosophila melanogaster]	gi|45550715 (+1)	68 kDa	0	0	0	0	9	7	0	0	0	0	0	0
ERp60 [Drosophila melanogaster]	gi|45551086	55 kDa	0	0	0	0	17	17	0	0	0	0	0	0
regulatory particle non-ATPase 6, isoform A [Drosophila melanogaster]	gi|45551099	49 kDa	0	0	0	0	8	7	0	0	0	0	0	0
Dodeca-satellite-binding protein 1, isoform A [Drosophila melanogaster]	gi|45552723	144 kDa	1	0	0	0	2	4	0	0	0	0	0	0
yolkless, isoform B [Drosophila melanogaster]	gi|45555120	220 kDa	0	0	0	0	5	2	0	0	0	0	0	0
keratin 2 [Homo sapiens]	gi|47132620	65 kDa	0	1	0	0	0	0	0	0	0	0	0	0
Lamp1 [Drosophila melanogaster]	gi|56292537	35 kDa	0	0	0	0	2	1	0	0	0	0	0	0
Glycogen phosphorylase, muscle form - Oryctolagus cuniculus (Rabbit).	gi|6093713	97 kDa	0	4	1	1	1	0	0	0	0	0	0	0
CG33722, isoform C [Drosophila melanogaster]	gi|78706698 (+1)	54 kDa	0	0	0	0	4	3	0	0	0	0	0	0
fatty acid bindin protein, isoform C [Drosophila melanogaster]	gi|78706752 (+1)	17 kDa	0	0	0	0	8	7	0	0	0	0	0	0
peroxiredoxin 5, isoform B [Drosophila melanogaster]	gi|78706776 (+1)	20 kDa	0	0	0	0	1	2	0	0	0	0	0	0
alcohol dehydrogenase, isoform C [Drosophila melanogaster]	gi|78706922 (+4)	28 kDa	0	0	0	0	3	4	0	0	0	0	0	0
decondensation factor 31, isoform F [Drosophila melanogaster]	gi|78707166	19 kDa	0	5	2	3	10	7	0	4	0	1	1	1
ribosomal protein S13, isoform B [Drosophila melanogaster]	gi|85724904 (+1)	17 kDa	4	1	4	0	7	4	4	1	4	0	0	0
Chain B, Porcine E-Trypsin (E.C.3.4.21.4)	gi|999627	9 kDa	4	6	3	2	1	2	0	0	0	0	0	0

## Sheet: Spectral Matches
Experiment	Sample	Protein Name	Protein Accession Numbers	Protein molecular weight (Da)	Protein identification probability	Exclusive unique peptide count	Exclusive unique spectrum count	Total spectrum count	Percentage sequence coverage	Peptide sequence	Previous amino acid	Next amino acid	Peptide identification probability	Mascot Ion score	Mascot Identity score	Mascot Delta Ion Score	Number of enzymatic termini	Fixed modifications identified by spectrum	Variable modifications identified by spectrum	Observed m/z	Actual peptide mass (AMU)	Calculated +1H Peptide Mass (AMU)	Spectrum charge	Actual minus calculated peptide mass (AMU)	Actual minus calculated peptide mass (PPM)	Retention Time (sec)	Precursor Intensity	Total Ion Current	Peptide start index	Peptide stop index
Experiment_1	WT_IMAC_elution	alpha-Tubulin at 67C [Drosophila melanogaster]	gi|24661815	51181.2	1	2	2	3	0.0823	TFFTEtGNGKQVPR	R	S	0.997	49.9	29.1	15.2	2		t6: Phospho (+79.97)	831.383	1660.75	1661.77	2	-0.009641	-5.802	1925.81	5927070	138281	62	75
Experiment_1	WT_IMAC_elution	alpha-Tubulin at 67C [Drosophila melanogaster]	gi|24661815	51181.2	1	2	2	3	0.0823	TFFtETGNGKQVPR	R	S	0.997	56.4	29.1	21.1	2		t4: Phospho (+79.97)	831.383	1660.75	1661.77	2	-0.009763	-5.875	2203.5	537464	21836.6	62	75
Experiment_1	WT_IMAC_elution	alpha-Tubulin at 67C [Drosophila melanogaster]	gi|24661815	51181.2	1	2	2	3	0.0823	TKEELTASGSSAsVGHDTSANDAR	K	T	0.997	35.2	30.3	-16.6	2		s13: Phospho (+79.97)	824.357	2470.05	2471.07	3	-0.01331	-5.387	889.241	849480	54725.4	38	61
Experiment_1	WT_IMAC_elution	capping protein beta, isoform B [Drosophila melanogaster]	gi|442625221	31364.5	0.994	1	1	1	0.0652	TKDIVNGLRSTQsLADQR	K	Q	0.967	29.1	29.9	2.53	2		s13: Phospho (+79.97)	694.681	2081.02	2082.03	3	-0.005823	-2.797	1839.59	831717	23830.5	236	253
Experiment_1	WT_IMAC_elution	NADH:ubiquinone reductase 42kD subunit precursor, isoform C [Drosophila melanogaster]	gi|442620385	46898.9	0.995	1	1	3	0.0467	YRPGYNADmGDEGLLTKtK	K	I	0.99	29.2	30.5	9.77	2		m9: Oxidation (+15.99), t18: Phospho (+79.97)	742.332	2223.97	2224.99	3	-0.01289	-5.791	1747.03	752573	19516.6	382	400
Experiment_1	WT_IMAC_elution	NADH:ubiquinone reductase 42kD subunit precursor, isoform C [Drosophila melanogaster]	gi|442620385	46898.9	0.995	1	1	3	0.0467	YRPGYNADmGDEGLLTKtK	K	I	0.997	43.7	30.6	7.71	2		m9: Oxidation (+15.99), t18: Phospho (+79.97)	742.335	2223.98	2224.99	3	-0.003914	-1.759	1732.57	752573	24207.9	382	400
Experiment_1	WT_IMAC_elution	NADH:ubiquinone reductase 42kD subunit precursor, isoform C [Drosophila melanogaster]	gi|442620385	46898.9	0.995	1	1	3	0.0467	YRPGYNADmGDEGLLTKtK	K	I	0.997	44.1	30.4	12.2	2		m9: Oxidation (+15.99), t18: Phospho (+79.97)	742.333	2223.98	2224.99	3	-0.0116	-5.215	1736.25	752573	25842.3	382	400
Experiment_1	WT_IMAC_elution	ribosomal protein L31, isoform C [Drosophila melanogaster]	gi|24652129	14533.1	1	2	2	2	0.194	EmGTtDVRIDTR	R	L	0.969	26.9	27.5	3.59	2		m2: Oxidation (+15.99), t5: Phospho (+79.97)	497.214	1488.62	1489.64	3	-0.006979	-4.685	955.78	2456610	51013.7	53	64
Experiment_1	WT_IMAC_elution	ribosomal protein L31, isoform C [Drosophila melanogaster]	gi|24652129	14533.1	1	2	2	2	0.194	INKsAINEVVTR	K	E	0.997	32.8	28	32.8	2		s4: Phospho (+79.97)	712.366	1422.72	1423.73	2	-0.006309	-4.431	1919.9	731187	42720.5	9	20
Experiment_1	WT_IMAC_elution	imitation SWI, isoform C [Drosophila melanogaster]	gi|24653134	118879	0.995	1	1	3	0.0117	AALDSLGESsLR	K	T	0.997	36.5	27.6	2.12	2		s10: Phospho (+79.97)	649.8	1297.59	1298.6	2	-0.006301	-4.852	2436.45	1213390	19457.2	638	649
Experiment_1	WT_IMAC_elution	imitation SWI, isoform C [Drosophila melanogaster]	gi|24653134	118879	0.995	1	1	3	0.0117	AALDSLGESsLR	K	T	0.997	41.1	27.7	0	2		s10: Phospho (+79.97)	649.8	1297.59	1298.6	2	-0.005934	-4.57	2424.98	1213390	32230.5	638	649
Experiment_1	WT_IMAC_elution	imitation SWI, isoform C [Drosophila melanogaster]	gi|24653134	118879	0.995	1	1	3	0.0117	AALDSLGEsSLR	K	T	0.997	41.1	27.7	0	2		s9: Phospho (+79.97)	649.8	1297.59	1298.6	2	-0.005934	-4.57	2424.98	1213390	32230.5	638	649
Experiment_1	WT_IMAC_elution	cup [Drosophila melanogaster]	gi|221473199	125672	1	2	3	3	0.0376	RSNPETIGDGSmLAsTSTAVmLQTK	R	K	0.997	36.5	32.2	-2.73	2		m12: Oxidation (+15.99), s15: Phospho (+79.97), m21: Oxidation (+15.99)	903.076	2706.21	2707.23	3	-0.01683	-6.217	2291.79	1567780	75963.5	165	189
Experiment_1	WT_IMAC_elution	cup [Drosophila melanogaster]	gi|221473199	125672	1	2	3	3	0.0376	SENDTLHSNESSEDLSR	R	A	0.988	28	29.6	28	2			640.611	1918.81	1919.82	3	-0.002647	-1.379	816.869	183336	18810	513	529
Experiment_1	WT_IMAC_elution	cup [Drosophila melanogaster]	gi|221473199	125672	1	2	3	3	0.0376	SENDtLHSNESSEDLSR	R	A	0.997	35.2	28	0.42	2		t5: Phospho (+79.97)	1000.39	1998.77	1999.79	2	-0.01138	-5.693	819.081	77643.6	11835.9	513	529
Experiment_1	WT_IMAC_elution	Fmr1, isoform A [Drosophila melanogaster]	gi|19922726,gi|24645597,gi|24645600,gi|281361514,gi|386765448,gi|442618389	76075.2	1	3	4	7	0.0409	AIQESSmGStQSFPVTR	R	R	0.995	32.4	29.3	3.29	2		m7: Oxidation (+15.99), t10: Phospho (+79.97)	641.281	1920.82	1921.84	3	-0.009193	-4.783	1618.99	1260750	34939.9	385	401
Experiment_1	WT_IMAC_elution	Fmr1, isoform A [Drosophila melanogaster]	gi|19922726,gi|24645597,gi|24645600,gi|281361514,gi|386765448,gi|442618389	76075.2	1	3	4	7	0.0409	AIQESSmGSTQsFPVTR	R	R	0.997	38.2	29.4	-17.8	2		m7: Oxidation (+15.99), s12: Phospho (+79.97)	961.416	1920.82	1921.84	2	-0.01071	-5.57	1608.34	2693110	64943.1	385	401
Experiment_1	WT_IMAC_elution	Fmr1, isoform A [Drosophila melanogaster]	gi|19922726,gi|24645597,gi|24645600,gi|281361514,gi|386765448,gi|442618389	76075.2	1	3	4	7	0.0409	AIQESSmGSTQsFPVTR	R	R	0.997	38.2	29.3	-17.5	2		m7: Oxidation (+15.99), s12: Phospho (+79.97)	961.418	1920.82	1921.84	2	-0.008386	-4.364	1620.7	2693110	65310.4	385	401
Experiment_1	WT_IMAC_elution	Fmr1, isoform A [Drosophila melanogaster]	gi|19922726,gi|24645597,gi|24645600,gi|281361514,gi|386765448,gi|442618389	76075.2	1	3	4	7	0.0409	AIQESSmGsTQSFPVTRR	R	S	0.997	36.7	31	0.34	2		m7: Oxidation (+15.99), s9: Phospho (+79.97)	693.314	2076.92	2077.94	3	-0.01087	-5.23	1439.84	2262790	52416.8	385	402
Experiment_1	WT_IMAC_elution	Fmr1, isoform A [Drosophila melanogaster]	gi|19922726,gi|24645597,gi|24645600,gi|281361514,gi|386765448,gi|442618389	76075.2	1	3	4	7	0.0409	AIQESSmGsTQSFPVTRR	R	S	0.997	43.8	31	11.7	2		m7: Oxidation (+15.99), s9: Phospho (+79.97)	693.314	2076.92	2077.94	3	-0.008853	-4.26	1431.5	2262790	86145	385	402
Experiment_1	WT_IMAC_elution	Fmr1, isoform A [Drosophila melanogaster]	gi|19922726,gi|24645597,gi|24645600,gi|281361514,gi|386765448,gi|442618389	76075.2	1	3	4	7	0.0409	GYSsDIESVR	R	S	0.997	46.2	26.1	12.5	2		s4: Phospho (+79.97)	596.745	1191.48	1192.49	2	-0.00522	-4.377	1828.21	14453200	62830.8	406	415
Experiment_1	WT_IMAC_elution	Fmr1, isoform A [Drosophila melanogaster]	gi|19922726,gi|24645597,gi|24645600,gi|281361514,gi|386765448,gi|442618389	76075.2	1	3	4	7	0.0409	GYSsDIESVR	R	S	0.997	55.2	26.1	14.7	2		s4: Phospho (+79.97)	596.745	1191.48	1192.49	2	-0.005342	-4.48	1815.24	14453200	204981	406	415
Experiment_1	WT_IMAC_elution	ribosomal protein L38, isoform B [Drosophila melanogaster]	gi|442622244	8200.1	0.995	1	1	2	0.171	FLYtLVVQDKEK	R	A	0.997	37.9	28.3	25.5	2		t4: Phospho (+79.97)	781.894	1561.77	1562.79	2	-0.005724	-3.663	4272.05	3050250	97891.4	41	52
Experiment_1	WT_IMAC_elution	ribosomal protein L38, isoform B [Drosophila melanogaster]	gi|442622244	8200.1	0.995	1	1	2	0.171	FLYtLVVQDKEK	R	A	0.997	42.2	28.3	19.1	2		t4: Phospho (+79.97)	781.894	1561.77	1562.79	2	-0.006212	-3.975	4284.71	3050250	38403.9	41	52
Experiment_1	WT_IMAC_elution	nucleoporin 153, isoform B [Drosophila melanogaster]	gi|161077873,gi|221329981	201238	1	2	2	4	0.0181	ISRTNNNTsNNNNNNNNNNNVIETK	R	T	0.997	35.8	31.7	-16.7	2		s9: Phospho (+79.97)	971.091	2910.25	2911.27	3	-0.008171	-2.807	660.562	577557	58847.9	373	397
Experiment_1	WT_IMAC_elution	nucleoporin 153, isoform B [Drosophila melanogaster]	gi|161077873,gi|221329981	201238	1	2	2	4	0.0181	ISRTNNNtSNNNNNNNNNNNVIETK	R	T	0.997	39.2	31.4	-11.3	2		t8: Phospho (+79.97)	971.089	2910.25	2911.27	3	-0.01348	-4.631	657.72	577557	59594.2	373	397
Experiment_1	WT_IMAC_elution	nucleoporin 153, isoform B [Drosophila melanogaster]	gi|161077873,gi|221329981	201238	1	2	2	4	0.0181	NHLNLYGsQR	R	Q	0.987	31.2	26.6	19.7	2		s8: Phospho (+79.97)	641.288	1280.56	1281.57	2	-0.005415	-4.225	1190.96	1325310	31028.5	273	282
Experiment_1	WT_IMAC_elution	nucleoporin 153, isoform B [Drosophila melanogaster]	gi|161077873,gi|221329981	201238	1	2	2	4	0.0181	NHLNLYGsQR	R	Q	0.997	35.1	26.6	18.9	2		s8: Phospho (+79.97)	641.287	1280.56	1281.57	2	-0.006147	-4.797	1180.01	1325310	34962.7	273	282
Experiment_1	WT_IMAC_elution	26-29kD-proteinase [Drosophila melanogaster]	gi|20428641	62131.2	0.947	1	1	1	0.0346	LTYtLAVNHLADKTEEELK	K	A	0.97	28.9	30.5	7.8	2		t4: Phospho (+79.97)	756.706	2267.09	2268.12	3	-0.01421	-6.267	3975.96	195104	19069.5	284	302
Experiment_1	WT_IMAC_elution	capping protein alpha [Drosophila melanogaster]	gi|19922662	32759.4	0.995	1	1	2	0.0699	IEGtDHNAIISEHNDLGNGR	R	F	0.997	35.2	30.1	25.1	2		t4: Phospho (+79.97)	747.998	2240.97	2241.99	3	-0.008724	-3.891	1670.68	711669	27720	65	84
Experiment_1	WT_IMAC_elution	capping protein alpha [Drosophila melanogaster]	gi|19922662	32759.4	0.995	1	1	2	0.0699	IEGtDHNAIISEHNDLGNGR	R	F	0.997	40.3	30	24.6	2		t4: Phospho (+79.97)	747.997	2240.97	2241.99	3	-0.0133	-5.933	1664.66	711669	34142	65	84
Experiment_1	WT_IMAC_elution	ribosomal protein S11, isoform C [Drosophila melanogaster]	gi|24652922	18105.6	1	2	2	3	0.0774	DVGLGFKtPR	R	E	0.997	33.9	27.8	33.9	2		t8: Phospho (+79.97)	585.286	1168.56	1169.57	2	-0.007177	-6.136	2028.19	1739120	17027	36	45
Experiment_1	WT_IMAC_elution	ribosomal protein S11, isoform C [Drosophila melanogaster]	gi|24652922	18105.6	1	2	2	3	0.0774	DVGLGFKtPR	R	E	0.997	41.3	27.8	23.5	2		t8: Phospho (+79.97)	585.286	1168.56	1169.57	2	-0.006688	-5.719	2040.76	1739120	17055.8	36	45
Experiment_1	WT_IMAC_elution	ribosomal protein S11, isoform C [Drosophila melanogaster]	gi|24652922	18105.6	1	2	2	3	0.0774	sRDVGLGFK	R	T	0.997	30.9	27.1	30.9	2		s1: Phospho (+79.97)	529.753	1057.49	1058.5	2	-0.00374	-3.534	1597.34	295141	15024.7	34	42
Experiment_1	WT_IMAC_elution	trailer hitch, isoform C [Drosophila melanogaster]	gi|442631973,gi|442631983	69752.8	1	8	11	30	0.133	AANNAAGHGSNATDSSAPNATTATtK	K	S	0.997	35.7	31.2	-10.4	2		t25: Phospho (+79.97)	827.689	2480.05	2481.06	3	-0.01089	-4.388	518.03	1127220	118231	614	639
Experiment_1	WT_IMAC_elution	trailer hitch, isoform C [Drosophila melanogaster]	gi|442631973,gi|442631983	69752.8	1	8	11	30	0.133	AANNAAGHGSNATDSSAPNATTATtK	K	S	0.997	40.8	31.2	-11.6	2		t25: Phospho (+79.97)	827.689	2480.05	2481.06	3	-0.009971	-4.019	520.267	1127220	74713.4	614	639
Experiment_1	WT_IMAC_elution	trailer hitch, isoform C [Drosophila melanogaster]	gi|442631973,gi|442631983	69752.8	1	8	11	30	0.133	AANNAAGHGSNATDSSAPNAtTATTK	K	S	0.997	44.2	31.3	-6.84	2		t21: Phospho (+79.97)	827.69	2480.05	2481.06	3	-0.00869	-3.502	503.306	753846	104554	614	639
Experiment_1	WT_IMAC_elution	trailer hitch, isoform C [Drosophila melanogaster]	gi|442631973,gi|442631983	69752.8	1	8	11	30	0.133	AANNAAGHGSNATDSSAPNATTATtK	K	S	0.997	48.5	31.4	-6.7	2		t25: Phospho (+79.97)	827.691	2480.05	2481.06	3	-0.005211	-2.1	511.23	1127220	34787.6	614	639
Experiment_1	WT_IMAC_elution	trailer hitch, isoform C [Drosophila melanogaster]	gi|442631973,gi|442631983	69752.8	1	8	11	30	0.133	KLNTETFGVsSTR	R	R	0.997	33.2	28.4	-21.5	2		s10: Phospho (+79.97)	760.357	1518.7	1519.72	2	-0.008199	-5.395	1698.67	2044060	77606.5	527	539
Experiment_1	WT_IMAC_elution	trailer hitch, isoform C [Drosophila melanogaster]	gi|442631973,gi|442631983	69752.8	1	8	11	30	0.133	KLNTETFGVSsTR	R	R	0.997	36.2	28.7	1.18	2		s11: Phospho (+79.97)	507.241	1518.7	1519.72	3	-0.006839	-4.5	1746.46	4365290	34831.9	527	539
Experiment_1	WT_IMAC_elution	trailer hitch, isoform C [Drosophila melanogaster]	gi|442631973,gi|442631983	69752.8	1	8	11	30	0.133	KLNTETFGVsSTR	R	R	0.997	42.1	28.7	-4.48	2		s10: Phospho (+79.97)	760.358	1518.7	1519.72	2	-0.006612	-4.351	1738.22	7087910	220008	527	539
Experiment_1	WT_IMAC_elution	trailer hitch, isoform C [Drosophila melanogaster]	gi|442631973,gi|442631983	69752.8	1	8	11	30	0.133	KLNTEtFGVSSTR	R	R	0.997	49	28.7	0	2		t6: Phospho (+79.97)	760.359	1518.7	1519.72	2	-0.005391	-3.547	1711.61	2044060	34063.3	527	539
Experiment_1	WT_IMAC_elution	trailer hitch, isoform C [Drosophila melanogaster]	gi|442631973,gi|442631983	69752.8	1	8	11	30	0.133	KLNTETFGVSStRR	R	G	0.983	26.7	29.8	3.38	2		t12: Phospho (+79.97)	559.274	1674.8	1675.82	3	-0.008604	-5.134	1512.58	79860000	791322	527	540
Experiment_1	WT_IMAC_elution	trailer hitch, isoform C [Drosophila melanogaster]	gi|442631973,gi|442631983	69752.8	1	8	11	30	0.133	KLNTETFGVSsTRR	R	G	0.985	29.2	29.8	0.57	2		s11: Phospho (+79.97)	838.408	1674.8	1675.82	2	-0.007614	-4.544	1516.03	4027480	139111	527	540
Experiment_1	WT_IMAC_elution	trailer hitch, isoform C [Drosophila melanogaster]	gi|442631973,gi|442631983	69752.8	1	8	11	30	0.133	KLNtETFGVSsTRR	R	G	0.986	27.8	29.3	0.59	2		t4: Phospho (+79.97), s11: Phospho (+79.97)	585.929	1754.77	1755.78	3	-0.009115	-5.192	1447.83	3801970	72936	527	540
Experiment_1	WT_IMAC_elution	trailer hitch, isoform C [Drosophila melanogaster]	gi|442631973,gi|442631983	69752.8	1	8	11	30	0.133	KLNTETFGVSStRR	R	G	0.989	29.2	29.6	4.96	2		t12: Phospho (+79.97)	559.274	1674.8	1675.82	3	-0.009703	-5.79	1523.29	79860000	328175	527	540
Experiment_1	WT_IMAC_elution	trailer hitch, isoform C [Drosophila melanogaster]	gi|442631973,gi|442631983	69752.8	1	8	11	30	0.133	KLNTETFGVSStRR	R	G	0.997	37.6	29.8	6.42	2		t12: Phospho (+79.97)	838.408	1674.8	1675.82	2	-0.008102	-4.835	1517.58	4027480	118327	527	540
Experiment_1	WT_IMAC_elution	trailer hitch, isoform C [Drosophila melanogaster]	gi|442631973,gi|442631983	69752.8	1	8	11	30	0.133	LKVAEDGAPKPAtNATAATATATNEQVGEK	K	V	0.973	24.5	32.1	12.4	2		t13: Phospho (+79.97)	759.37	3033.45	3034.47	4	-0.01649	-5.435	1449.07	552767	37796.3	430	459
Experiment_1	WT_IMAC_elution	trailer hitch, isoform C [Drosophila melanogaster]	gi|442631973,gi|442631983	69752.8	1	8	11	30	0.133	LKVAEDGAPKPATNAtAATATATNEQVGEK	K	V	0.989	31.5	32.2	5.06	2		t16: Phospho (+79.97)	759.37	3033.45	3034.47	4	-0.01381	-4.55	1654.88	929927	52338.9	430	459
Experiment_1	WT_IMAC_elution	trailer hitch, isoform C [Drosophila melanogaster]	gi|442631973,gi|442631983	69752.8	1	8	11	30	0.133	LKVAEDGAPKPATNATAATAtATNEQVGEK	K	V	0.997	37.6	32.1	-2.51	2		t21: Phospho (+79.97)	1012.16	3033.46	3034.47	3	-0.01001	-3.298	1449.72	232264	22827	430	459
Experiment_1	WT_IMAC_elution	trailer hitch, isoform C [Drosophila melanogaster]	gi|442631973,gi|442631983	69752.8	1	8	11	30	0.133	LKVAEDGAPKPAtNATAATATATNEQVGEK	K	V	0.997	46.4	32.1	0	2		t13: Phospho (+79.97)	1012.16	3033.45	3034.47	3	-0.01514	-4.988	1652.45	851468	62971	430	459
Experiment_1	WT_IMAC_elution	trailer hitch, isoform C [Drosophila melanogaster]	gi|442631973,gi|442631983	69752.8	1	8	11	30	0.133	LNTETFGVSStR	K	R	0.997	42.9	28.4	0	2		t11: Phospho (+79.97)	696.31	1390.61	1391.62	2	-0.007315	-5.256	1914.82	1173110	31621.9	528	539
Experiment_1	WT_IMAC_elution	trailer hitch, isoform C [Drosophila melanogaster]	gi|442631973,gi|442631983	69752.8	1	8	11	30	0.133	LNTETFGVSsTR	K	R	0.997	42.9	28.4	0	2		s10: Phospho (+79.97)	696.31	1390.61	1391.62	2	-0.007315	-5.256	1914.82	1173110	31621.9	528	539
Experiment_1	WT_IMAC_elution	trailer hitch, isoform C [Drosophila melanogaster]	gi|442631973,gi|442631983	69752.8	1	8	11	30	0.133	LNTETFGVsSTR	K	R	0.997	42.9	28.4	0	2		s9: Phospho (+79.97)	696.31	1390.61	1391.62	2	-0.007315	-5.256	1914.82	1173110	31621.9	528	539
Experiment_1	WT_IMAC_elution	trailer hitch, isoform C [Drosophila melanogaster]	gi|442631973,gi|442631983	69752.8	1	8	11	30	0.133	LNTETFGVSStRR	K	G	0.997	34.1	29.8	0.78	2		t11: Phospho (+79.97)	774.36	1546.71	1547.72	2	-0.007951	-5.137	1720.26	2840340	81510.7	528	540
Experiment_1	WT_IMAC_elution	trailer hitch, isoform C [Drosophila melanogaster]	gi|442631973,gi|442631983	69752.8	1	8	11	30	0.133	STSLLPEQtQQVAAVSQ	K	-	0.997	46.5	30.1	23.2	2		t9: Phospho (+79.97)	933.942	1865.87	1866.88	2	-0.007577	-4.059	2715.79	6152810	187995	640	656
Experiment_1	WT_IMAC_elution	trailer hitch, isoform C [Drosophila melanogaster]	gi|442631973,gi|442631983	69752.8	1	8	11	30	0.133	STSLLPEQtQQVAAVSQ	K	-	0.997	48.8	30	25	2		t9: Phospho (+79.97)	933.941	1865.87	1866.88	2	-0.01051	-5.628	2698.68	0	72396.3	640	656
Experiment_1	WT_IMAC_elution	trailer hitch, isoform C [Drosophila melanogaster]	gi|442631973,gi|442631983	69752.8	1	8	11	30	0.133	STSLLPEQtQQVAAVSQ	K	-	0.997	52.6	29.9	21.8	2		t9: Phospho (+79.97)	933.942	1865.87	1866.88	2	-0.007333	-3.928	2707.87	0	108058	640	656
Experiment_1	WT_IMAC_elution	trailer hitch, isoform C [Drosophila melanogaster]	gi|442631973,gi|442631983	69752.8	1	8	11	30	0.133	STSLLPEQtQQVAAVSQ	K	-	0.997	54.2	30	27.3	2		t9: Phospho (+79.97)	933.942	1865.87	1866.88	2	-0.008431	-4.516	2727.54	6152810	94493.1	640	656
Experiment_1	WT_IMAC_elution	trailer hitch, isoform C [Drosophila melanogaster]	gi|442631973,gi|442631983	69752.8	1	8	11	30	0.133	VAEDGAPKPATNATAAtATATNEQVGEK	K	V	0.997	33.5	31.7	-17.8	2		t17: Phospho (+79.97)	931.764	2792.27	2793.29	3	-0.01798	-6.437	1336.68	1087160	29452.3	432	459
Experiment_1	WT_IMAC_elution	trailer hitch, isoform C [Drosophila melanogaster]	gi|442631973,gi|442631983	69752.8	1	8	11	30	0.133	VAEDGAPKPAtNATAATATATNEQVGEK	K	V	0.997	37.8	31.7	-19.2	2		t11: Phospho (+79.97)	931.764	2792.27	2793.29	3	-0.01578	-5.651	1123.34	339686	23676.5	432	459
Experiment_1	WT_IMAC_elution	trailer hitch, isoform C [Drosophila melanogaster]	gi|442631973,gi|442631983	69752.8	1	8	11	30	0.133	VAEDGAPKPATNATAATAtATNEQVGEK	K	V	0.997	39.2	31.5	6.66	2		t19: Phospho (+79.97)	931.767	2792.28	2793.29	3	-0.006263	-2.242	1128.33	339686	16735.9	432	459
Experiment_1	WT_IMAC_elution	trailer hitch, isoform C [Drosophila melanogaster]	gi|442631973,gi|442631983	69752.8	1	8	11	30	0.133	VAEDGAPKPATNAtAATATATNEQVGEK	K	V	0.997	43.1	31.7	0	2		t14: Phospho (+79.97)	931.762	2792.26	2793.29	3	-0.02183	-7.814	1340.56	1087160	14973.2	432	459
Experiment_1	WT_IMAC_elution	trailer hitch, isoform C [Drosophila melanogaster]	gi|442631973,gi|442631983	69752.8	1	8	11	30	0.133	VAEDGAPKPATNAtAATATATNEQVGEK	K	V	0.997	47.1	31.6	0	2		t14: Phospho (+79.97)	931.766	2792.28	2793.29	3	-0.009742	-3.488	1329.4	1087160	61684.3	432	459
Experiment_1	WT_IMAC_elution	nucleoporin 358, isoform B [Drosophila melanogaster]	gi|386766497,gi|45550830	298932	0.998	1	1	1	0.00478	TGEEGEDIKFtSR	R	A	0.997	47.3	27.5	10.9	2		t11: Phospho (+79.97)	774.829	1547.64	1548.66	2	-0.007051	-4.553	1411.56	226086	19389.5	1324	1336
Experiment_1	WT_IMAC_elution	giant nuclei [Drosophila melanogaster]	gi|21358247	27224.5	1	12	16	75	0.312	LLGEsGDSKLLR	R	T	0.997	35.1	28.5	16.1	2		s5: Phospho (+79.97)	684.346	1366.68	1367.69	2	-0.007561	-5.528	2607.77	1188750	38862.2	106	117
Experiment_1	WT_IMAC_elution	giant nuclei [Drosophila melanogaster]	gi|21358247	27224.5	1	12	16	75	0.312	LLGEsGDSKLLR	R	T	0.997	42.1	28.5	9.84	2		s5: Phospho (+79.97)	684.346	1366.68	1367.69	2	-0.007561	-5.528	2596.83	1188750	29580	106	117
Experiment_1	WT_IMAC_elution	giant nuclei [Drosophila melanogaster]	gi|21358247	27224.5	1	12	16	75	0.312	LLGEsGDSKLLRtK	R	R	0.997	34.5	29.6	10.3	2		s5: Phospho (+79.97), t13: Phospho (+79.97)	838.901	1675.79	1676.8	2	-0.008072	-4.814	2322.05	1377820	65397.9	106	119
Experiment_1	WT_IMAC_elution	giant nuclei [Drosophila melanogaster]	gi|21358247	27224.5	1	12	16	75	0.312	LSEsTLPR	R	R	0.957	26.3	26.2	4.77	2		s4: Phospho (+79.97)	982.455	981.448	982.461	1	-0.005194	-5.287	1495.19	43268700	820587	71	78
Experiment_1	WT_IMAC_elution	giant nuclei [Drosophila melanogaster]	gi|21358247	27224.5	1	12	16	75	0.312	LSEsTLPR	R	R	0.974	27.1	26.2	4.13	2		s4: Phospho (+79.97)	982.455	981.448	982.461	1	-0.005316	-5.411	1488.11	43268700	652983	71	78
Experiment_1	WT_IMAC_elution	giant nuclei [Drosophila melanogaster]	gi|21358247	27224.5	1	12	16	75	0.312	LSEsTLPR	R	R	0.974	27.2	26.2	4.11	2		s4: Phospho (+79.97)	982.455	981.448	982.461	1	-0.005499	-5.598	1477.67	43268700	694667	71	78
Experiment_1	WT_IMAC_elution	giant nuclei [Drosophila melanogaster]	gi|21358247	27224.5	1	12	16	75	0.312	LSEStLPR	R	R	0.99	33.5	26.2	0.36	2		t5: Phospho (+79.97)	491.732	981.449	982.461	2	-0.004719	-4.804	1492.29	1091430000	5477210	71	78
Experiment_1	WT_IMAC_elution	giant nuclei [Drosophila melanogaster]	gi|21358247	27224.5	1	12	16	75	0.312	LSEsTLPR	R	R	0.99	39	26.2	4.86	2		s4: Phospho (+79.97)	491.731	981.448	982.461	2	-0.005086	-5.176	1480.37	1091430000	5574610	71	78
Experiment_1	WT_IMAC_elution	giant nuclei [Drosophila melanogaster]	gi|21358247	27224.5	1	12	16	75	0.312	LSEStLPR	R	R	0.99	40.7	26.2	0	2		t5: Phospho (+79.97)	491.731	981.448	982.461	2	-0.005025	-5.114	1260.12	177642000	1562970	71	78
Experiment_1	WT_IMAC_elution	giant nuclei [Drosophila melanogaster]	gi|21358247	27224.5	1	12	16	75	0.312	LSEsTLPR	R	R	0.99	40.7	26.2	0	2		s4: Phospho (+79.97)	491.731	981.448	982.461	2	-0.005025	-5.114	1260.12	177642000	1562970	71	78
Experiment_1	WT_IMAC_elution	giant nuclei [Drosophila melanogaster]	gi|21358247	27224.5	1	12	16	75	0.312	LSEStLPR	R	R	0.99	40.8	26.2	0	2		t5: Phospho (+79.97)	491.731	981.448	982.461	2	-0.005025	-5.114	1270.71	177642000	594266	71	78
Experiment_1	WT_IMAC_elution	giant nuclei [Drosophila melanogaster]	gi|21358247	27224.5	1	12	16	75	0.312	LSEsTLPR	R	R	0.99	40.8	26.2	0	2		s4: Phospho (+79.97)	491.731	981.448	982.461	2	-0.005025	-5.114	1270.71	177642000	594266	71	78
Experiment_1	WT_IMAC_elution	giant nuclei [Drosophila melanogaster]	gi|21358247	27224.5	1	12	16	75	0.312	LSEsTLPRR	R	F	0.982	27.1	28	4.69	2		s4: Phospho (+79.97)	569.782	1137.55	1138.56	2	-0.005844	-5.133	1048.39	1469590000	14278200	71	79
Experiment_1	WT_IMAC_elution	giant nuclei [Drosophila melanogaster]	gi|21358247	27224.5	1	12	16	75	0.312	NNNLtVPNSRPALsGLK	K	R	0.973	30.8	30.1	9.8	2		t5: Phospho (+79.97), s14: Phospho (+79.97)	977.954	1953.89	1954.91	2	-0.01437	-7.351	2685.64	3554570	323111	53	69
Experiment_1	WT_IMAC_elution	giant nuclei [Drosophila melanogaster]	gi|21358247	27224.5	1	12	16	75	0.312	NNNLtVPNsRPALSGLK	K	R	0.993	31.2	30.1	12.2	2		t5: Phospho (+79.97), s9: Phospho (+79.97)	977.956	1953.9	1954.91	2	-0.0101	-5.166	2485.03	519058	21740.7	53	69
Experiment_1	WT_IMAC_elution	giant nuclei [Drosophila melanogaster]	gi|21358247	27224.5	1	12	16	75	0.312	NNNLtVPNsRPALSGLK	K	R	0.994	33.3	30	14.9	2		t5: Phospho (+79.97), s9: Phospho (+79.97)	977.955	1953.9	1954.91	2	-0.01242	-6.352	2475.68	519058	34065.1	53	69
Experiment_1	WT_IMAC_elution	giant nuclei [Drosophila melanogaster]	gi|21358247	27224.5	1	12	16	75	0.312	NNNLtVPNSRPALSGLK	K	R	0.997	38.5	29.3	14.4	2		t5: Phospho (+79.97)	937.971	1873.93	1874.95	2	-0.01386	-7.392	2550.03	2067150	96063.5	53	69
Experiment_1	WT_IMAC_elution	giant nuclei [Drosophila melanogaster]	gi|21358247	27224.5	1	12	16	75	0.312	NNNLtVPNSRPALSGLK	K	R	0.997	43	29.2	7.63	2		t5: Phospho (+79.97)	937.973	1873.93	1874.95	2	-0.008977	-4.788	2560.82	2067150	39077.2	53	69
Experiment_1	WT_IMAC_elution	giant nuclei [Drosophila melanogaster]	gi|21358247	27224.5	1	12	16	75	0.312	NNNLtVPNSRPALsGLKR	K	L	0.983	27.6	30.6	12.7	2		t5: Phospho (+79.97), s14: Phospho (+79.97)	704.34	2110	2111.02	3	-0.009832	-4.658	2419.04	6259920	177439	53	70
Experiment_1	WT_IMAC_elution	giant nuclei [Drosophila melanogaster]	gi|21358247	27224.5	1	12	16	75	0.312	NNNLtVPNSRPALsGLKR	K	L	0.997	33.5	30.6	15.3	2		t5: Phospho (+79.97), s14: Phospho (+79.97)	704.34	2110	2111.02	3	-0.0102	-4.831	2421.27	6259920	199896	53	70
Experiment_1	WT_IMAC_elution	giant nuclei [Drosophila melanogaster]	gi|21358247	27224.5	1	12	16	75	0.312	RLsESTLPR	K	R	0.989	27.3	28	13	2		s3: Phospho (+79.97)	569.781	1137.55	1138.56	2	-0.00621	-5.454	1200.76	1615110	70816.2	70	78
Experiment_1	WT_IMAC_elution	giant nuclei [Drosophila melanogaster]	gi|21358247	27224.5	1	12	16	75	0.312	RLSEsTLPR	K	R	0.997	41.3	28	6.2	2		s5: Phospho (+79.97)	569.781	1137.55	1138.56	2	-0.006332	-5.561	1377.27	635068000	4341610	70	78
Experiment_1	WT_IMAC_elution	giant nuclei [Drosophila melanogaster]	gi|21358247	27224.5	1	12	16	75	0.312	RLSEsTLPR	K	R	0.997	46.3	28	10.2	2		s5: Phospho (+79.97)	569.782	1137.55	1138.56	2	-0.005844	-5.133	1390.6	635068000	3040560	70	78
Experiment_1	WT_IMAC_elution	giant nuclei [Drosophila melanogaster]	gi|21358247	27224.5	1	12	16	75	0.312	RLsESTLPRR	K	F	0.982	31.3	27.7	4.6	2		s3: Phospho (+79.97)	432.224	1293.65	1294.66	3	-0.005425	-4.19	1000.79	289110000	760331	70	79
Experiment_1	WT_IMAC_elution	giant nuclei [Drosophila melanogaster]	gi|21358247	27224.5	1	12	16	75	0.312	RLSEsTLPRR	K	F	0.997	41.8	27.6	11	2		s5: Phospho (+79.97)	432.224	1293.65	1294.66	3	-0.005975	-4.615	990.204	289110000	2505540	70	79
Experiment_1	WT_IMAC_elution	giant nuclei [Drosophila melanogaster]	gi|21358247	27224.5	1	12	16	75	0.312	SVFSPTsQsTLINGETR	R	L	0.997	35.9	29.6	3.73	2		s7: Phospho (+79.97), s9: Phospho (+79.97)	992.424	1982.83	1983.85	2	-0.006096	-3.073	3023.22	0	57964	89	105
Experiment_1	WT_IMAC_elution	giant nuclei [Drosophila melanogaster]	gi|21358247	27224.5	1	12	16	75	0.312	SVFsPTSQSTLINGETR	R	L	0.997	36.1	29.9	-10.2	2		s4: Phospho (+79.97)	635.295	1902.86	1903.88	3	-0.009016	-4.736	2916.97	0	44091.4	89	105
Experiment_1	WT_IMAC_elution	giant nuclei [Drosophila melanogaster]	gi|21358247	27224.5	1	12	16	75	0.312	SVFSPTSQstLINGETR	R	L	0.997	36.5	29.4	-3.66	2		s9: Phospho (+79.97), t10: Phospho (+79.97)	992.422	1982.83	1983.85	2	-0.008659	-4.365	2911.91	8189470	264921	89	105
Experiment_1	WT_IMAC_elution	giant nuclei [Drosophila melanogaster]	gi|21358247	27224.5	1	12	16	75	0.312	SVFSPTSQstLINGETR	R	L	0.997	36.2	29.2	0.58	2		s9: Phospho (+79.97), t10: Phospho (+79.97)	992.42	1982.83	1983.85	2	-0.01379	-6.949	3243.71	221877	19986	89	105
Experiment_1	WT_IMAC_elution	giant nuclei [Drosophila melanogaster]	gi|21358247	27224.5	1	12	16	75	0.312	SVFSPTSQstLINGETR	R	L	0.997	37	29.4	-6.79	2		s9: Phospho (+79.97), t10: Phospho (+79.97)	992.422	1982.83	1983.85	2	-0.009636	-4.857	2880.56	0	129598	89	105
Experiment_1	WT_IMAC_elution	giant nuclei [Drosophila melanogaster]	gi|21358247	27224.5	1	12	16	75	0.312	SVFsPTSQSTLINGETR	R	L	0.997	37.8	30.1	-9.82	2		s4: Phospho (+79.97)	635.296	1902.87	1903.88	3	-0.007002	-3.678	2695.7	12958300	225546	89	105
Experiment_1	WT_IMAC_elution	giant nuclei [Drosophila melanogaster]	gi|21358247	27224.5	1	12	16	75	0.312	SVFSPTSQstLINGETR	R	L	0.997	36.7	28.9	1.3	2		s9: Phospho (+79.97), t10: Phospho (+79.97)	992.418	1982.82	1983.85	2	-0.01659	-8.364	3277.48	0	19442.4	89	105
Experiment_1	WT_IMAC_elution	giant nuclei [Drosophila melanogaster]	gi|21358247	27224.5	1	12	16	75	0.312	SVFSPtsQSTLINGETR	R	L	0.997	37.8	29	0	2		t6: Phospho (+79.97), s7: Phospho (+79.97)	992.417	1982.82	1983.85	2	-0.01904	-9.595	2884.19	0	209903	89	105
Experiment_1	WT_IMAC_elution	giant nuclei [Drosophila melanogaster]	gi|21358247	27224.5	1	12	16	75	0.312	SVFSPTsQSTLINGETR	R	L	0.997	39.3	29.9	-0.36	2		s7: Phospho (+79.97)	635.295	1902.86	1903.88	3	-0.009748	-5.12	2697.51	12958300	190245	89	105
Experiment_1	WT_IMAC_elution	giant nuclei [Drosophila melanogaster]	gi|21358247	27224.5	1	12	16	75	0.312	SVFSPtSQSTLINGETR	R	L	0.997	41.8	29.9	6.84	2		t6: Phospho (+79.97)	635.296	1902.87	1903.88	3	-0.007368	-3.87	2925.56	0	25993	89	105
Experiment_1	WT_IMAC_elution	giant nuclei [Drosophila melanogaster]	gi|21358247	27224.5	1	12	16	75	0.312	SVFSPtsQSTLINGETR	R	L	0.997	41.5	29	0	2		t6: Phospho (+79.97), s7: Phospho (+79.97)	992.418	1982.82	1983.85	2	-0.01647	-8.303	2873.07	0	113122	89	105
Experiment_1	WT_IMAC_elution	giant nuclei [Drosophila melanogaster]	gi|21358247	27224.5	1	12	16	75	0.312	SVFSPtsQSTLINGETR	R	L	0.997	42.5	29.1	0	2		t6: Phospho (+79.97), s7: Phospho (+79.97)	992.42	1982.83	1983.85	2	-0.01318	-6.642	2903.9	0	214886	89	105
Experiment_1	WT_IMAC_elution	giant nuclei [Drosophila melanogaster]	gi|21358247	27224.5	1	12	16	75	0.312	SVFSPtsQSTLINGETR	R	L	0.997	44.8	29.1	0	2		t6: Phospho (+79.97), s7: Phospho (+79.97)	992.421	1982.83	1983.85	2	-0.01134	-5.719	2898.72	0	279000	89	105
Experiment_1	WT_IMAC_elution	giant nuclei [Drosophila melanogaster]	gi|21358247	27224.5	1	12	16	75	0.312	SVFSPtsQSTLINGETR	R	L	0.997	46.1	29.6	-1.13	2		t6: Phospho (+79.97), s7: Phospho (+79.97)	992.424	1982.83	1983.85	2	-0.006218	-3.134	2860.95	0	55927.7	89	105
Experiment_1	WT_IMAC_elution	giant nuclei [Drosophila melanogaster]	gi|21358247	27224.5	1	12	16	75	0.312	SVFSPTsQsTLINGETR	R	L	0.997	48.6	29.1	10.1	2		s7: Phospho (+79.97), s9: Phospho (+79.97)	992.42	1982.83	1983.85	2	-0.01269	-6.395	2919.7	8189470	245441	89	105
Experiment_1	WT_IMAC_elution	giant nuclei [Drosophila melanogaster]	gi|21358247	27224.5	1	12	16	75	0.312	SVFSPtSQSTLINGETR	R	L	0.997	50.3	29.9	-18.1	2		t6: Phospho (+79.97)	952.44	1902.87	1903.88	2	-0.007049	-3.703	2857.48	1068250	38035.5	89	105
Experiment_1	WT_IMAC_elution	giant nuclei [Drosophila melanogaster]	gi|21358247	27224.5	1	12	16	75	0.312	SVFSPTsQsTLINGETR	R	L	0.997	49.9	29.1	13.4	2		s7: Phospho (+79.97), s9: Phospho (+79.97)	992.421	1982.83	1983.85	2	-0.01208	-6.088	2916.77	8189470	193553	89	105
Experiment_1	WT_IMAC_elution	giant nuclei [Drosophila melanogaster]	gi|21358247	27224.5	1	12	16	75	0.312	SVFSPTSQStLINGEtR	R	L	0.997	51.7	29.5	36.6	2		t10: Phospho (+79.97), t16: Phospho (+79.97)	992.426	1982.84	1983.85	2	-0.001335	-0.6728	2730.83	468562	44304.3	89	105
Experiment_1	WT_IMAC_elution	giant nuclei [Drosophila melanogaster]	gi|21358247	27224.5	1	12	16	75	0.312	SVFSPTSQStLINGEtR	R	L	0.997	53.1	29	38.9	2		t10: Phospho (+79.97), t16: Phospho (+79.97)	992.417	1982.82	1983.85	2	-0.01855	-9.349	2738.66	468562	53310.7	89	105
Experiment_1	WT_IMAC_elution	giant nuclei [Drosophila melanogaster]	gi|21358247	27224.5	1	12	16	75	0.312	SVFSPTSQStLINGETR	R	L	0.997	55.2	29.8	-23.4	2		t10: Phospho (+79.97)	952.438	1902.86	1903.88	2	-0.01071	-5.626	2921.69	32153500	963154	89	105
Experiment_1	WT_IMAC_elution	giant nuclei [Drosophila melanogaster]	gi|21358247	27224.5	1	12	16	75	0.312	SVFSPTSQStLINGETR	R	L	0.997	56	29.9	-26.9	2		t10: Phospho (+79.97)	952.439	1902.86	1903.88	2	-0.009979	-5.241	2911.22	32153500	1092350	89	105
Experiment_1	WT_IMAC_elution	giant nuclei [Drosophila melanogaster]	gi|21358247	27224.5	1	12	16	75	0.312	SVFSPTSQsTLINGETR	R	L	0.997	56	29.9	-26.9	2		s9: Phospho (+79.97)	952.439	1902.86	1903.88	2	-0.009979	-5.241	2911.22	32153500	1092350	89	105
Experiment_1	WT_IMAC_elution	giant nuclei [Drosophila melanogaster]	gi|21358247	27224.5	1	12	16	75	0.312	SVFSPTSQStLINGEtR	R	L	0.997	55.8	29.2	35.6	2		t10: Phospho (+79.97), t16: Phospho (+79.97)	992.421	1982.83	1983.85	2	-0.0111	-5.595	2663.57	1956470	39578.3	89	105
Experiment_1	WT_IMAC_elution	giant nuclei [Drosophila melanogaster]	gi|21358247	27224.5	1	12	16	75	0.312	SVFSPTSQStLINGEtR	R	L	0.997	56.8	28.9	41.1	2		t10: Phospho (+79.97), t16: Phospho (+79.97)	992.419	1982.82	1983.85	2	-0.01611	-8.118	2680.45	1956470	69542.4	89	105
Experiment_1	WT_IMAC_elution	giant nuclei [Drosophila melanogaster]	gi|21358247	27224.5	1	12	16	75	0.312	SVFSPTSQStLINGEtR	R	L	0.997	66.7	29.1	51.1	2		t10: Phospho (+79.97), t16: Phospho (+79.97)	992.42	1982.83	1983.85	2	-0.01318	-6.642	2692.8	1956470	63704.1	89	105
Experiment_1	WT_IMAC_elution	giant nuclei [Drosophila melanogaster]	gi|21358247	27224.5	1	12	16	75	0.312	SVFSPTsQSTLINGETR	R	L	0.997	67.7	29.9	-16.2	2		s7: Phospho (+79.97)	952.437	1902.86	1903.88	2	-0.01254	-6.588	2695.03	365890000	6408120	89	105
Experiment_1	WT_IMAC_elution	giant nuclei [Drosophila melanogaster]	gi|21358247	27224.5	1	12	16	75	0.312	SVFSPTSQStLINGEtR	R	L	0.997	68.8	29.2	56.3	2		t10: Phospho (+79.97), t16: Phospho (+79.97)	992.421	1982.83	1983.85	2	-0.01086	-5.472	2677.54	1956470	53420.8	89	105
Experiment_1	WT_IMAC_elution	giant nuclei [Drosophila melanogaster]	gi|21358247	27224.5	1	12	16	75	0.312	SVFSPTSQStLINGEtRLLGESGDSK	R	L	0.96	24	31.4	4.44	2		t10: Phospho (+79.97), t16: Phospho (+79.97)	957.428	2869.26	2870.29	3	-0.01506	-5.248	3923.87	24767400	982404	89	114
Experiment_1	WT_IMAC_elution	giant nuclei [Drosophila melanogaster]	gi|21358247	27224.5	1	12	16	75	0.312	SVFSPTSQStLINGETRLLGESGDSK	R	L	0.978	30.9	31.3	0	2		t10: Phospho (+79.97)	930.776	2789.3	2790.32	3	-0.00741	-2.655	4011.16	740186	42039.4	89	114
Experiment_1	WT_IMAC_elution	giant nuclei [Drosophila melanogaster]	gi|21358247	27224.5	1	12	16	75	0.312	SVFSPTSQsTLINGETRLLGESGDSK	R	L	0.978	30.9	31.3	0	2		s9: Phospho (+79.97)	930.776	2789.3	2790.32	3	-0.00741	-2.655	4011.16	740186	42039.4	89	114
Experiment_1	WT_IMAC_elution	giant nuclei [Drosophila melanogaster]	gi|21358247	27224.5	1	12	16	75	0.312	SVFSPTSQStLINGEtRLLGESGDSK	R	L	0.979	28	31.3	15.7	2		t10: Phospho (+79.97), t16: Phospho (+79.97)	957.428	2869.26	2870.29	3	-0.01726	-6.013	3742.33	68294.7	35797.2	89	114
Experiment_1	WT_IMAC_elution	giant nuclei [Drosophila melanogaster]	gi|21358247	27224.5	1	12	16	75	0.312	SVFSPTSQSTLINGEtRLLGESGDSK	R	L	0.991	31.4	31.2	7.41	2		t16: Phospho (+79.97)	930.773	2789.3	2790.32	3	-0.01418	-5.083	3810.44	46933900	2328110	89	114
Experiment_1	WT_IMAC_elution	giant nuclei [Drosophila melanogaster]	gi|21358247	27224.5	1	12	16	75	0.312	SVFSPTSQStLINGEtRLLGESGDSK	R	L	0.994	30.6	31.4	13.2	2		t10: Phospho (+79.97), t16: Phospho (+79.97)	957.428	2869.26	2870.29	3	-0.01598	-5.567	3738.31	68294.7	34609.4	89	114
Experiment_1	WT_IMAC_elution	giant nuclei [Drosophila melanogaster]	gi|21358247	27224.5	1	12	16	75	0.312	SVFSPTSQStLINGEtRLLGESGDSK	R	L	0.997	34.2	31.4	10.6	2		t10: Phospho (+79.97), t16: Phospho (+79.97)	957.428	2869.26	2870.29	3	-0.01653	-5.758	3935.41	24767400	412329	89	114
Experiment_1	WT_IMAC_elution	giant nuclei [Drosophila melanogaster]	gi|21358247	27224.5	1	12	16	75	0.312	SVFSPTSQStLINGETRLLGESGDSK	R	L	0.997	37.3	31.3	0	2		t10: Phospho (+79.97)	930.776	2789.31	2790.32	3	-0.007043	-2.524	4007.82	740186	45384.7	89	114
Experiment_1	WT_IMAC_elution	giant nuclei [Drosophila melanogaster]	gi|21358247	27224.5	1	12	16	75	0.312	SVFSPTSQStLINGEtRLLGESGDSK	R	L	0.997	38.6	31.3	21.5	2		t10: Phospho (+79.97), t16: Phospho (+79.97)	957.429	2869.26	2870.29	3	-0.0147	-5.12	3770.86	293770000	4906990	89	114
Experiment_1	WT_IMAC_elution	giant nuclei [Drosophila melanogaster]	gi|21358247	27224.5	1	12	16	75	0.312	SVFSPTSQSTLINGEtRLLGESGDSK	R	L	0.997	40.7	31.3	12.8	2		t16: Phospho (+79.97)	1395.66	2789.31	2790.32	2	-0.00703	-2.519	3813.15	2906270	135515	89	114
Experiment_1	WT_IMAC_elution	giant nuclei [Drosophila melanogaster]	gi|21358247	27224.5	1	12	16	75	0.312	SVFSPTSQStLINGEtRLLGESGDSK	R	L	0.997	40.9	31.3	23.9	2		t10: Phospho (+79.97), t16: Phospho (+79.97)	957.431	2869.27	2870.29	3	-0.007188	-2.504	3751.56	293770000	78688.4	89	114
Experiment_1	WT_IMAC_elution	giant nuclei [Drosophila melanogaster]	gi|21358247	27224.5	1	12	16	75	0.312	TRSVFsPTSQSTLINGETR	R	L	0.97	27.3	30.8	3.82	2		s6: Phospho (+79.97)	721.011	2160.01	2161.03	3	-0.00889	-4.114	2543.64	2757210	19402.3	87	105
Experiment_1	WT_IMAC_elution	giant nuclei [Drosophila melanogaster]	gi|21358247	27224.5	1	12	16	75	0.312	TRsVFSPTSQSTLINGETR	R	L	0.972	28.2	30.8	1.95	2		s3: Phospho (+79.97)	721.011	2160.01	2161.03	3	-0.009256	-4.283	2670.03	686188	17134.8	87	105
Experiment_1	WT_IMAC_elution	giant nuclei [Drosophila melanogaster]	gi|21358247	27224.5	1	12	16	75	0.312	TRSVFsPTSQSTLINGETR	R	L	0.981	26.8	30.7	0.42	2		s6: Phospho (+79.97)	721.011	2160.01	2161.03	3	-0.01017	-4.707	2529.93	595043	19188.6	87	105
Experiment_1	WT_IMAC_elution	giant nuclei [Drosophila melanogaster]	gi|21358247	27224.5	1	12	16	75	0.312	TRSVFSPTsQsTLINGETR	R	L	0.988	33	30.7	7.57	2		s9: Phospho (+79.97), s11: Phospho (+79.97)	747.664	2239.97	2240.99	3	-0.01782	-7.954	2642.48	1424290	44850.9	87	105
Experiment_1	WT_IMAC_elution	giant nuclei [Drosophila melanogaster]	gi|21358247	27224.5	1	12	16	75	0.312	TRSVFSPTsQSTLINGETR	R	L	0.997	34.6	30.7	-12.3	2		s9: Phospho (+79.97)	721.011	2160.01	2161.03	3	-0.01054	-4.876	2564.89	2757210	66554.5	87	105
Experiment_1	WT_IMAC_elution	giant nuclei [Drosophila melanogaster]	gi|21358247	27224.5	1	12	16	75	0.312	TRSVFSPtSQSTLINGETR	R	L	0.997	38	30.8	-4.3	2		t8: Phospho (+79.97)	721.01	2160.01	2161.03	3	-0.01292	-5.978	2666.24	686188	23811.8	87	105
Experiment_1	WT_IMAC_elution	giant nuclei [Drosophila melanogaster]	gi|21358247	27224.5	1	12	16	75	0.312	TRSVFsPTSQSTLINGETR	R	L	0.997	39.5	30.8	-8.35	2		s6: Phospho (+79.97)	721.01	2160.01	2161.03	3	-0.01182	-5.47	2788.02	640221	23287.8	87	105
Experiment_1	WT_IMAC_elution	giant nuclei [Drosophila melanogaster]	gi|21358247	27224.5	1	12	16	75	0.312	TRSVFsPTSQSTLINGETR	R	L	0.997	41.7	30.8	-15	2		s6: Phospho (+79.97)	1081.01	2160.01	2161.03	2	-0.00851	-3.938	2565.63	1028230	62295.1	87	105
Experiment_1	WT_IMAC_elution	giant nuclei [Drosophila melanogaster]	gi|21358247	27224.5	1	12	16	75	0.312	TRSVFSPTSQsTLINGETR	R	L	0.997	42.2	30.8	0	2		s11: Phospho (+79.97)	1081.01	2160.01	2161.03	2	-0.01242	-5.746	2570.03	1028230	34703.9	87	105
Experiment_1	WT_IMAC_elution	giant nuclei [Drosophila melanogaster]	gi|21358247	27224.5	1	12	16	75	0.312	TRSVFSPTsQSTLINGETR	R	L	0.997	42.2	30.8	0	2		s9: Phospho (+79.97)	1081.01	2160.01	2161.03	2	-0.01242	-5.746	2570.03	1028230	34703.9	87	105
Experiment_1	WT_IMAC_elution	giant nuclei [Drosophila melanogaster]	gi|21358247	27224.5	1	12	16	75	0.312	TRSVFSPTSQsTLINGETR	R	L	0.997	45	30.8	0	2		s11: Phospho (+79.97)	721.01	2160.01	2161.03	3	-0.01292	-5.978	2569.21	2757210	56693.7	87	105
Experiment_1	WT_IMAC_elution	giant nuclei [Drosophila melanogaster]	gi|21358247	27224.5	1	12	16	75	0.312	VEDPRSPTPSIHHsR	K	Y	0.996	28.5	29.3	28.5	2		s14: Phospho (+79.97)	598.945	1793.81	1794.83	3	-0.007176	-3.998	683.372	794472	32264.9	151	165
Experiment_1	WT_IMAC_elution	chorion protein 36 [Drosophila melanogaster]	gi|17530857	29915.1	1	2	2	2	0.0739	LKNSEDIAESLAEtNLASNIR	K	Q	0.993	34.2	30.5	11.7	2		t14: Phospho (+79.97)	790.045	2367.11	2368.14	3	-0.01833	-7.741	3507.8	304818	29647.9	98	118
Experiment_1	WT_IMAC_elution	chorion protein 36 [Drosophila melanogaster]	gi|17530857	29915.1	1	2	2	2	0.0739	NSEDIAESLAEtNLASNIR	K	Q	0.997	70.9	30.2	29.4	2		t12: Phospho (+79.97)	1063.98	2125.94	2126.96	2	-0.01116	-5.245	3508.31	383837	18405.4	100	118
Experiment_1	WT_IMAC_elution	vig2, isoform D [Drosophila melanogaster]	gi|161078610,gi|24649935	45220.2	0.995	1	1	3	0.0485	KKEsNSEDELEYDPSLYPQR	K	V	0.997	36.6	30.6	0.67	2		s4: Phospho (+79.97)	836.368	2506.08	2507.1	3	-0.00947	-3.777	2406.11	1095440	30643.9	259	278
Experiment_1	WT_IMAC_elution	vig2, isoform D [Drosophila melanogaster]	gi|161078610,gi|24649935	45220.2	0.995	1	1	3	0.0485	KKESNsEDELEYDPSLYPQR	K	V	0.997	40.8	30.5	0	2		s6: Phospho (+79.97)	836.367	2506.08	2507.1	3	-0.01258	-5.019	2400.98	1095440	53915.6	259	278
Experiment_1	WT_IMAC_elution	vig2, isoform D [Drosophila melanogaster]	gi|161078610,gi|24649935	45220.2	0.995	1	1	3	0.0485	KKEsNSEDELEYDPSLYPQR	K	V	0.997	40.8	30.5	0	2		s4: Phospho (+79.97)	836.367	2506.08	2507.1	3	-0.01258	-5.019	2400.98	1095440	53915.6	259	278
Experiment_1	WT_IMAC_elution	NAT1, isoform D [Drosophila melanogaster]	gi|442623512	162874	1	3	3	4	0.0356	GLKAtSSSPNFSSGAEKLDLDGQAGR	R	K	0.997	38.4	31.2	8.48	2		t5: Phospho (+79.97)	891.752	2672.24	2673.25	3	-0.009107	-3.407	2686.06	477681	34580.3	1016	1041
Experiment_1	WT_IMAC_elution	NAT1, isoform D [Drosophila melanogaster]	gi|442623512	162874	1	3	3	4	0.0356	KLGTtEGPVPIK	R	Q	0.97	24.8	27.1	0	2		t5: Phospho (+79.97)	660.349	1318.68	1319.7	2	-0.007388	-5.599	1733.54	310058	15970.9	748	759
Experiment_1	WT_IMAC_elution	NAT1, isoform D [Drosophila melanogaster]	gi|442623512	162874	1	3	3	4	0.0356	KLGtTEGPVPIK	R	Q	0.97	24.8	27.1	0	2		t4: Phospho (+79.97)	660.349	1318.68	1319.7	2	-0.007388	-5.599	1733.54	310058	15970.9	748	759
Experiment_1	WT_IMAC_elution	NAT1, isoform D [Drosophila melanogaster]	gi|442623512	162874	1	3	3	4	0.0356	SSGGPTGHFStGYSK	R	N	0.991	34.9	26.7	1.43	2		t11: Phospho (+79.97)	775.314	1548.61	1549.63	2	-0.01084	-6.993	885.079	268348	25463.6	190	204
Experiment_1	WT_IMAC_elution	female sterile (2) ketel, isoform E [Drosophila melanogaster]	gi|386769945	98697.5	0.995	1	1	1	0.017	LAAtTALHNSLEFTK	R	S	0.997	51.1	28.7	10.4	2		t4: Phospho (+79.97)	848.915	1695.82	1696.83	2	-0.007754	-4.57	3701.12	0	16131.9	198	212
Experiment_1	WT_IMAC_elution	glutathione S transferase O2, isoform B [Drosophila melanogaster]	gi|21355763	28726.6	0.995	1	1	1	0.068	DLVAQDEAVKAtALDAR	R	I	0.997	58	30.2	46.6	2		t12: Phospho (+79.97)	933.447	1864.88	1865.9	2	-0.0133	-7.128	2342.94	383732	24293.5	211	227
Experiment_1	WT_IMAC_elution	slender lobes, isoform B [Drosophila melanogaster]	gi|24645663,gi|24645665	159803	1	3	3	8	0.0252	IELIKTsSGmVR	K	V	0.984	30.8	28.5	0.75	2		s7: Phospho (+79.97), m10: Oxidation (+15.99)	715.357	1428.7	1429.71	2	-0.005968	-4.174	1776.29	1210900	30740.1	1354	1365
Experiment_1	WT_IMAC_elution	slender lobes, isoform B [Drosophila melanogaster]	gi|24645663,gi|24645665	159803	1	3	3	8	0.0252	IELIKtSSGmVR	K	V	0.997	40	28.6	10	2		t6: Phospho (+79.97), m10: Oxidation (+15.99)	715.356	1428.7	1429.71	2	-0.008043	-5.626	1766.98	1210900	34105.5	1354	1365
Experiment_1	WT_IMAC_elution	slender lobes, isoform B [Drosophila melanogaster]	gi|24645663,gi|24645665	159803	1	3	3	8	0.0252	LLGtIGSESETNTAK	K	S	0.997	46.8	28.8	24.8	2		t4: Phospho (+79.97)	800.872	1599.73	1600.75	2	-0.009669	-6.041	2085.96	3422700	57025.8	1233	1247
Experiment_1	WT_IMAC_elution	slender lobes, isoform B [Drosophila melanogaster]	gi|24645663,gi|24645665	159803	1	3	3	8	0.0252	LLGtIGSESETNTAK	K	S	0.997	49	28.9	20.8	2		t4: Phospho (+79.97)	800.873	1599.73	1600.75	2	-0.008815	-5.507	2071.51	3422700	119527	1233	1247
Experiment_1	WT_IMAC_elution	slender lobes, isoform B [Drosophila melanogaster]	gi|24645663,gi|24645665	159803	1	3	3	8	0.0252	LLGtIGSESETNTAK	K	S	0.997	49.2	28.9	22	2		t4: Phospho (+79.97)	800.873	1599.73	1600.75	2	-0.00735	-4.592	2083.15	3422700	88741.6	1233	1247
Experiment_1	WT_IMAC_elution	slender lobes, isoform B [Drosophila melanogaster]	gi|24645663,gi|24645665	159803	1	3	3	8	0.0252	LNSsTLDVR	R	T	0.967	27.7	27.2	0	2		s4: Phospho (+79.97)	542.753	1083.49	1084.5	2	-0.004651	-4.288	1507.16	965801	21221.3	54	62
Experiment_1	WT_IMAC_elution	slender lobes, isoform B [Drosophila melanogaster]	gi|24645663,gi|24645665	159803	1	3	3	8	0.0252	LNsSTLDVR	R	T	0.967	27.7	27.2	0	2		s3: Phospho (+79.97)	542.753	1083.49	1084.5	2	-0.004651	-4.288	1507.16	965801	21221.3	54	62
Experiment_1	WT_IMAC_elution	slender lobes, isoform B [Drosophila melanogaster]	gi|24645663,gi|24645665	159803	1	3	3	8	0.0252	LNSsTLDVR	R	T	0.984	31.9	27.1	1.47	2		s4: Phospho (+79.97)	542.753	1083.49	1084.5	2	-0.004406	-4.063	1493.88	965801	27906.8	54	62
Experiment_1	WT_IMAC_elution	pan gu [Drosophila melanogaster]	gi|17137774	33135.6	0.995	1	1	1	0.0309	VLGQGtFGR	R	V	0.997	34.5	26.3	34.5	2		t6: Phospho (+79.97)	507.74	1013.47	1014.48	2	-0.004274	-4.213	1439.55	2123880	38046.8	13	21
Experiment_1	WT_IMAC_elution	ribosomal protein L8, isoform B [Drosophila melanogaster]	gi|24656124	27892.9	1	2	2	2	0.0664	TSGNYAtVIAHNQDTK	R	K	0.997	33.6	29.2	19.4	2		t7: Phospho (+79.97)	900.398	1798.78	1799.8	2	-0.007212	-4.007	1474.09	201973	20584.7	129	144
Experiment_1	WT_IMAC_elution	ribosomal protein L8, isoform B [Drosophila melanogaster]	gi|24656124	27892.9	1	2	2	2	0.0664	TSGNYAtVIAHNQDTKK	R	T	0.997	34.2	29.7	16.3	2		t7: Phospho (+79.97)	643.299	1926.87	1927.89	3	-0.009879	-5.124	1265.85	636696	23393.9	129	145
Experiment_1	WT_IMAC_elution	heat shock protein cognate 4, isoform G [Drosophila melanogaster]	gi|442619165	71133.6	1	4	5	11	0.086	NQVAmNPtQTIFDAK	K	R	0.997	56.3	28.9	0	2		m5: Oxidation (+15.99), t8: Phospho (+79.97)	887.389	1772.76	1773.79	2	-0.01673	-9.43	2231.84	536855	21108.3	57	71
Experiment_1	WT_IMAC_elution	heat shock protein cognate 4, isoform G [Drosophila melanogaster]	gi|442619165	71133.6	1	4	5	11	0.086	NQVAmNPtQTIFDAK	K	R	0.997	57.9	29.1	0	2		m5: Oxidation (+15.99), t8: Phospho (+79.97)	887.394	1772.77	1773.79	2	-0.007571	-4.269	2223.51	536855	25086.4	57	71
Experiment_1	WT_IMAC_elution	heat shock protein cognate 4, isoform G [Drosophila melanogaster]	gi|442619165	71133.6	1	4	5	11	0.086	NQVAmNPTQtIFDAKR	K	L	0.963	23.7	29.6	3.43	2		m5: Oxidation (+15.99), t10: Phospho (+79.97)	643.964	1928.87	1929.89	3	-0.0103	-5.335	2048.54	6228640	148866	57	72
Experiment_1	WT_IMAC_elution	heat shock protein cognate 4, isoform G [Drosophila melanogaster]	gi|442619165	71133.6	1	4	5	11	0.086	NQVAmNPtQTIFDAKR	K	L	0.997	49.9	29.3	0	2		m5: Oxidation (+15.99), t8: Phospho (+79.97)	965.439	1928.86	1929.89	2	-0.01773	-9.187	2053.88	754680	22983.4	57	72
Experiment_1	WT_IMAC_elution	heat shock protein cognate 4, isoform G [Drosophila melanogaster]	gi|442619165	71133.6	1	4	5	11	0.086	NQVAmNPTQtIFDAKR	K	L	0.997	55.4	29.8	0	2		m5: Oxidation (+15.99), t10: Phospho (+79.97)	965.444	1928.87	1929.89	2	-0.007963	-4.126	2051.21	754680	41888.9	57	72
Experiment_1	WT_IMAC_elution	heat shock protein cognate 4, isoform G [Drosophila melanogaster]	gi|442619165	71133.6	1	4	5	11	0.086	NQVAmNPTQtIFDAKR	K	L	0.997	59.8	29.7	0	2		m5: Oxidation (+15.99), t10: Phospho (+79.97)	965.443	1928.87	1929.89	2	-0.01102	-5.708	2043.87	754680	28153.4	57	72
Experiment_1	WT_IMAC_elution	heat shock protein cognate 4, isoform G [Drosophila melanogaster]	gi|442619165	71133.6	1	4	5	11	0.086	STAGDtHLGGEDFDNR	K	L	0.976	29	27	18	2		t6: Phospho (+79.97)	591.233	1770.68	1771.69	3	-0.007451	-4.206	1220.23	848456	23221.3	221	236
Experiment_1	WT_IMAC_elution	heat shock protein cognate 4, isoform G [Drosophila melanogaster]	gi|442619165	71133.6	1	4	5	11	0.086	sTAGDTHLGGEDFDNR	K	L	0.997	36.8	26.9	0	2		s1: Phospho (+79.97)	886.345	1770.67	1771.69	2	-0.01	-5.645	1231.49	505184	16303.6	221	236
Experiment_1	WT_IMAC_elution	heat shock protein cognate 4, isoform G [Drosophila melanogaster]	gi|442619165	71133.6	1	4	5	11	0.086	STAGDtHLGGEDFDNR	K	L	0.997	46.3	27.2	9.26	2		t6: Phospho (+79.97)	886.348	1770.68	1771.69	2	-0.002921	-1.649	1221.22	505184	30882.2	221	236
Experiment_1	WT_IMAC_elution	heat shock protein cognate 4, isoform G [Drosophila melanogaster]	gi|442619165	71133.6	1	4	5	11	0.086	TTPSYVAFtDTER	R	L	0.997	36.3	27.9	3.34	2		t9: Phospho (+79.97)	784.333	1566.65	1567.67	2	-0.00845	-5.39	2190.57	613961	26255.1	37	49
Experiment_1	WT_IMAC_elution	heat shock protein cognate 4, isoform G [Drosophila melanogaster]	gi|442619165	71133.6	1	4	5	11	0.086	VEIIANDQGNRTTPsYVAFTDTER	K	L	0.997	35.6	31.6	-12.5	2		s15: Phospho (+79.97)	926.427	2776.26	2777.28	3	-0.01171	-4.216	3179.52	918419	55719.7	26	49
Experiment_1	WT_IMAC_elution	T-cp1zeta [Drosophila melanogaster]	gi|18859933	58247.8	1	2	2	4	0.0244	NLVEVANTsLK	K	T	0.997	33.9	27.7	0.12	2		s9: Phospho (+79.97)	634.315	1266.62	1267.63	2	-0.006161	-4.86	2173.52	1384230	33556	147	157
Experiment_1	WT_IMAC_elution	T-cp1zeta [Drosophila melanogaster]	gi|18859933	58247.8	1	2	2	4	0.0244	NLVEVANTsLK	K	T	0.997	33.8	27.9	0	2		s9: Phospho (+79.97)	634.315	1266.62	1267.63	2	-0.006893	-5.438	2163.45	1384230	38265.6	147	157
Experiment_1	WT_IMAC_elution	T-cp1zeta [Drosophila melanogaster]	gi|18859933	58247.8	1	2	2	4	0.0244	NLVEVANtSLK	K	T	0.997	33.8	27.9	0	2		t8: Phospho (+79.97)	634.315	1266.62	1267.63	2	-0.006893	-5.438	2163.45	1384230	38265.6	147	157
Experiment_1	WT_IMAC_elution	T-cp1zeta [Drosophila melanogaster]	gi|18859933	58247.8	1	2	2	4	0.0244	NLVEVANTSLKtK	K	V	0.997	39.2	27.7	-11.7	2		t12: Phospho (+79.97)	748.889	1495.76	1496.77	2	-0.001888	-1.262	1998.5	620209	24165.9	147	159
Experiment_1	WT_IMAC_elution	heat shock protein cognate 5 [Drosophila melanogaster]	gi|24653595	74067.4	0.995	1	2	3	0.0219	QAVTNSANTFYAtKR	R	L	0.954	27.6	28.7	9.7	2		t13: Phospho (+79.97)	584.606	1750.8	1751.81	3	-0.006578	-3.755	1251.65	1648410	42657	107	121
Experiment_1	WT_IMAC_elution	heat shock protein cognate 5 [Drosophila melanogaster]	gi|24653595	74067.4	0.995	1	2	3	0.0219	QAVTNSANTFYAtKR	R	L	0.994	29.6	28.7	18.1	2		t13: Phospho (+79.97)	876.404	1750.79	1751.81	2	-0.009494	-5.42	1255.28	365581	34423.2	107	121
Experiment_1	WT_IMAC_elution	heat shock protein cognate 5 [Drosophila melanogaster]	gi|24653595	74067.4	0.995	1	2	3	0.0219	QAVTNSANTFYAtKR	R	L	0.997	42.6	28.7	42.6	2		t13: Phospho (+79.97)	876.405	1750.8	1751.81	2	-0.008029	-4.583	1261.95	365581	22014.4	107	121
Experiment_1	WT_IMAC_elution	yolk protein 3 [Drosophila melanogaster]	gi|24641865	46102.1	0.972	1	1	2	0.0357	AtRYFAESVRPGSER	R	N	0.953	25.1	29.9	11.8	2		t2: Phospho (+79.97)	602.613	1804.82	1805.83	3	-0.008053	-4.46	1427.74	11305700	71623.5	339	353
Experiment_1	WT_IMAC_elution	yolk protein 3 [Drosophila melanogaster]	gi|24641865	46102.1	0.972	1	1	2	0.0357	AtRYFAESVRPGSER	R	N	0.984	27.2	30	12.6	2		t2: Phospho (+79.97)	602.613	1804.82	1805.83	3	-0.008786	-4.865	1417.02	11305700	192887	339	353
Experiment_1	WT_IMAC_elution	lethal (1) G0334, isoform C [Drosophila melanogaster]	gi|24639740,gi|28571106	48876.9	0.995	1	2	5	0.0339	LRGtIAYDIDHIQER	K	K	0.962	30.8	29.5	18	2		t4: Phospho (+79.97)	940.458	1878.9	1879.91	2	0.001529	0.8134	3277.16	421523	33141.2	424	438
Experiment_1	WT_IMAC_elution	lethal (1) G0334, isoform C [Drosophila melanogaster]	gi|24639740,gi|28571106	48876.9	0.995	1	2	5	0.0339	LRGtIAYDIDHIQER	K	K	0.973	25.1	29.9	12.5	2		t4: Phospho (+79.97)	627.304	1878.89	1879.91	3	-0.009715	-5.168	3275.74	7824880	205915	424	438
Experiment_1	WT_IMAC_elution	lethal (1) G0334, isoform C [Drosophila melanogaster]	gi|24639740,gi|28571106	48876.9	0.995	1	2	5	0.0339	LRGtIAYDIDHIQER	K	K	0.995	33	29.9	18.4	2		t4: Phospho (+79.97)	627.305	1878.89	1879.91	3	-0.006602	-3.512	3286.75	7824880	172616	424	438
Experiment_1	WT_IMAC_elution	lethal (1) G0334, isoform C [Drosophila melanogaster]	gi|24639740,gi|28571106	48876.9	0.995	1	2	5	0.0339	LRGtIAYDIDHIQER	K	K	0.997	28.5	29.9	28.5	2		t4: Phospho (+79.97)	627.304	1878.89	1879.91	3	-0.008799	-4.681	3279.06	7824880	337734	424	438
Experiment_1	WT_IMAC_elution	lethal (1) G0334, isoform C [Drosophila melanogaster]	gi|24639740,gi|28571106	48876.9	0.995	1	2	5	0.0339	LRGtIAYDIDHIQER	K	K	0.997	29.7	29.8	29.7	2		t4: Phospho (+79.97)	627.304	1878.89	1879.91	3	-0.01008	-5.363	3267.03	7824880	112633	424	438
Experiment_1	WT_IMAC_elution	CG42351, isoform B [Drosophila melanogaster]	gi|19922564	35961.5	1	2	2	3	0.116	DHIDEEEVIELHESR	R	S	0.997	36.9	28.9	36.9	2			617.288	1848.84	1849.86	3	-0.008389	-4.535	2172.09	1047840	22019.5	18	32
Experiment_1	WT_IMAC_elution	CG42351, isoform B [Drosophila melanogaster]	gi|19922564	35961.5	1	2	2	3	0.116	DHIDEEEVIELHESR	R	S	0.997	44.3	29.4	44.3	2			617.288	1848.84	1849.86	3	-0.006009	-3.248	2167.46	1047840	29337.9	18	32
Experiment_1	WT_IMAC_elution	CG42351, isoform B [Drosophila melanogaster]	gi|19922564	35961.5	1	2	2	3	0.116	LNITtTSNGNNDKEQADVGNGH	K	-	0.997	36.7	31.1	0	2		t5: Phospho (+79.97)	793.674	2378	2379.02	3	-0.01341	-5.638	1132.83	773625	22713	299	320
Experiment_1	WT_IMAC_elution	CG1416, isoform C [Drosophila melanogaster]	gi|24585724	40155.1	0.995	1	1	2	0.0593	KGDEAGAGNtVANFKDANNTR	K	N	0.997	44.9	30.6	31.2	2		t10: Phospho (+79.97)	743.997	2228.97	2229.99	3	-0.01229	-5.509	971.9	1336800	85911.9	171	191
Experiment_1	WT_IMAC_elution	CG1416, isoform C [Drosophila melanogaster]	gi|24585724	40155.1	0.995	1	1	2	0.0593	KGDEAGAGNtVANFKDANNTR	K	N	0.997	54	30.8	40.4	2		t10: Phospho (+79.97)	743.999	2228.97	2229.99	3	-0.00661	-2.964	975.868	1336800	67244.8	171	191
Experiment_1	WT_IMAC_elution	ribosomal protein S6, isoform B [Drosophila melanogaster]	gi|17737290	28408.4	0.999	1	1	1	0.0484	DIPGLtDTTIPR	K	R	0.997	34	27.9	-14.2	2		t6: Phospho (+79.97)	689.831	1377.65	1378.66	2	-0.006701	-4.86	2999.71	0	51171.3	120	131
Experiment_1	WT_IMAC_elution	ribosomal protein S18, isoform B [Drosophila melanogaster]	gi|24656100	17612.2	1	2	2	4	0.132	QKDIIDGKYWQLTsSNLDSK	R	L	0.997	42.2	32.2	9.24	2		s14: Phospho (+79.97)	807.051	2418.13	2419.15	3	-0.01724	-7.125	3285.3	0	41916.2	87	106
Experiment_1	WT_IMAC_elution	ribosomal protein S18, isoform B [Drosophila melanogaster]	gi|24656100	17612.2	1	2	2	4	0.132	YWQLtSSNLDSK	K	L	0.996	32.5	28.3	2.8	2		t5: Phospho (+79.97)	761.33	1520.65	1521.66	2	-0.00881	-5.789	2789.23	1166700	54240.9	95	106
Experiment_1	WT_IMAC_elution	ribosomal protein S18, isoform B [Drosophila melanogaster]	gi|24656100	17612.2	1	2	2	4	0.132	YWQLtSSNLDSK	K	L	0.996	34.1	28.3	1.54	2		t5: Phospho (+79.97)	761.33	1520.65	1521.66	2	-0.009054	-5.95	2791.22	1166700	60385.4	95	106
Experiment_1	WT_IMAC_elution	ribosomal protein S18, isoform B [Drosophila melanogaster]	gi|24656100	17612.2	1	2	2	4	0.132	YWQLTsSNLDSK	K	L	0.997	40	28.4	-6.72	2		s6: Phospho (+79.97)	761.33	1520.65	1521.66	2	-0.009542	-6.271	2780.91	1166700	39223.1	95	106
Experiment_1	WT_IMAC_elution	beta-Tubulin at 56D, isoform B [Drosophila melanogaster]	gi|24655737	50147.4	1	2	2	6	0.0447	ImNtYSVVPSPK	R	V	0.973	27.5	27.8	6.74	2		m2: Oxidation (+15.99), t4: Phospho (+79.97)	716.329	1430.64	1431.66	2	-0.00831	-5.805	1827.3	2560320	40999.1	163	174
Experiment_1	WT_IMAC_elution	beta-Tubulin at 56D, isoform B [Drosophila melanogaster]	gi|24655737	50147.4	1	2	2	6	0.0447	ImNtYSVVPSPK	R	V	0.997	39.2	27.7	6.85	2		m2: Oxidation (+15.99), t4: Phospho (+79.97)	716.329	1430.64	1431.66	2	-0.007334	-5.122	1815.56	2560320	45972.7	163	174
Experiment_1	WT_IMAC_elution	beta-Tubulin at 56D, isoform B [Drosophila melanogaster]	gi|24655737	50147.4	1	2	2	6	0.0447	ImNtYSVVPSPK	R	V	0.997	42.8	27.7	10.6	2		m2: Oxidation (+15.99), t4: Phospho (+79.97)	716.33	1430.64	1431.66	2	-0.006845	-4.781	1803.04	2560320	41395.8	163	174
Experiment_1	WT_IMAC_elution	beta-Tubulin at 56D, isoform B [Drosophila melanogaster]	gi|24655737	50147.4	1	2	2	6	0.0447	IREEYPDRImNtYSVVPSPK	K	V	0.985	26.9	31.5	4.86	2		m10: Oxidation (+15.99), t12: Phospho (+79.97)	830.725	2489.15	2490.17	3	-0.01432	-5.75	2422.12	1815690	38066.2	155	174
Experiment_1	WT_IMAC_elution	beta-Tubulin at 56D, isoform B [Drosophila melanogaster]	gi|24655737	50147.4	1	2	2	6	0.0447	IREEYPDRImNtYSVVPSPK	K	V	0.991	28.9	31.5	4.68	2		m10: Oxidation (+15.99), t12: Phospho (+79.97)	830.725	2489.15	2490.17	3	-0.01377	-5.529	2410.54	1815690	56961.3	155	174
Experiment_1	WT_IMAC_elution	beta-Tubulin at 56D, isoform B [Drosophila melanogaster]	gi|24655737	50147.4	1	2	2	6	0.0447	IREEYPDRImNtYSVVPSPK	K	V	0.997	42.6	31.6	6.33	2		m10: Oxidation (+15.99), t12: Phospho (+79.97)	830.725	2489.15	2490.17	3	-0.01194	-4.794	2416.95	1815690	58621	155	174
Experiment_1	WT_IMAC_elution	heat shock protein 83, isoform B [Drosophila melanogaster]	gi|442629916	81868.7	1	2	2	4	0.0432	AQALRDtATmGYmAGK	K	K	0.96	26.2	29.1	15	2		t7: Phospho (+79.97), m10: Oxidation (+15.99), m13: Oxidation (+15.99)	898.886	1795.76	1796.77	2	-0.006456	-3.593	848.793	220759	19739.2	601	616
Experiment_1	WT_IMAC_elution	heat shock protein 83, isoform B [Drosophila melanogaster]	gi|442629916	81868.7	1	2	2	4	0.0432	NPDDISQEEYGEFYK	R	S	0.997	64.5	29.2	64.5	2			917.391	1832.77	1833.78	2	-0.007695	-4.196	2529.41	400588	24364.9	285	299
Experiment_1	WT_IMAC_elution	heat shock protein 83, isoform B [Drosophila melanogaster]	gi|442629916	81868.7	1	2	2	4	0.0432	NPDDISQEEYGEFYK	R	S	0.997	64.9	29.2	64.9	2			917.391	1832.77	1833.78	2	-0.006474	-3.53	2538.56	400588	18777.2	285	299
Experiment_1	WT_IMAC_elution	heat shock protein 83, isoform B [Drosophila melanogaster]	gi|442629916	81868.7	1	2	2	4	0.0432	NPDDISQEEYGEFYK	R	S	0.997	70.3	29.1	70.3	2			917.388	1832.76	1833.78	2	-0.01368	-7.458	2527.48	400588	26424.8	285	299
Experiment_1	WT_IMAC_elution	actin 42A [Drosophila melanogaster]	gi|17647133,gi|62473526	41824.6	1	2	2	3	0.0771	IWHHTFYNELR	K	V	0.964	27.7	28.7	15.4	2			505.919	1514.74	1515.75	3	-0.005856	-3.864	2296.63	1167990	25475.8	86	96
Experiment_1	WT_IMAC_elution	actin 42A [Drosophila melanogaster]	gi|17647133,gi|62473526	41824.6	1	2	2	3	0.0771	IWHHTFYNELR	K	V	0.972	23.6	28.6	23.6	2			505.919	1514.74	1515.75	3	-0.006497	-4.286	2301.21	1167990	24729	86	96
Experiment_1	WT_IMAC_elution	actin 42A [Drosophila melanogaster]	gi|17647133,gi|62473526	41824.6	1	2	2	3	0.0771	VAPEEHPVLLtEAPLNPK	R	A	0.996	28.3	29.2	28.3	2		t11: Phospho (+79.97)	678.679	2033.01	2034.03	3	-0.008849	-4.35	3271.43	991365	27731.6	97	114
Experiment_1	WT_IMAC_elution	regulatory particle triple-A ATPase 1 [Drosophila melanogaster]	gi|17137738	48543.1	0.995	1	1	3	0.0462	SLDEGDIELLKtYGQSQYHK	K	S	0.997	39.1	31.7	20.6	2		t12: Phospho (+79.97)	802.036	2403.09	2404.11	3	-0.01388	-5.774	3226.65	3814420	83791.2	24	43
Experiment_1	WT_IMAC_elution	regulatory particle triple-A ATPase 1 [Drosophila melanogaster]	gi|17137738	48543.1	0.995	1	1	3	0.0462	SLDEGDIELLKtYGQSQYHK	K	S	0.997	45.4	31.9	17.3	2		t12: Phospho (+79.97)	802.038	2403.09	2404.11	3	-0.006924	-2.88	3225.1	3814420	93897.3	24	43
Experiment_1	WT_IMAC_elution	regulatory particle triple-A ATPase 1 [Drosophila melanogaster]	gi|17137738	48543.1	0.995	1	1	3	0.0462	SLDEGDIELLKtYGQSQYHK	K	S	0.997	47.5	31.5	15.7	2		t12: Phospho (+79.97)	802.034	2403.08	2404.11	3	-0.02047	-8.516	3214.84	3814420	126389	24	43
Experiment_1	WT_IMAC_elution	ribosomal protein S3A, isoform F [Drosophila melanogaster]	gi|386763373	30340.5	0.93	1	1	1	0.0448	APNmFQtRQIGK	K	T	0.96	29.9	28.7	17.4	2		m4: Oxidation (+15.99), t7: Phospho (+79.97)	743.847	1485.68	1486.69	2	-0.0002111	-0.142	922.467	769772	22769.9	35	46
Experiment_1	WT_IMAC_elution	Microtubule-associated protein 205, isoform A [Drosophila melanogaster]	gi|17864160,gi|24651799	124197	0.981	1	1	2	0.0112	LSGtRPATAPVSK	K	V	0.989	29.1	28.4	0	2		t4: Phospho (+79.97)	682.847	1363.68	1364.69	2	-0.007151	-5.24	637.754	197419	20485.3	867	879
Experiment_1	WT_IMAC_elution	Microtubule-associated protein 205, isoform A [Drosophila melanogaster]	gi|17864160,gi|24651799	124197	0.981	1	1	2	0.0112	LsGTRPATAPVSK	K	V	0.989	29.1	28.4	0	2		s2: Phospho (+79.97)	682.847	1363.68	1364.69	2	-0.007151	-5.24	637.754	197419	20485.3	867	879
Experiment_1	WT_IMAC_elution	CG32230, isoform C [Drosophila melanogaster]	gi|442634281	9434	0.995	1	1	2	0.169	DYSKTKsAAPNFDE	R	-	0.997	42.5	27.3	0	2		s7: Phospho (+79.97)	826.841	1651.67	1652.68	2	-0.008615	-5.213	1156.76	3722650	164995	70	83
Experiment_1	WT_IMAC_elution	CG32230, isoform C [Drosophila melanogaster]	gi|442634281	9434	0.995	1	1	2	0.169	DYSKTKsAAPNFDE	R	-	0.997	45.5	27.3	0	2		s7: Phospho (+79.97)	826.841	1651.67	1652.68	2	-0.008859	-5.36	1167.6	3722650	80744.8	70	83
Experiment_1	WT_IMAC_elution	keratin 1 [Homo sapiens]	gi|119395750	66040.3	0.965	1	1	1	0.0155	NKYEDEINKR	R	T	0.98	27.2	27.8	14.6	2			436.888	1307.64	1308.65	3	-0.005905	-4.512	663.96	876148	34724.3	268	277
Experiment_1	WT_IMAC_elution	Ctf4 [Drosophila melanogaster]	gi|20129975	96648.6	1	2	2	2	0.0156	KLGDtGVIFGSEK	R	L	0.997	54.9	28.7	30.5	2		t5: Phospho (+79.97)	715.846	1429.68	1430.69	2	-0.007993	-5.587	2356.33	4034420	107046	877	889
Experiment_1	WT_IMAC_elution	Ctf4 [Drosophila melanogaster]	gi|20129975	96648.6	1	2	2	2	0.0156	RKLGDtGVIFGSEK	K	L	0.97	27.7	29	6.89	2		t6: Phospho (+79.97)	529.601	1585.78	1586.79	3	-0.00669	-4.216	1989.18	842850	19483.5	876	889
Experiment_1	WT_IMAC_elution	heat shock protein cognate 1, isoform A [Drosophila melanogaster]	gi|17647515	70687.7	1	2	2	2	0.0374	TTPSYVAFTEsER	R	L	0.997	43.3	27.9	-14	2		s11: Phospho (+79.97)	784.333	1566.65	1567.67	2	-0.008594	-5.482	2183.26	613961	46824.2	37	49
Experiment_1	WT_IMAC_elution	heat shock protein cognate 1, isoform A [Drosophila melanogaster]	gi|17647515	70687.7	1	2	2	2	0.0374	VEIIANDQGNRTtPSYVAFTESER	K	L	0.997	37.7	31.7	-5.85	2		t13: Phospho (+79.97)	926.425	2776.25	2777.28	3	-0.01728	-6.223	3182.79	918419	65504.9	26	49
Experiment_1	WT_IMAC_elution	burgundy [Drosophila melanogaster]	gi|281365319	76791.9	0.995	1	1	2	0.0249	LSRtQSVLLTHGDSVER	R	V	0.985	31	29.3	1.67	2		t4: Phospho (+79.97)	659.994	1976.96	1977.98	3	-0.007975	-4.032	1930.58	6432580	91232.4	134	150
Experiment_1	WT_IMAC_elution	burgundy [Drosophila melanogaster]	gi|281365319	76791.9	0.995	1	1	2	0.0249	LSRtQSVLLTHGDSVER	R	V	0.997	39.4	29.3	0	2		t4: Phospho (+79.97)	659.993	1976.96	1977.98	3	-0.01017	-5.143	1925.6	6432580	127908	134	150
Experiment_1	WT_IMAC_elution	ribosomal protein S4, isoform B [Drosophila melanogaster]	gi|24663672	29135.3	0.995	1	1	3	0.0421	GVPFLVtHDGR	K	T	0.997	33.4	27.7	33.4	2		t7: Phospho (+79.97)	639.303	1276.59	1277.6	2	-0.005785	-4.528	2653.59	12837900	38904.5	135	145
Experiment_1	WT_IMAC_elution	ribosomal protein S4, isoform B [Drosophila melanogaster]	gi|24663672	29135.3	0.995	1	1	3	0.0421	GVPFLVtHDGR	K	T	0.997	43.7	27.6	43.7	2		t7: Phospho (+79.97)	639.303	1276.59	1277.6	2	-0.006152	-4.815	2669.09	12837900	207853	135	145
Experiment_1	WT_IMAC_elution	ribosomal protein S4, isoform B [Drosophila melanogaster]	gi|24663672	29135.3	0.995	1	1	3	0.0421	GVPFLVtHDGR	K	T	0.997	48.5	27.7	48.5	2		t7: Phospho (+79.97)	639.302	1276.59	1277.6	2	-0.007372	-5.77	2680.27	12837900	137349	135	145
Experiment_1	WT_IMAC_elution	no circadian temperature entrainment, isoform C [Drosophila melanogaster]	gi|386764170,gi|442615791	235580	1	1	1	1	0.0078	LAFsDDESTPEEHQGQGK	K	Q	0.997	64.7	28.1	30.8	2		s4: Phospho (+79.97)	1027.91	2053.81	2054.83	2	-0.0187	-9.101	1420.54	133981	16095.6	579	596
Experiment_1	WT_IMAC_elution	ribosomal protein L10, isoform E [Drosophila melanogaster]	gi|442634265	25528.2	1	3	3	5	0.0963	GAFGKPQGtVAR	R	V	0.997	36.8	27	36.8	2		t9: Phospho (+79.97)	634.808	1267.6	1268.61	2	-0.005211	-4.107	752.634	2263010	80733.7	117	128
Experiment_1	WT_IMAC_elution	ribosomal protein L10, isoform E [Drosophila melanogaster]	gi|442634265	25528.2	1	3	3	5	0.0963	GAFGKPQGtVAR	R	V	0.997	37.5	27.1	37.5	2		t9: Phospho (+79.97)	634.808	1267.6	1268.61	2	-0.006676	-5.262	742.99	2263010	35851.8	117	128
Experiment_1	WT_IMAC_elution	ribosomal protein L10, isoform E [Drosophila melanogaster]	gi|442634265	25528.2	1	3	3	5	0.0963	KWGFtKYER	K	E	0.997	38.5	27.3	38.5	2		t5: Phospho (+79.97)	647.8	1293.59	1294.6	2	-0.004768	-3.683	2237.04	570882	28364.9	170	178
Experiment_1	WT_IMAC_elution	ribosomal protein L10, isoform E [Drosophila melanogaster]	gi|442634265	25528.2	1	3	3	5	0.0963	WGFtKYER	K	E	0.989	31.2	25.8	16.6	2		t4: Phospho (+79.97)	583.752	1165.49	1166.5	2	-0.00596	-5.109	2456.61	9000630	118443	171	178
Experiment_1	WT_IMAC_elution	ribosomal protein L10, isoform E [Drosophila melanogaster]	gi|442634265	25528.2	1	3	3	5	0.0963	WGFtKYER	K	E	0.99	38.9	26	26.3	2		t4: Phospho (+79.97)	583.753	1165.49	1166.5	2	-0.004739	-4.062	2466.98	9000630	60935.4	171	178
Experiment_1	WT_IMAC_elution	ribosomal protein S19a, isoform C [Drosophila melanogaster]	gi|24642576	17291.4	1	3	4	8	0.269	DAAKQtGPIVISK	R	-	0.997	30	28.1	30	2		t6: Phospho (+79.97)	469.911	1406.71	1407.72	3	-0.004817	-3.422	1187.49	2944750	46018.1	144	156
Experiment_1	WT_IMAC_elution	ribosomal protein S19a, isoform C [Drosophila melanogaster]	gi|24642576	17291.4	1	3	4	8	0.269	DAAKQtGPIVISK	R	-	0.997	33.6	28.3	22	2		t6: Phospho (+79.97)	469.911	1406.71	1407.72	3	-0.006099	-4.332	1198.31	2944750	34466.3	144	156
Experiment_1	WT_IMAC_elution	ribosomal protein S19a, isoform C [Drosophila melanogaster]	gi|24642576	17291.4	1	3	4	8	0.269	DAAKQtGPIVISK	R	-	0.997	33.3	28.3	33.3	2		t6: Phospho (+79.97)	469.911	1406.71	1407.72	3	-0.006373	-4.527	1201.83	2944750	25154.3	144	156
Experiment_1	WT_IMAC_elution	ribosomal protein S19a, isoform C [Drosophila melanogaster]	gi|24642576	17291.4	1	3	4	8	0.269	DAAKQtGPIVISK	R	-	0.997	39.9	28.3	22.9	2		t6: Phospho (+79.97)	704.362	1406.71	1407.72	2	-0.007977	-5.667	1200.96	5022940	63050.2	144	156
Experiment_1	WT_IMAC_elution	ribosomal protein S19a, isoform C [Drosophila melanogaster]	gi|24642576	17291.4	1	3	4	8	0.269	DAAKQtGPIVISK	R	-	0.997	47.8	28.3	27.5	2		t6: Phospho (+79.97)	704.363	1406.71	1407.72	2	-0.006634	-4.713	1190.53	5022940	108258	144	156
Experiment_1	WT_IMAC_elution	ribosomal protein S19a, isoform C [Drosophila melanogaster]	gi|24642576	17291.4	1	3	4	8	0.269	LKVPDQmDIVKtAK	K	F	0.987	23.4	28.5	23.4	2		m7: Oxidation (+15.99), t12: Phospho (+79.97)	561.289	1680.84	1681.86	3	-0.008806	-5.236	1710.77	2591940	33641.5	28	41
Experiment_1	WT_IMAC_elution	ribosomal protein S19a, isoform C [Drosophila melanogaster]	gi|24642576	17291.4	1	3	4	8	0.269	LKVPDQmDIVKtAK	K	F	0.997	32.4	28.4	32.4	2		m7: Oxidation (+15.99), t12: Phospho (+79.97)	561.289	1680.84	1681.86	3	-0.008074	-4.801	1723.15	2591940	32122.8	28	41
Experiment_1	WT_IMAC_elution	ribosomal protein S19a, isoform C [Drosophila melanogaster]	gi|24642576	17291.4	1	3	4	8	0.269	PGVtVKDIDQHAVTK	M	A	0.997	38.4	28.9	38.4	1		t4: Phospho (+79.97)	563.283	1686.83	1687.84	3	-0.006721	-3.982	1629.38	1352050	36198.9	2	16
Experiment_1	WT_IMAC_elution	Chain B, Porcine E-Trypsin (E.C.3.4.21.4)	gi|999627	8819.3	0.982	1	1	4	0.0976	VATVSLPR	R	S	0.99	32.4	25	32.4	2			421.757	841.499	842.509	2	-0.003539	-4.201	1668.2	2962890	22627.1	57	64
Experiment_1	WT_IMAC_elution	Chain B, Porcine E-Trypsin (E.C.3.4.21.4)	gi|999627	8819.3	0.982	1	1	4	0.0976	VATVSLPR	R	S	0.99	42.7	25	29.8	2			421.757	841.499	842.509	2	-0.003661	-4.345	1650.78	2962890	15917.3	57	64
Experiment_1	WT_IMAC_elution	Chain B, Porcine E-Trypsin (E.C.3.4.21.4)	gi|999627	8819.3	0.982	1	1	4	0.0976	VATVSLPR	R	S	0.99	48.9	25	48.9	2			421.756	841.498	842.509	2	-0.003905	-4.635	1694.3	2962890	29167.1	57	64
Experiment_1	WT_IMAC_elution	Chain B, Porcine E-Trypsin (E.C.3.4.21.4)	gi|999627	8819.3	0.982	1	1	4	0.0976	VATVSLPR	R	S	0.99	49	25	49	2			421.757	841.499	842.509	2	-0.003539	-4.201	1679.72	2962890	24090.1	57	64
Experiment_1	WT_IMAC_elution	ribosomal protein S17 [Drosophila melanogaster]	gi|17647889	15285.2	0.995	1	1	2	0.107	GLQLtQPNTNNFGR	R	R	0.997	53.7	28.8	25	2		t5: Phospho (+79.97)	820.379	1638.74	1639.76	2	-0.009052	-5.52	2384.8	21758200	303477	116	129
Experiment_1	WT_IMAC_elution	ribosomal protein S17 [Drosophila melanogaster]	gi|17647889	15285.2	0.995	1	1	2	0.107	GLQLtQPNTNNFGR	R	R	0.997	61.5	28.5	25.8	2		t5: Phospho (+79.97)	820.378	1638.74	1639.76	2	-0.00954	-5.818	2373.39	21758200	544273	116	129
Experiment_1	WT_IMAC_elution	bellwether [Drosophila melanogaster]	gi|24658560	59423.3	1	3	3	3	0.096	ADLEEtGRVLSIGDGIAR	K	V	0.997	53.8	29.5	30.4	2		t6: Phospho (+79.97)	651.318	1950.93	1951.95	3	-0.01027	-5.26	3178.78	1988820	50205.1	65	82
Experiment_1	WT_IMAC_elution	bellwether [Drosophila melanogaster]	gi|24658560	59423.3	1	3	3	3	0.096	TSEQALLDtIAKDGAISEASDAK	K	L	0.997	54.2	31.2	18.9	2		t9: Phospho (+79.97)	805.379	2413.12	2414.13	3	-0.01088	-4.507	3575.82	972097	30802.3	516	538
Experiment_1	WT_IMAC_elution	bellwether [Drosophila melanogaster]	gi|24658560	59423.3	1	3	3	3	0.096	VSVREPmQtGIK	R	A	0.997	34.8	27.8	21.9	2		m7: Oxidation (+15.99), t9: Phospho (+79.97)	720.844	1439.67	1440.69	2	-0.01084	-7.522	949.547	276327	19412.1	182	193
Experiment_1	WT_IMAC_elution	ribosomal protein S13, isoform B [Drosophila melanogaster]	gi|85724904	17179.4	0.998	1	1	4	0.0728	YEsSTASALVA	K	-	0.968	31.3	26.6	3.39	2		s3: Phospho (+79.97)	589.75	1177.49	1178.5	2	-0.004488	-3.808	1906.62	2800260	25298.4	141	151
Experiment_1	WT_IMAC_elution	ribosomal protein S13, isoform B [Drosophila melanogaster]	gi|85724904	17179.4	0.998	1	1	4	0.0728	YEsSTASALVA	K	-	0.981	29	26.6	1.44	2		s3: Phospho (+79.97)	589.75	1177.48	1178.5	2	-0.005587	-4.74	1866.79	1795470	21071.9	141	151
Experiment_1	WT_IMAC_elution	ribosomal protein S13, isoform B [Drosophila melanogaster]	gi|85724904	17179.4	0.998	1	1	4	0.0728	YEsSTASALVA	K	-	0.985	30.1	26.6	6.25	2		s3: Phospho (+79.97)	589.75	1177.48	1178.5	2	-0.005709	-4.844	1916.17	2800260	27290.5	141	151
Experiment_1	WT_IMAC_elution	ribosomal protein S13, isoform B [Drosophila melanogaster]	gi|85724904	17179.4	0.998	1	1	4	0.0728	YEsSTASALVA	K	-	0.997	40.1	26.7	9.85	2		s3: Phospho (+79.97)	589.75	1177.49	1178.5	2	-0.004976	-4.222	1853.45	1795470	21066.7	141	151
Experiment_1	WT_IMAC_elution	CG5525 [Drosophila melanogaster]	gi|24583944	57117	0.977	1	1	1	0.0244	AVSDAIRTsLGPR	K	G	0.987	28.9	29	2.2	2		s9: Phospho (+79.97)	711.855	1421.7	1422.71	2	-0.007249	-5.095	1690.43	720571	34235.4	36	48
Experiment_1	WT_IMAC_elution	regulatory particle non-ATPase 3, isoform B [Drosophila melanogaster]	gi|442628295	56006.5	1	2	2	3	0.0668	NLAQsIYPAGADR	R	E	0.997	39.8	28.1	23.4	2		s5: Phospho (+79.97)	728.333	1454.65	1455.66	2	-0.003162	-2.172	2062.51	424588	19131.2	78	90
Experiment_1	WT_IMAC_elution	regulatory particle non-ATPase 3, isoform B [Drosophila melanogaster]	gi|442628295	56006.5	1	2	2	3	0.0668	NLAQsIYPAGADR	R	E	0.997	43.8	28.2	25.8	2		s5: Phospho (+79.97)	728.331	1454.65	1455.66	2	-0.007556	-5.191	2067.09	424588	17799.5	78	90
Experiment_1	WT_IMAC_elution	regulatory particle non-ATPase 3, isoform B [Drosophila melanogaster]	gi|442628295	56006.5	1	2	2	3	0.0668	SKESTDIYsTREPQLAFHER	R	I	0.964	23.7	31.4	0.51	2		s9: Phospho (+79.97)	619.286	2473.11	2474.13	4	-0.01291	-5.217	2290.13	1651640	35453	421	440
Experiment_1	WT_IMAC_elution	otefin [Drosophila melanogaster]	gi|28573732	46585	0.995	1	1	3	0.0542	TYANELSDDTDSKEDQYESTFAR	R	N	0.997	29	30.7	29	2			895.715	2684.12	2685.14	3	-0.0122	-4.545	2529.08	478155	26160.8	315	337
Experiment_1	WT_IMAC_elution	otefin [Drosophila melanogaster]	gi|28573732	46585	0.995	1	1	3	0.0542	TYANELSDDTDSKEDQYESTFAR	R	N	0.997	41.6	30.7	41.6	2			895.714	2684.12	2685.14	3	-0.01477	-5.499	2532.43	478155	21889.4	315	337
Experiment_1	WT_IMAC_elution	otefin [Drosophila melanogaster]	gi|28573732	46585	0.995	1	1	3	0.0542	TYANELSDDTDSKEDQYESTFAR	R	N	0.997	63	30.7	63	2			895.715	2684.12	2685.14	3	-0.01458	-5.431	2522.75	478155	33022.2	315	337
Experiment_1	WT_IMAC_elution	ATP synthase-beta, isoform A [Drosophila melanogaster]	gi|24638766,gi|442614522	54109	0.995	1	1	1	0.0376	AIAELGIYPAVDPLDSTsR	R	I	0.997	42.3	30.2	-2.77	2		s18: Phospho (+79.97)	1034.5	2066.99	2068	2	-0.004424	-2.139	4281.27	372752	24156.7	365	383
Experiment_1	WT_IMAC_elution	nuclear fallout, isoform M [Drosophila melanogaster]	gi|386771076,gi|386771080,gi|386771082,gi|386771086,gi|386771088,gi|85725134,gi|85725136,gi|85725140,gi|85725142	37422.9	1	2	2	3	0.0566	KVDDLsDTQNIAEDR	R	T	0.997	66.6	28.7	0	2		s6: Phospho (+79.97)	899.891	1797.77	1798.79	2	-0.01168	-6.494	1322.07	467743	24148.2	23	37
Experiment_1	WT_IMAC_elution	nuclear fallout, isoform M [Drosophila melanogaster]	gi|386771076,gi|386771080,gi|386771082,gi|386771086,gi|386771088,gi|85725134,gi|85725136,gi|85725140,gi|85725142	37422.9	1	2	2	3	0.0566	KVDDLSDtQNIAEDR	R	T	0.997	73.1	29.1	20.3	2		t8: Phospho (+79.97)	899.892	1797.77	1798.79	2	-0.008874	-4.934	1317.72	467743	26950.1	23	37
Experiment_1	WT_IMAC_elution	nuclear fallout, isoform M [Drosophila melanogaster]	gi|386771076,gi|386771080,gi|386771082,gi|386771086,gi|386771088,gi|85725134,gi|85725136,gi|85725140,gi|85725142	37422.9	1	2	2	3	0.0566	KVDDLSDtQNIAEDRTTR	R	T	0.987	32.2	31	11.5	2		t8: Phospho (+79.97)	719.663	2155.97	2156.98	3	-0.007756	-3.596	1212.3	112601	17205.3	23	40
Experiment_1	WT_IMAC_elution	cysteine proteinase-1, isoform C [Drosophila melanogaster]	gi|24653514,gi|24653518	41600.6	1	2	2	4	0.0539	GTVGAtDRGFTDIPQGDEK	K	K	0.993	33.4	30.1	1.15	2		t6: Phospho (+79.97)	1022.45	2042.88	2043.9	2	-0.01256	-6.145	1916.43	705171	29583	256	274
Experiment_1	WT_IMAC_elution	cysteine proteinase-1, isoform C [Drosophila melanogaster]	gi|24653514,gi|24653518	41600.6	1	2	2	4	0.0539	GTVGAtDRGFTDIPQGDEK	K	K	0.997	45.7	30	9.89	2		t6: Phospho (+79.97)	1022.45	2042.88	2043.9	2	-0.01024	-5.01	1913.73	705171	33738.3	256	274
Experiment_1	WT_IMAC_elution	cysteine proteinase-1, isoform C [Drosophila melanogaster]	gi|24653514,gi|24653518	41600.6	1	2	2	4	0.0539	GTVGAtDRGFTDIPQGDEKK	K	M	0.997	39.3	30.6	8.82	2		t6: Phospho (+79.97)	724.668	2170.98	2172	3	-0.008757	-4.032	1684.61	2058090	46645.2	256	275
Experiment_1	WT_IMAC_elution	cysteine proteinase-1, isoform C [Drosophila melanogaster]	gi|24653514,gi|24653518	41600.6	1	2	2	4	0.0539	GTVGAtDRGFTDIPQGDEKK	K	M	0.997	50.2	30.8	19.9	2		t6: Phospho (+79.97)	724.667	2170.98	2172	3	-0.01004	-4.622	1693.16	2058090	53676.2	256	275
Experiment_1	WT_IMAC_elution	ypsilon schachtel, isoform A [Drosophila melanogaster]	gi|24663131	38179.3	0.995	1	1	2	0.0852	KPNGPGGGSEQQPEKNGAQELQNtTTESTA	R	-	0.997	35.8	32.5	4.2	2		t24: Phospho (+79.97)	1045.79	3134.36	3135.39	3	-0.01903	-6.069	915.79	468252	18628.5	323	352
Experiment_1	WT_IMAC_elution	ypsilon schachtel, isoform A [Drosophila melanogaster]	gi|24663131	38179.3	0.995	1	1	2	0.0852	KPNGPGGGSEQQPEKNGAQELQNTTTEStA	R	-	0.997	35.2	32.5	-17.9	2		t29: Phospho (+79.97)	1045.79	3134.36	3135.39	3	-0.0172	-5.485	912.469	468252	22306.4	323	352
Experiment_1	WT_IMAC_elution	Dodeca-satellite-binding protein 1, isoform A [Drosophila melanogaster]	gi|45552723	144278	0.995	1	1	1	0.0184	VTATRINIPsQSDESEFITIAGTK	R	E	0.997	43.7	31.5	-33	2		s10: Phospho (+79.97)	886.769	2657.29	2658.3	3	-0.009719	-3.656	3817.51	550229	27757.5	197	220
Experiment_1	WT_IMAC_elution	caprin [Drosophila melanogaster]	gi|24666371	103589	1	2	2	3	0.026	KDNLAKtIAETAK	R	I	0.997	51.4	27.7	24.4	2		t7: Phospho (+79.97)	741.88	1481.75	1482.76	2	-0.003234	-2.181	1128.99	321097	22728.9	188	200
Experiment_1	WT_IMAC_elution	caprin [Drosophila melanogaster]	gi|24666371	103589	1	2	2	3	0.026	KLENtELELLEK	K	F	0.957	22.1	28.8	22.1	2		t5: Phospho (+79.97)	769.887	1537.76	1538.77	2	-0.005539	-3.599	3114.99	281440	15065.6	232	243
Experiment_1	WT_IMAC_elution	caprin [Drosophila melanogaster]	gi|24666371	103589	1	2	2	3	0.026	KLENtELELLEK	K	F	0.997	54.3	28.8	54.3	2		t5: Phospho (+79.97)	769.887	1537.76	1538.77	2	-0.005661	-3.679	3104.29	281440	17818.4	232	243
Experiment_1	WT_IMAC_elution	Hsc/Hsp70-interacting protein related, isoform D [Drosophila melanogaster]	gi|442615102	41038.2	1	2	2	3	0.069	KATEEEVEQASELR	K	A	0.997	32.6	28.4	32.6	2			540.266	1617.78	1618.79	3	-0.00761	-4.701	1434.47	856200	25168.5	117	130
Experiment_1	WT_IMAC_elution	Hsc/Hsp70-interacting protein related, isoform D [Drosophila melanogaster]	gi|442615102	41038.2	1	2	2	3	0.069	KATEEEVEQASELR	K	A	0.997	41.3	28.5	24.5	2			540.267	1617.78	1618.79	3	-0.006511	-4.022	1431.74	856200	29477.1	117	130
Experiment_1	WT_IMAC_elution	Hsc/Hsp70-interacting protein related, isoform D [Drosophila melanogaster]	gi|442615102	41038.2	1	2	2	3	0.069	KDSADFVDDGLD	K	-	0.99	29.2	26	29.2	2			648.779	1295.54	1296.56	2	-0.00925	-7.134	2143.79	572316	21301.3	366	377
Experiment_1	WT_IMAC_elution	elongation factor 1alpha48D, isoform C [Drosophila melanogaster]	gi|24652838	50307.3	1	1	2	4	0.0259	DmRQtVAVGVIK	R	A	0.99	29	27.8	5.4	2		m2: Oxidation (+15.99), t5: Phospho (+79.97)	706.848	1411.68	1412.7	2	-0.00788	-5.578	1556.71	18115400	373243	428	439
Experiment_1	WT_IMAC_elution	elongation factor 1alpha48D, isoform C [Drosophila melanogaster]	gi|24652838	50307.3	1	1	2	4	0.0259	DmRQtVAVGVIK	R	A	0.997	36	28	20.7	2		m2: Oxidation (+15.99), t5: Phospho (+79.97)	706.849	1411.68	1412.7	2	-0.006781	-4.8	1568.09	18115400	245674	428	439
Experiment_1	WT_IMAC_elution	elongation factor 1alpha48D, isoform C [Drosophila melanogaster]	gi|24652838	50307.3	1	1	2	4	0.0259	DmRQtVAVGVIK	R	A	0.997	38.5	28.1	12.3	2		m2: Oxidation (+15.99), t5: Phospho (+79.97)	471.568	1411.68	1412.7	3	-0.006185	-4.378	1556.89	18478600	181110	428	439
Experiment_1	WT_IMAC_elution	elongation factor 1alpha48D, isoform C [Drosophila melanogaster]	gi|24652838	50307.3	1	1	2	4	0.0259	DmRQtVAVGVIK	R	A	0.997	50	28.3	29.2	2		m2: Oxidation (+15.99), t5: Phospho (+79.97)	471.569	1411.68	1412.7	3	-0.00472	-3.341	1568.27	18478600	148835	428	439
Experiment_1	WT_IMAC_elution	skpA associated protein, isoform B [Drosophila melanogaster]	gi|161078106,gi|281361397,gi|442618108	54809.9	0.995	1	2	2	0.0319	mIDQLLVtKQTGAAGR	K	I	0.962	25	29.3	1.71	2		m1: Oxidation (+15.99), t8: Phospho (+79.97)	599.966	1796.88	1797.89	3	-0.008271	-4.6	2079.42	658537	21475.8	120	135
Experiment_1	WT_IMAC_elution	skpA associated protein, isoform B [Drosophila melanogaster]	gi|161078106,gi|281361397,gi|442618108	54809.9	0.995	1	2	2	0.0319	mIDQLLVtKQTGAAGR	K	I	0.997	51.7	29.3	22.1	2		m1: Oxidation (+15.99), t8: Phospho (+79.97)	899.447	1796.88	1797.89	2	-0.006792	-3.778	2076.49	283619	23171.8	120	135
Experiment_1	WT_IMAC_elution	regulatory particle non-ATPase 2, isoform B [Drosophila melanogaster]	gi|442621630,gi|442621632	114219	1	2	4	9	0.0233	SDEDITEETPADDKVER	K	T	0.997	31.8	29.3	31.8	2			650.291	1947.85	1948.86	3	-0.004568	-2.344	1217.56	860256	30175.1	305	321
Experiment_1	WT_IMAC_elution	regulatory particle non-ATPase 2, isoform B [Drosophila melanogaster]	gi|442621630,gi|442621632	114219	1	2	4	9	0.0233	SDEDITEETPADDKVER	K	T	0.997	41.8	29.2	41.8	2			650.288	1947.84	1948.86	3	-0.01171	-6.008	1220.56	860256	24845.3	305	321
Experiment_1	WT_IMAC_elution	regulatory particle non-ATPase 2, isoform B [Drosophila melanogaster]	gi|442621630,gi|442621632	114219	1	2	4	9	0.0233	SEGDKSKSDEDItEETPADDKVER	K	T	0.997	37.2	30.8	-5.88	2		t13: Phospho (+79.97)	920.726	2759.16	2760.17	3	-0.01082	-3.921	1078.86	380123	26136.3	298	321
Experiment_1	WT_IMAC_elution	regulatory particle non-ATPase 2, isoform B [Drosophila melanogaster]	gi|442621630,gi|442621632	114219	1	2	4	9	0.0233	SEGDKSKSDEDItEETPADDKVER	K	T	0.997	37.4	30.7	-0.67	2		t13: Phospho (+79.97)	920.725	2759.15	2760.17	3	-0.01394	-5.049	1072.66	380123	25059.8	298	321
Experiment_1	WT_IMAC_elution	regulatory particle non-ATPase 2, isoform B [Drosophila melanogaster]	gi|442621630,gi|442621632	114219	1	2	4	9	0.0233	sEGDKSKSDEDITEETPADDKVER	K	T	0.997	37.7	30.7	-3.96	2		s1: Phospho (+79.97)	690.797	2759.16	2760.17	4	-0.008152	-2.953	1071.74	2128210	59562.9	298	321
Experiment_1	WT_IMAC_elution	regulatory particle non-ATPase 2, isoform B [Drosophila melanogaster]	gi|442621630,gi|442621632	114219	1	2	4	9	0.0233	sEGDKSKSDEDITEETPADDKVER	K	T	0.997	38.8	30.6	0	2		s1: Phospho (+79.97)	920.721	2759.14	2760.17	3	-0.02456	-8.897	1080.91	380123	21536.8	298	321
Experiment_1	WT_IMAC_elution	regulatory particle non-ATPase 2, isoform B [Drosophila melanogaster]	gi|442621630,gi|442621632	114219	1	2	4	9	0.0233	sEGDKSKSDEDITEETPADDKVER	K	T	0.997	42.9	30.7	-16.6	2		s1: Phospho (+79.97)	690.794	2759.15	2760.17	4	-0.02085	-7.553	1082.54	2128210	60945.9	298	321
Experiment_1	WT_IMAC_elution	regulatory particle non-ATPase 2, isoform B [Drosophila melanogaster]	gi|442621630,gi|442621632	114219	1	2	4	9	0.0233	sEGDKSKSDEDITEETPADDKVER	K	T	0.997	47.2	30.9	-9.9	2		s1: Phospho (+79.97)	690.796	2759.16	2760.17	4	-0.01059	-3.838	1078.19	2128210	54632.1	298	321
Experiment_1	WT_IMAC_elution	regulatory particle non-ATPase 2, isoform B [Drosophila melanogaster]	gi|442621630,gi|442621632	114219	1	2	4	9	0.0233	SEGDKSKSDEDITEETPADDKVER	K	T	0.997	64.7	31.5	64.7	2			670.805	2679.19	2680.21	4	-0.009105	-3.397	1007.26	828589	31822.1	298	321
Experiment_1	WT_IMAC_elution	elongation factor 2b, isoform D [Drosophila melanogaster]	gi|442628815	94460.7	0.998	1	1	1	0.0107	VNFtVDEIR	M	G	0.997	45.5	26.7	32.8	1		t4: Phospho (+79.97)	586.768	1171.52	1172.53	2	-0.005921	-5.05	2657.81	989145	25260.9	2	10
Experiment_1	WT_IMAC_elution	lethal (1) G0156, isoform D [Drosophila melanogaster]	gi|442616937	40844.9	0.974	1	1	1	0.0239	YLtGDLGGR	K	A	0.985	28.5	25.8	28.5	2		t3: Phospho (+79.97)	516.23	1030.44	1031.46	2	-0.003781	-3.666	1934.3	1161250	23036.3	355	363
Experiment_1	WT_IMAC_elution	La related protein, isoform H [Drosophila melanogaster]	gi|386766675	178145	0.995	1	1	2	0.00837	SSSSTTtAAFDEQR	R	S	0.997	40.2	26.4	-14	2		t7: Phospho (+79.97)	784.312	1566.61	1567.63	2	-0.00982	-6.264	926.628	771453	33620.1	616	629
Experiment_1	WT_IMAC_elution	La related protein, isoform H [Drosophila melanogaster]	gi|386766675	178145	0.995	1	1	2	0.00837	SSsSTTTAAFDEQR	R	S	0.997	40.9	26.2	-11.7	2		s3: Phospho (+79.97)	784.314	1566.61	1567.63	2	-0.007379	-4.707	938.91	771453	25070.4	616	629
Experiment_1	WT_IMAC_elution	CG30382, isoform B [Drosophila melanogaster]	gi|281360341	27162.7	0.995	1	1	1	0.0533	EIEEHLtKIAEKD	R	-	0.997	30.5	29	30.5	2		t7: Phospho (+79.97)	817.885	1633.76	1634.77	2	-0.004835	-2.957	1711.92	497459	28155.7	232	244
Experiment_1	WT_IMAC_elution	polyA-binding protein, isoform C [Drosophila melanogaster]	gi|24654797	69926	1	2	2	2	0.0363	FFGsQVATQmR	R	N	0.997	37.6	26.9	23	2		s4: Phospho (+79.97), m10: Oxidation (+15.99)	684.291	1366.57	1367.58	2	-0.006028	-4.407	2221.98	544109	25594.7	411	421
Experiment_1	WT_IMAC_elution	polyA-binding protein, isoform C [Drosophila melanogaster]	gi|24654797	69926	1	2	2	2	0.0363	NLDDtIDDDRLR	K	I	0.997	41.3	27.9	41.3	2		t5: Phospho (+79.97)	770.831	1539.65	1540.66	2	-0.008712	-5.655	1714.24	270913	20717.2	293	304
Experiment_1	WT_IMAC_elution	ribosomal protein S7, isoform D [Drosophila melanogaster]	gi|45553763	22170.8	0.995	1	1	2	0.0515	VKLDGsQLVK	R	V	0.982	23.5	27.8	23.5	2		s6: Phospho (+79.97)	583.81	1165.61	1166.62	2	-0.005925	-5.079	1991.1	1263120	39940.9	144	153
Experiment_1	WT_IMAC_elution	ribosomal protein S7, isoform D [Drosophila melanogaster]	gi|45553763	22170.8	0.995	1	1	2	0.0515	VKLDGsQLVK	R	V	0.997	32	27.6	19	2		s6: Phospho (+79.97)	583.81	1165.6	1166.62	2	-0.006169	-5.288	2003.84	1263120	22044	144	153
Experiment_1	WT_IMAC_elution	protein phosphatase 2A at 29B, isoform D [Drosophila melanogaster]	gi|386769341,gi|78706848	71847.3	0.978	1	1	1	0.0138	FNVAKtLQK	R	I	0.988	30.2	26.5	18.5	2		t6: Phospho (+79.97)	564.792	1127.57	1128.58	2	-0.00528	-4.679	1254.17	1074740	32165	540	548
Experiment_1	WT_IMAC_elution	rasputin, isoform E [Drosophila melanogaster]	gi|24646617	74940.2	0.995	1	1	2	0.0217	YQDLYIEDEQDGESR	R	S	0.997	60.5	28	60.5	2			930.393	1858.77	1859.79	2	-0.01366	-7.344	1988.89	1058610	52013	129	143
Experiment_1	WT_IMAC_elution	rasputin, isoform E [Drosophila melanogaster]	gi|24646617	74940.2	0.995	1	1	2	0.0217	YQDLYIEDEQDGESR	R	S	0.997	66.1	27.9	66.1	2			930.394	1858.77	1859.79	2	-0.01219	-6.556	1991.52	1058610	32609.3	129	143
Experiment_1	WT_IMAC_elution	vasa, isoform C [Drosophila melanogaster]	gi|442627874	72332.6	0.974	1	1	1	0.0257	VGNNGRAtSFFDPEKDR	R	A	0.986	26.9	29.6	4.85	2		t8: Phospho (+79.97)	663.962	1988.86	1989.88	3	-0.01075	-5.405	2202.68	1167550	33199.3	583	599
Experiment_1	WT_IMAC_elution	lost, isoform B, partial [Drosophila melanogaster]	gi|161078016,gi|21355167	58962	1	3	3	3	0.127	GNPGRTTSQtDNEQPQGETAQKR	R	T	0.997	35.3	31.9	0.58	2		t10: Phospho (+79.97)	860.715	2579.12	2580.14	3	-0.0138	-5.348	477.709	347640	35660.1	297	319
Experiment_1	WT_IMAC_elution	lost, isoform B, partial [Drosophila melanogaster]	gi|161078016,gi|21355167	58962	1	3	3	3	0.127	SISLKEEDtDVEQHQNNR	K	R	0.997	39.4	30.7	15.5	2		t9: Phospho (+79.97)	741.325	2220.95	2221.97	3	-0.01308	-5.885	1225.73	2948580	89865.2	267	284
Experiment_1	WT_IMAC_elution	lost, isoform B, partial [Drosophila melanogaster]	gi|161078016,gi|21355167	58962	1	3	3	3	0.127	SLNDLSLTITtGGETAPAAAAGEGGEK	K	A	0.997	73.8	31.7	-16	2		t11: Phospho (+79.97)	1306.1	2610.19	2611.21	2	-0.01217	-4.661	3579.58	0	11468.9	435	461
Experiment_1	WT_IMAC_elution	CG10565, isoform B [Drosophila melanogaster]	gi|386771514	73621.5	0.995	1	1	1	0.0217	IAAELEEINQtQAK	K	K	0.997	53.7	28.8	53.7	2		t11: Phospho (+79.97)	819.389	1636.76	1637.78	2	-0.007456	-4.552	1984.58	564492	26565.1	401	414
Experiment_1	WT_IMAC_elution	ribosomal protein L3, isoform H [Drosophila melanogaster]	gi|442618558	46916.9	1	2	2	5	0.0841	LKEEAAATtAAAAAATTTSA	R	-	0.989	34.3	30.1	0.67	2		t9: Phospho (+79.97)	950.95	1899.89	1900.89	2	0.003503	1.843	1540.21	174707	13877.4	397	416
Experiment_1	WT_IMAC_elution	ribosomal protein L3, isoform H [Drosophila melanogaster]	gi|442618558	46916.9	1	2	2	5	0.0841	LKEEAAAtTAAAAAATTTSA	R	-	0.997	47.6	30.3	0	2		t8: Phospho (+79.97)	950.942	1899.87	1900.89	2	-0.01249	-6.57	1828.41	292280	15189.5	397	416
Experiment_1	WT_IMAC_elution	ribosomal protein L3, isoform H [Drosophila melanogaster]	gi|442618558	46916.9	1	2	2	5	0.0841	LKEEAAATTAAAAAATTTsA	R	-	0.997	57.8	30.2	-9.13	2		s19: Phospho (+79.97)	950.944	1899.87	1900.89	2	-0.009803	-5.157	1357.43	0	12850.8	397	416
Experiment_1	WT_IMAC_elution	ribosomal protein L3, isoform H [Drosophila melanogaster]	gi|442618558	46916.9	1	2	2	5	0.0841	LKEEAAATTAAAAAATTtSA	R	-	0.997	57.8	30.2	-9.13	2		t18: Phospho (+79.97)	950.944	1899.87	1900.89	2	-0.009803	-5.157	1357.43	0	12850.8	397	416
Experiment_1	WT_IMAC_elution	ribosomal protein L3, isoform H [Drosophila melanogaster]	gi|442618558	46916.9	1	2	2	5	0.0841	VIKNNASTEyDLTDK	K	S	0.997	38	29.2	-15.1	2		y10: Phospho (+79.97)	895.912	1789.81	1790.82	2	-0.004524	-2.526	1335.47	90081.3	14994.9	298	312
Experiment_1	WT_IMAC_elution	CG2034, isoform B [Drosophila melanogaster]	gi|442629704	28884.4	0.97	1	1	1	0.0344	NALtLPYER	R	T	0.983	27	27.3	16.1	2		t4: Phospho (+79.97)	578.771	1155.53	1156.54	2	-0.00565	-4.885	2540	1675700	27249.7	224	232
Experiment_1	WT_IMAC_elution	RecName: Full=Ig gamma chain C region	gi|121088	35403.4	1	2	2	4	0.105	GDVFTcSVmHEALHNHYTQK	R	S	0.997	29.3	30.8	29.3	2	c6: Carbamidomethyl (+57.02)	m9: Oxidation (+15.99)	797.354	2389.04	2390.07	3	-0.01933	-8.089	2147.37	1370150	61857.7	296	315
Experiment_1	WT_IMAC_elution	RecName: Full=Ig gamma chain C region	gi|121088	35403.4	1	2	2	4	0.105	GDVFTcSVmHEALHNHYTQK	R	S	0.997	30.3	31	30.3	2	c6: Carbamidomethyl (+57.02)	m9: Oxidation (+15.99)	797.356	2389.04	2390.07	3	-0.01311	-5.484	2104.27	1260220	70171	296	315
Experiment_1	WT_IMAC_elution	RecName: Full=Ig gamma chain C region	gi|121088	35403.4	1	2	2	4	0.105	VYTmGPPREELSSR	K	S	0.992	27.6	29.4	27.6	2		m4: Oxidation (+15.99)	546.601	1636.78	1637.8	3	-0.006225	-3.801	1143.79	7710810	88883.7	224	237
Experiment_1	WT_IMAC_elution	RecName: Full=Ig gamma chain C region	gi|121088	35403.4	1	2	2	4	0.105	VYTmGPPREELSSR	K	S	0.997	35.6	29.4	35.6	2		m4: Oxidation (+15.99)	546.601	1636.78	1637.8	3	-0.006225	-3.801	1148.36	7710810	68270.2	224	237
Experiment_1	WT_IMAC_elution	T-complex chaperonin 5, isoform A [Drosophila melanogaster]	gi|17647245	59280.1	0.999	1	1	1	0.0221	HKLDVtSAEDYR	K	A	0.997	39	28	0	2		t6: Phospho (+79.97)	757.335	1512.65	1513.67	2	-0.006465	-4.271	1601.05	3366520	119192	265	276
Experiment_1	WT_IMAC_elution	ribosomal protein S8, isoform E [Drosophila melanogaster]	gi|386766732	23760.3	0.995	1	1	2	0.0817	IADVVYNASNNELVRtK	R	T	0.997	43	29.9	12.1	2		t16: Phospho (+79.97)	993.481	1984.95	1985.97	2	-0.01478	-7.444	2383	538411	13339.3	78	94
Experiment_1	WT_IMAC_elution	ribosomal protein S8, isoform E [Drosophila melanogaster]	gi|386766732	23760.3	0.995	1	1	2	0.0817	IADVVYNASNNELVRtK	R	T	0.997	46.7	29.9	18.3	2		t16: Phospho (+79.97)	993.482	1984.95	1985.97	2	-0.01185	-5.969	2375.42	538411	26885.6	78	94
Experiment_1	WT_IMAC_elution	porin, isoform E [Drosophila melanogaster]	gi|442627400	30550.8	0.995	1	1	2	0.0355	YQLDDDASVR	K	A	0.997	33.4	27.2	33.4	2			591.272	1180.53	1181.54	2	-0.005801	-4.909	1288.16	3506480	56422.3	224	233
Experiment_1	WT_IMAC_elution	porin, isoform E [Drosophila melanogaster]	gi|442627400	30550.8	0.995	1	1	2	0.0355	YQLDDDASVR	K	A	0.997	39.9	27.2	39.9	2			591.273	1180.53	1181.54	2	-0.005312	-4.496	1300.83	3506480	59261.6	224	233
Experiment_1	KD_IMAC_elution	elongation factor 1alpha48D, isoform C [Drosophila melanogaster]	gi|24652838	50307.3	0.996	1	2	4	0.0259	DmRQtVAVGVIK	R	A	0.997	32	28.2	16.1	2		m2: Oxidation (+15.99), t5: Phospho (+79.97)	706.849	1411.68	1412.7	2	-0.005927	-4.195	1618.92	6965890	144630	428	439
Experiment_1	KD_IMAC_elution	elongation factor 1alpha48D, isoform C [Drosophila melanogaster]	gi|24652838	50307.3	0.996	1	2	4	0.0259	DmRQtVAVGVIK	R	A	0.997	35	28.2	20.8	2		m2: Oxidation (+15.99), t5: Phospho (+79.97)	471.569	1411.69	1412.7	3	-0.004262	-3.017	1612.81	9972270	59410.7	428	439
Experiment_1	KD_IMAC_elution	elongation factor 1alpha48D, isoform C [Drosophila melanogaster]	gi|24652838	50307.3	0.996	1	2	4	0.0259	DmRQtVAVGVIK	R	A	0.997	38.8	28.2	13.5	2		m2: Oxidation (+15.99), t5: Phospho (+79.97)	706.849	1411.68	1412.7	2	-0.005683	-4.023	1630.59	6965890	116950	428	439
Experiment_1	KD_IMAC_elution	elongation factor 1alpha48D, isoform C [Drosophila melanogaster]	gi|24652838	50307.3	0.996	1	2	4	0.0259	DmRQtVAVGVIK	R	A	0.997	40.5	28.2	25.1	2		m2: Oxidation (+15.99), t5: Phospho (+79.97)	471.569	1411.69	1412.7	3	-0.00417	-2.952	1624.99	9972270	125525	428	439
Experiment_1	KD_IMAC_elution	RecName: Full=Ig gamma chain C region	gi|121088	35403.4	1	3	4	8	0.136	GDVFTcSVmHEALHNHYTQK	R	S	0.963	19.7	31	19.7	2	c6: Carbamidomethyl (+57.02)	m9: Oxidation (+15.99)	797.356	2389.05	2390.07	3	-0.01091	-4.565	2206.41	356261	28849.1	296	315
Experiment_1	KD_IMAC_elution	RecName: Full=Ig gamma chain C region	gi|121088	35403.4	1	3	4	8	0.136	GDVFTcSVmHEALHNHYTQK	R	S	0.997	26.3	31	26.3	2	c6: Carbamidomethyl (+57.02)	m9: Oxidation (+15.99)	797.358	2389.05	2390.07	3	-0.006332	-2.649	2244.11	312069	25896.8	296	315
Experiment_1	KD_IMAC_elution	RecName: Full=Ig gamma chain C region	gi|121088	35403.4	1	3	4	8	0.136	LSVPTSEWQR	K	G	0.997	29.5	27.1	29.5	2			601.81	1201.6	1202.62	2	-0.00446	-3.709	2446.03	852891	23063.3	286	295
Experiment_1	KD_IMAC_elution	RecName: Full=Ig gamma chain C region	gi|121088	35403.4	1	3	4	8	0.136	LSVPTSEWQR	K	G	0.997	33.7	26.6	33.7	2			601.81	1201.61	1202.62	2	-0.003239	-2.693	2456.89	852891	16477.9	286	295
Experiment_1	KD_IMAC_elution	RecName: Full=Ig gamma chain C region	gi|121088	35403.4	1	3	4	8	0.136	VYTmGPPREELSSR	K	S	0.997	23	29.4	23	2		m4: Oxidation (+15.99)	819.397	1636.78	1637.8	2	-0.008226	-5.023	1199.33	214211	9990.56	224	237
Experiment_1	KD_IMAC_elution	RecName: Full=Ig gamma chain C region	gi|121088	35403.4	1	3	4	8	0.136	VYTmGPPREELSSR	K	S	0.997	29.4	29.5	29.4	2		m4: Oxidation (+15.99)	546.602	1636.78	1637.8	3	-0.004394	-2.683	1206.09	6659370	71500.1	224	237
Experiment_1	KD_IMAC_elution	RecName: Full=Ig gamma chain C region	gi|121088	35403.4	1	3	4	8	0.136	VYTmGPPREELSSR	K	S	0.997	35.5	29.4	35.5	2		m4: Oxidation (+15.99)	546.602	1636.78	1637.8	3	-0.00531	-3.242	1184.77	6659370	20216.5	224	237
Experiment_1	KD_IMAC_elution	RecName: Full=Ig gamma chain C region	gi|121088	35403.4	1	3	4	8	0.136	VYTmGPPREELSSR	K	S	0.997	42.5	29.4	42.5	2		m4: Oxidation (+15.99)	546.601	1636.78	1637.8	3	-0.005493	-3.354	1195.21	6659370	65794.6	224	237
Experiment_1	KD_IMAC_elution	ribosomal protein S19a, isoform C [Drosophila melanogaster]	gi|24642576	17291.4	1	5	7	15	0.353	AVAVFLKKtGK	K	L	0.997	30.7	25	30.7	2		t9: Phospho (+79.97)	621.352	1240.69	1241.7	2	-0.004808	-3.872	1510.32	620446	18885.6	17	27
Experiment_1	KD_IMAC_elution	ribosomal protein S19a, isoform C [Drosophila melanogaster]	gi|24642576	17291.4	1	5	7	15	0.353	AVAVFLKKtGK	K	L	0.997	36.2	25	36.2	2		t9: Phospho (+79.97)	621.353	1240.69	1241.7	2	-0.003954	-3.184	1499.76	620446	18276.6	17	27
Experiment_1	KD_IMAC_elution	ribosomal protein S19a, isoform C [Drosophila melanogaster]	gi|24642576	17291.4	1	5	7	15	0.353	DAAKQtGPIVISK	R	-	0.997	26	28.2	26	2		t6: Phospho (+79.97)	469.911	1406.71	1407.72	3	-0.004634	-3.292	1227.15	6808440	14855.6	144	156
Experiment_1	KD_IMAC_elution	ribosomal protein S19a, isoform C [Drosophila melanogaster]	gi|24642576	17291.4	1	5	7	15	0.353	DAAKQtGPIVISK	R	-	0.997	30.5	28.2	6.99	2		t6: Phospho (+79.97)	469.912	1406.71	1407.72	3	-0.004451	-3.162	1247.02	6808440	59724.3	144	156
Experiment_1	KD_IMAC_elution	ribosomal protein S19a, isoform C [Drosophila melanogaster]	gi|24642576	17291.4	1	5	7	15	0.353	DAAKQtGPIVISK	R	-	0.997	34.1	28.1	34.1	2		t6: Phospho (+79.97)	469.911	1406.71	1407.72	3	-0.004817	-3.422	1236.01	6808440	44469.8	144	156
Experiment_1	KD_IMAC_elution	ribosomal protein S19a, isoform C [Drosophila melanogaster]	gi|24642576	17291.4	1	5	7	15	0.353	DAAKQtGPIVISK	R	-	0.997	45.3	28.3	25.8	2		t6: Phospho (+79.97)	704.363	1406.71	1407.72	2	-0.006146	-4.366	1246.84	13893400	236618	144	156
Experiment_1	KD_IMAC_elution	ribosomal protein S19a, isoform C [Drosophila melanogaster]	gi|24642576	17291.4	1	5	7	15	0.353	DAAKQtGPIVISK	R	-	0.997	49.8	28.3	26.3	2		t6: Phospho (+79.97)	704.363	1406.71	1407.72	2	-0.00639	-4.539	1235.81	13893400	158781	144	156
Experiment_1	KD_IMAC_elution	ribosomal protein S19a, isoform C [Drosophila melanogaster]	gi|24642576	17291.4	1	5	7	15	0.353	LKVPDQmDIVKtAK	K	F	0.997	26.4	28.4	13.4	2		m7: Oxidation (+15.99), t12: Phospho (+79.97)	561.289	1680.85	1681.86	3	-0.00606	-3.603	1784.43	7686600	83311	28	41
Experiment_1	KD_IMAC_elution	ribosomal protein S19a, isoform C [Drosophila melanogaster]	gi|24642576	17291.4	1	5	7	15	0.353	LKVPDQmDIVKtAK	K	F	0.997	25.2	28.5	25.2	2		m7: Oxidation (+15.99), t12: Phospho (+79.97)	561.289	1680.85	1681.86	3	-0.006609	-3.93	1795.17	7686600	96998.7	28	41
Experiment_1	KD_IMAC_elution	ribosomal protein S19a, isoform C [Drosophila melanogaster]	gi|24642576	17291.4	1	5	7	15	0.353	LKVPDQmDIVKtAK	K	F	0.997	35	28.5	23.4	2		m7: Oxidation (+15.99), t12: Phospho (+79.97)	841.432	1680.85	1681.86	2	-0.002933	-1.744	1787.18	300287	10406.2	28	41
Experiment_1	KD_IMAC_elution	ribosomal protein S19a, isoform C [Drosophila melanogaster]	gi|24642576	17291.4	1	5	7	15	0.353	PGVtVKDIDQHAVTK	M	A	0.997	39.8	28.9	39.8	1		t4: Phospho (+79.97)	563.283	1686.83	1687.84	3	-0.005989	-3.548	1694.27	3938510	22357.8	2	16
Experiment_1	KD_IMAC_elution	ribosomal protein S19a, isoform C [Drosophila melanogaster]	gi|24642576	17291.4	1	5	7	15	0.353	PGVtVKDIDQHAVTK	M	A	0.997	44.3	28.9	31.4	1		t4: Phospho (+79.97)	563.283	1686.83	1687.84	3	-0.006172	-3.657	1708.3	3938510	59670.7	2	16
Experiment_1	KD_IMAC_elution	ribosomal protein S19a, isoform C [Drosophila melanogaster]	gi|24642576	17291.4	1	5	7	15	0.353	PGVtVKDIDQHAVTK	M	A	0.997	45.7	28.9	45.7	1		t4: Phospho (+79.97)	563.283	1686.83	1687.84	3	-0.006355	-3.765	1715.5	3938510	38755.3	2	16
Experiment_1	KD_IMAC_elution	ribosomal protein S19a, isoform C [Drosophila melanogaster]	gi|24642576	17291.4	1	5	7	15	0.353	PGVtVKDIDQHAVTK	M	A	0.997	55.3	29	37.1	1		t4: Phospho (+79.97)	563.284	1686.83	1687.84	3	-0.005257	-3.114	1704.76	3938510	64454.7	2	16
Experiment_1	KD_IMAC_elution	ribosomal protein S19a, isoform C [Drosophila melanogaster]	gi|24642576	17291.4	1	5	7	15	0.353	QRDAAKQtGPIVISK	K	-	0.997	30.8	28.4	30.8	2		t8: Phospho (+79.97)	564.631	1690.87	1691.88	3	-0.006436	-3.804	1074.33	670368	13434.7	142	156
Experiment_1	KD_IMAC_elution	Chain B, Porcine E-Trypsin (E.C.3.4.21.4)	gi|999627	8819.3	1	2	2	6	0.341	LGEHNIDVLEGNEQFINAAK	R	I	0.997	43.5	30.3	43.5	2			737.703	2210.09	2211.1	3	-0.01034	-4.676	3620.82	311224	16485.4	7	26
Experiment_1	KD_IMAC_elution	Chain B, Porcine E-Trypsin (E.C.3.4.21.4)	gi|999627	8819.3	1	2	2	6	0.341	LGEHNIDVLEGNEQFINAAK	R	I	0.997	45.9	30.3	34	2			737.703	2210.09	2211.1	3	-0.01071	-4.842	3612.18	311224	18413.5	7	26
Experiment_1	KD_IMAC_elution	Chain B, Porcine E-Trypsin (E.C.3.4.21.4)	gi|999627	8819.3	1	2	2	6	0.341	VATVSLPR	R	S	0.99	35.2	25	35.2	2			421.757	841.499	842.509	2	-0.00299	-3.549	1725.71	2680850	13185.9	57	64
Experiment_1	KD_IMAC_elution	Chain B, Porcine E-Trypsin (E.C.3.4.21.4)	gi|999627	8819.3	1	2	2	6	0.341	VATVSLPR	R	S	0.99	35.9	25	35.9	2			421.757	841.5	842.509	2	-0.002257	-2.679	1762.68	2680850	19724.3	57	64
Experiment_1	KD_IMAC_elution	Chain B, Porcine E-Trypsin (E.C.3.4.21.4)	gi|999627	8819.3	1	2	2	6	0.341	VATVSLPR	R	S	0.99	54.1	25	54.1	2			421.757	841.5	842.509	2	-0.002318	-2.752	1740.11	2680850	20109.2	57	64
Experiment_1	KD_IMAC_elution	Chain B, Porcine E-Trypsin (E.C.3.4.21.4)	gi|999627	8819.3	1	2	2	6	0.341	VATVSLPR	R	S	0.99	54.3	25	54.3	2			421.757	841.5	842.509	2	-0.002074	-2.462	1751.79	2680850	23785	57	64
Experiment_1	KD_IMAC_elution	ribosomal protein L31, isoform C [Drosophila melanogaster]	gi|24652129	14533.1	0.992	1	1	2	0.0968	EmGTtDVRIDTR	R	L	0.995	26.5	27.4	0	2		m2: Oxidation (+15.99), t5: Phospho (+79.97)	745.319	1488.62	1489.64	2	-0.004219	-2.832	1006.08	1442130	52576.8	53	64
Experiment_1	KD_IMAC_elution	ribosomal protein L31, isoform C [Drosophila melanogaster]	gi|24652129	14533.1	0.992	1	1	2	0.0968	EmGtTDVRIDTR	R	L	0.995	26.5	27.4	0	2		m2: Oxidation (+15.99), t4: Phospho (+79.97)	745.319	1488.62	1489.64	2	-0.004219	-2.832	1006.08	1442130	52576.8	53	64
Experiment_1	KD_IMAC_elution	ribosomal protein L3, isoform H [Drosophila melanogaster]	gi|442618558	46916.9	0.996	1	1	6	0.0481	LKEEAAATTAAAAAAtTTSA	R	-	0.997	31.5	30.1	0	2		t16: Phospho (+79.97)	950.95	1899.89	1900.89	2	0.002892	1.522	1612.08	220509	9802.17	397	416
Experiment_1	KD_IMAC_elution	ribosomal protein L3, isoform H [Drosophila melanogaster]	gi|442618558	46916.9	0.996	1	1	6	0.0481	LKEEAAATTAAAAAATTTsA	R	-	0.997	36.9	30.2	-14.5	2		s19: Phospho (+79.97)	950.944	1899.87	1900.89	2	-0.009681	-5.093	1411.11	298846	8726.59	397	416
Experiment_1	KD_IMAC_elution	ribosomal protein L3, isoform H [Drosophila melanogaster]	gi|442618558	46916.9	0.996	1	1	6	0.0481	LKEEAAAtTAAAAAATTTSA	R	-	0.997	51.7	30.2	0	2		t8: Phospho (+79.97)	950.943	1899.87	1900.89	2	-0.01066	-5.607	1903.42	303388	11425.6	397	416
Experiment_1	KD_IMAC_elution	ribosomal protein L3, isoform H [Drosophila melanogaster]	gi|442618558	46916.9	0.996	1	1	6	0.0481	LKEEAAATTAAAAAATtTSA	R	-	0.997	52.6	30.3	-14.1	2		t17: Phospho (+79.97)	950.945	1899.88	1900.89	2	-0.006995	-3.68	1421.65	298846	9478.33	397	416
Experiment_1	KD_IMAC_elution	ribosomal protein L3, isoform H [Drosophila melanogaster]	gi|442618558	46916.9	0.996	1	1	6	0.0481	LKEEAAAtTAAAAAATTTSA	R	-	0.997	55.6	30.4	0	2		t8: Phospho (+79.97)	950.942	1899.87	1900.89	2	-0.01322	-6.955	1892.88	303388	16230.1	397	416
Experiment_1	KD_IMAC_elution	ribosomal protein L3, isoform H [Drosophila melanogaster]	gi|442618558	46916.9	0.996	1	1	6	0.0481	LKEEAAAtTAAAAAATTTSA	R	-	0.997	65.3	30	0	2		t8: Phospho (+79.97)	950.947	1899.88	1900.89	2	-0.003211	-1.689	1898.75	303388	12856.9	397	416
Experiment_1	KD_IMAC_elution	ribosomal protein S13, isoform B [Drosophila melanogaster]	gi|85724904	17179.4	0.996	1	1	1	0.0728	YEsSTASALVA	K	-	0.997	29.1	26.6	12.2	2		s3: Phospho (+79.97)	589.751	1177.49	1178.5	2	-0.003633	-3.083	1994.57	676845	11231.4	141	151
Experiment_1	KD_IMAC_elution	ribosomal protein S4, isoform B [Drosophila melanogaster]	gi|24663672	29135.3	1	2	2	4	0.0805	GVKLsIAEER	K	D	0.997	28.5	28.5	15.2	2		s5: Phospho (+79.97)	591.298	1180.58	1181.59	2	-0.004129	-3.494	1876.19	431444	14242.3	243	252
Experiment_1	KD_IMAC_elution	ribosomal protein S4, isoform B [Drosophila melanogaster]	gi|24663672	29135.3	1	2	2	4	0.0805	GVKLsIAEER	K	D	0.997	40.3	28.5	23.3	2		s5: Phospho (+79.97)	591.298	1180.58	1181.59	2	-0.004617	-3.908	1866.12	431444	16786.2	243	252
Experiment_1	KD_IMAC_elution	ribosomal protein S4, isoform B [Drosophila melanogaster]	gi|24663672	29135.3	1	2	2	4	0.0805	GVPFLVtHDGR	K	T	0.997	42.7	27.8	42.7	2		t7: Phospho (+79.97)	639.303	1276.59	1277.6	2	-0.005541	-4.337	2755.9	4941480	82637.3	135	145
Experiment_1	KD_IMAC_elution	ribosomal protein S4, isoform B [Drosophila melanogaster]	gi|24663672	29135.3	1	2	2	4	0.0805	GVPFLVtHDGR	K	T	0.997	48	27.8	48	2		t7: Phospho (+79.97)	639.303	1276.59	1277.6	2	-0.004931	-3.859	2767.65	4941480	62958.2	135	145
Experiment_1	KD_IMAC_elution	imitation SWI, isoform C [Drosophila melanogaster]	gi|24653134	118879	0.996	1	1	1	0.0117	AALDSLGEsSLR	K	T	0.997	47	27.8	10.2	2		s9: Phospho (+79.97)	649.8	1297.59	1298.6	2	-0.005446	-4.194	2517.41	209849	12659.7	638	649
Experiment_1	KD_IMAC_elution	pan gu [Drosophila melanogaster]	gi|17137774	33135.6	0.996	1	1	1	0.0309	VLGQGtFGR	R	V	0.997	30.5	26.3	30.5	2		t6: Phospho (+79.97)	507.741	1013.47	1014.48	2	-0.002504	-2.468	1482.4	1253310	18322.2	13	21
Experiment_1	KD_IMAC_elution	ribosomal protein S14a, isoform A [Drosophila melanogaster]	gi|24640451	16264.9	0.996	1	1	3	0.0993	IEDVTPIPSDStRRK	R	G	0.997	28	29.6	0	2		t12: Phospho (+79.97)	598.629	1792.87	1793.88	3	-0.00613	-3.417	1381.12	468821	12841.7	129	143
Experiment_1	KD_IMAC_elution	ribosomal protein S14a, isoform A [Drosophila melanogaster]	gi|24640451	16264.9	0.996	1	1	3	0.0993	IEDVTPIPSDsTRRK	R	G	0.997	28	29.6	0	2		s11: Phospho (+79.97)	598.629	1792.87	1793.88	3	-0.00613	-3.417	1381.12	468821	12841.7	129	143
Experiment_1	KD_IMAC_elution	ribosomal protein S14a, isoform A [Drosophila melanogaster]	gi|24640451	16264.9	0.996	1	1	3	0.0993	IEDVTPIPsDSTRRK	R	G	0.997	28	29.6	0	2		s9: Phospho (+79.97)	598.629	1792.87	1793.88	3	-0.00613	-3.417	1381.12	468821	12841.7	129	143
Experiment_1	KD_IMAC_elution	CG1416, isoform C [Drosophila melanogaster]	gi|24585724	40155.1	0.996	1	1	2	0.0593	KGDEAGAGNtVANFKDANNTR	K	N	0.997	58.8	30.7	44.3	2		t10: Phospho (+79.97)	743.999	2228.97	2229.99	3	-0.007159	-3.21	1029.6	400883	14960	171	191
Experiment_1	KD_IMAC_elution	CG1416, isoform C [Drosophila melanogaster]	gi|24585724	40155.1	0.996	1	1	2	0.0593	KGDEAGAGNtVANFKDANNTR	K	N	0.997	66.4	30.8	39.2	2		t10: Phospho (+79.97)	743.998	2228.97	2229.99	3	-0.008624	-3.867	1035.54	400883	24025.9	171	191
Experiment_1	KD_IMAC_elution	decondensation factor 31, isoform F [Drosophila melanogaster]	gi|78707166	18822.2	1	2	3	5	0.219	KVDEAAAKADEAVAtPEKK	R	A	0.997	33.3	30	21.9	2		t15: Phospho (+79.97)	684.337	2049.99	2051.01	3	-0.00859	-4.188	760.663	276159	24211.4	142	160
Experiment_1	KD_IMAC_elution	decondensation factor 31, isoform F [Drosophila melanogaster]	gi|78707166	18822.2	1	2	3	5	0.219	KVDEAAAKADEAVAtPEKK	R	A	0.997	33.5	30	33.5	2		t15: Phospho (+79.97)	513.505	2049.99	2051.01	4	-0.006223	-3.034	758.113	1356820	27392.4	142	160
Experiment_1	KD_IMAC_elution	decondensation factor 31, isoform F [Drosophila melanogaster]	gi|78707166	18822.2	1	2	3	5	0.219	KVDEAAAKADEAVAtPEKK	R	A	0.997	33.5	30	17.4	2		t15: Phospho (+79.97)	513.505	2049.99	2051.01	4	-0.006467	-3.153	754.026	1356820	20164.8	142	160
Experiment_1	KD_IMAC_elution	decondensation factor 31, isoform F [Drosophila melanogaster]	gi|78707166	18822.2	1	2	3	5	0.219	KVDEAAAKADEAVAtPEKK	R	A	0.997	45	30.1	33.6	2		t15: Phospho (+79.97)	684.336	2049.99	2051.01	3	-0.01298	-6.331	761.829	276159	15371.3	142	160
Experiment_1	KD_IMAC_elution	decondensation factor 31, isoform F [Drosophila melanogaster]	gi|78707166	18822.2	1	2	3	5	0.219	LDEASTKDEVQNGAEASEVAA	K	-	0.997	34	30.2	34	2			1067.49	2132.97	2133.98	2	-0.00491	-2.301	1797.57	53708.7	8946.02	163	183
Experiment_1	KD_IMAC_elution	Glycogen phosphorylase, muscle form - Oryctolagus cuniculus (Rabbit).	gi|6093713	97292	1	2	2	4	0.0214	DFYELEPHK	K	F	0.997	26.7	27.1	26.7	2			589.278	1176.54	1177.55	2	-0.00367	-3.117	2167.66	938684	15488.6	471	479
Experiment_1	KD_IMAC_elution	Glycogen phosphorylase, muscle form - Oryctolagus cuniculus (Rabbit).	gi|6093713	97292	1	2	2	4	0.0214	DFYELEPHK	K	F	0.997	26.7	27.1	26.7	2			589.278	1176.54	1177.55	2	-0.003792	-3.221	2155.65	938684	19820.3	471	479
Experiment_1	KD_IMAC_elution	Glycogen phosphorylase, muscle form - Oryctolagus cuniculus (Rabbit).	gi|6093713	97292	1	2	2	4	0.0214	DFYELEPHK	K	F	0.997	38.5	27.3	38.5	2			589.278	1176.54	1177.55	2	-0.004769	-4.05	2169.98	938684	14477.4	471	479
Experiment_1	KD_IMAC_elution	Glycogen phosphorylase, muscle form - Oryctolagus cuniculus (Rabbit).	gi|6093713	97292	1	2	2	4	0.0214	TNFDAFPDK	R	V	0.997	35.1	26.6	22	2			527.745	1053.47	1054.48	2	-0.002043	-1.937	2037.12	251724	11192.1	325	333
Experiment_1	KD_IMAC_elution	eIF3-S8 [Drosophila melanogaster]	gi|19922464	105657	0.996	1	2	4	0.0165	ASAFQFsDDEEEVKR	K	V	0.959	19.3	28.4	19.3	2		s7: Phospho (+79.97)	613.257	1836.75	1837.76	3	-0.006658	-3.623	2398.32	1727600	45672.5	28	42
Experiment_1	KD_IMAC_elution	eIF3-S8 [Drosophila melanogaster]	gi|19922464	105657	0.996	1	2	4	0.0165	ASAFQFsDDEEEVKR	K	V	0.997	24.1	28.7	24.1	2		s7: Phospho (+79.97)	613.258	1836.75	1837.76	3	-0.004827	-2.627	2387.16	1727600	23643.3	28	42
Experiment_1	KD_IMAC_elution	eIF3-S8 [Drosophila melanogaster]	gi|19922464	105657	0.996	1	2	4	0.0165	ASAFQFsDDEEEVKR	K	V	0.997	51.3	28.3	28.4	2		s7: Phospho (+79.97)	919.382	1836.75	1837.76	2	-0.007316	-3.981	2397.33	1008170	52378.5	28	42
Experiment_1	KD_IMAC_elution	eIF3-S8 [Drosophila melanogaster]	gi|19922464	105657	0.996	1	2	4	0.0165	ASAFQFsDDEEEVKR	K	V	0.997	52	28.1	31.5	2		s7: Phospho (+79.97)	919.381	1836.75	1837.76	2	-0.009513	-5.177	2398.58	1008170	45588.6	28	42
Experiment_1	KD_IMAC_elution	T-cp1zeta [Drosophila melanogaster]	gi|18859933	58247.8	1	2	2	5	0.0244	NLVEVANTsLK	K	T	0.997	36.6	27.5	0	2		s9: Phospho (+79.97)	634.316	1266.62	1267.63	2	-0.004208	-3.319	2239.8	776574	17063.5	147	157
Experiment_1	KD_IMAC_elution	T-cp1zeta [Drosophila melanogaster]	gi|18859933	58247.8	1	2	2	5	0.0244	NLVEVANtSLK	K	T	0.997	36.6	27.5	0	2		t8: Phospho (+79.97)	634.316	1266.62	1267.63	2	-0.004208	-3.319	2239.8	776574	17063.5	147	157
Experiment_1	KD_IMAC_elution	T-cp1zeta [Drosophila melanogaster]	gi|18859933	58247.8	1	2	2	5	0.0244	NLVEVANtSLK	K	T	0.997	40.1	27.5	0	2		t8: Phospho (+79.97)	634.316	1266.62	1267.63	2	-0.00433	-3.416	2252.32	776574	22002.4	147	157
Experiment_1	KD_IMAC_elution	T-cp1zeta [Drosophila melanogaster]	gi|18859933	58247.8	1	2	2	5	0.0244	NLVEVANTSLKtK	K	V	0.997	29.2	28.1	-17	2		t12: Phospho (+79.97)	748.886	1495.76	1496.77	2	-0.007137	-4.768	2073.79	196275	17555	147	159
Experiment_1	KD_IMAC_elution	T-cp1zeta [Drosophila melanogaster]	gi|18859933	58247.8	1	2	2	5	0.0244	NLVEVANtSLKTK	K	V	0.997	39.2	27.7	7.72	2		t8: Phospho (+79.97)	748.887	1495.76	1496.77	2	-0.00555	-3.708	2071.55	196275	11648.9	147	159
Experiment_1	KD_IMAC_elution	CG10565, isoform B [Drosophila melanogaster]	gi|386771514	73621.5	0.996	1	1	1	0.0217	IAAELEEINQtQAK	K	K	0.997	48.8	28.8	34.3	2		t11: Phospho (+79.97)	819.39	1636.77	1637.78	2	-0.005991	-3.658	2062.95	188709	13746.2	401	414
Experiment_1	KD_IMAC_elution	CG42351, isoform B [Drosophila melanogaster]	gi|19922564	35961.5	0.996	1	1	1	0.0469	DHIDEEEVIELHESR	R	S	0.997	38.9	28.9	38.9	2			617.288	1848.84	1849.86	3	-0.007291	-3.941	2259.13	450079	24556.1	18	32
Experiment_1	KD_IMAC_elution	vig2, isoform D [Drosophila melanogaster]	gi|161078610,gi|24649935	45220.2	0.996	1	1	3	0.0485	KKESNsEDELEYDPSLYPQR	K	V	0.997	33.6	30.4	0	2		s6: Phospho (+79.97)	836.367	2506.08	2507.1	3	-0.01112	-4.434	2517.08	1741980	32429.7	259	278
Experiment_1	KD_IMAC_elution	vig2, isoform D [Drosophila melanogaster]	gi|161078610,gi|24649935	45220.2	0.996	1	1	3	0.0485	KKEsNSEDELEYDPSLYPQR	K	V	0.997	34.2	30.6	0	2		s4: Phospho (+79.97)	836.367	2506.08	2507.1	3	-0.01039	-4.142	2512.13	1741980	64737.7	259	278
Experiment_1	KD_IMAC_elution	vig2, isoform D [Drosophila melanogaster]	gi|161078610,gi|24649935	45220.2	0.996	1	1	3	0.0485	KKESNsEDELEYDPSLYPQR	K	V	0.997	35.3	30.8	0	2		s6: Phospho (+79.97)	836.368	2506.08	2507.1	3	-0.008737	-3.485	2500.64	1741980	67536.1	259	278
Experiment_1	KD_IMAC_elution	giant nuclei [Drosophila melanogaster]	gi|21358247	27224.5	1	9	12	52	0.225	LLGEsGDSKLLR	R	T	0.997	34.9	28.2	15.1	2		s5: Phospho (+79.97)	684.349	1366.68	1367.69	2	-0.002922	-2.137	2693.25	655446	21619.9	106	117
Experiment_1	KD_IMAC_elution	giant nuclei [Drosophila melanogaster]	gi|21358247	27224.5	1	9	12	52	0.225	LLGEsGDSKLLR	R	T	0.997	35.5	28.2	13.4	2		s5: Phospho (+79.97)	684.349	1366.68	1367.69	2	-0.003533	-2.583	2699.73	655446	24789.8	106	117
Experiment_1	KD_IMAC_elution	giant nuclei [Drosophila melanogaster]	gi|21358247	27224.5	1	9	12	52	0.225	LLGESGDSKLLRtK	R	R	0.997	39.2	28.4	16	2		t13: Phospho (+79.97)	798.919	1595.82	1596.84	2	-0.006218	-3.894	2013.49	294775	17037.3	106	119
Experiment_1	KD_IMAC_elution	giant nuclei [Drosophila melanogaster]	gi|21358247	27224.5	1	9	12	52	0.225	LLGESGDSKLLRtK	R	R	0.997	48	28.2	23.8	2		t13: Phospho (+79.97)	798.921	1595.83	1596.84	2	-0.0003586	-0.2246	2007.3	294775	19325.7	106	119
Experiment_1	KD_IMAC_elution	giant nuclei [Drosophila melanogaster]	gi|21358247	27224.5	1	9	12	52	0.225	LQQEtRLRQEESK	R	L	0.946	23.7	28.8	5.15	2		t5: Phospho (+79.97)	862.916	1723.82	1724.83	2	-0.008855	-5.134	696.253	2803160	185832	130	142
Experiment_1	KD_IMAC_elution	giant nuclei [Drosophila melanogaster]	gi|21358247	27224.5	1	9	12	52	0.225	LQQEtRLRQEESK	R	L	0.959	19.2	28.7	19.2	2		t5: Phospho (+79.97)	575.614	1723.82	1724.83	3	-0.006305	-3.656	710.609	119246000	118609	130	142
Experiment_1	KD_IMAC_elution	giant nuclei [Drosophila melanogaster]	gi|21358247	27224.5	1	9	12	52	0.225	LSEStLPR	R	R	0.952	23.5	26.1	0	2		t5: Phospho (+79.97)	491.732	981.45	982.461	2	-0.003621	-3.685	1939.8	0	16372.5	71	78
Experiment_1	KD_IMAC_elution	giant nuclei [Drosophila melanogaster]	gi|21358247	27224.5	1	9	12	52	0.225	LSEsTLPR	R	R	0.952	23.5	26.1	0	2		s4: Phospho (+79.97)	491.732	981.45	982.461	2	-0.003621	-3.685	1939.8	0	16372.5	71	78
Experiment_1	KD_IMAC_elution	giant nuclei [Drosophila melanogaster]	gi|21358247	27224.5	1	9	12	52	0.225	LSEStLPR	R	R	0.968	25.1	26.1	6.79	2		t5: Phospho (+79.97)	491.732	981.45	982.461	2	-0.003438	-3.499	1918.16	0	15476.6	71	78
Experiment_1	KD_IMAC_elution	giant nuclei [Drosophila melanogaster]	gi|21358247	27224.5	1	9	12	52	0.225	LSEsTLPR	R	R	0.99	27	26.1	4.02	2		s4: Phospho (+79.97)	982.457	981.449	982.461	1	-0.003851	-3.92	1559.66	19298700	140012	71	78
Experiment_1	KD_IMAC_elution	giant nuclei [Drosophila melanogaster]	gi|21358247	27224.5	1	9	12	52	0.225	LSEsTLPR	R	R	0.99	26.9	26	3.88	2		s4: Phospho (+79.97)	982.458	981.45	982.461	1	-0.002997	-3.05	1522.75	19298700	84117.4	71	78
Experiment_1	KD_IMAC_elution	giant nuclei [Drosophila melanogaster]	gi|21358247	27224.5	1	9	12	52	0.225	LSEsTLPR	R	R	0.99	27.2	26.2	4.08	2		s4: Phospho (+79.97)	982.456	981.449	982.461	1	-0.004645	-4.728	1547.26	19298700	316254	71	78
Experiment_1	KD_IMAC_elution	giant nuclei [Drosophila melanogaster]	gi|21358247	27224.5	1	9	12	52	0.225	LSEsTLPR	R	R	0.99	27.2	26.2	4.04	2		s4: Phospho (+79.97)	982.456	981.449	982.461	1	-0.004401	-4.479	1536.71	19298700	274507	71	78
Experiment_1	KD_IMAC_elution	giant nuclei [Drosophila melanogaster]	gi|21358247	27224.5	1	9	12	52	0.225	LSEStLPR	R	R	0.99	29.4	26.1	0	2		t5: Phospho (+79.97)	491.732	981.45	982.461	2	-0.00356	-3.623	1496.04	626070000	18278.6	71	78
Experiment_1	KD_IMAC_elution	giant nuclei [Drosophila melanogaster]	gi|21358247	27224.5	1	9	12	52	0.225	LSEsTLPR	R	R	0.99	29.4	26.1	0	2		s4: Phospho (+79.97)	491.732	981.45	982.461	2	-0.00356	-3.623	1496.04	626070000	18278.6	71	78
Experiment_1	KD_IMAC_elution	giant nuclei [Drosophila melanogaster]	gi|21358247	27224.5	1	9	12	52	0.225	LSEStLPR	R	R	0.99	33.1	26.1	0	2		t5: Phospho (+79.97)	491.732	981.45	982.461	2	-0.003193	-3.25	1525.52	626070000	1271290	71	78
Experiment_1	KD_IMAC_elution	giant nuclei [Drosophila melanogaster]	gi|21358247	27224.5	1	9	12	52	0.225	LSEStLPR	R	R	0.99	33.4	26.2	0	2		t5: Phospho (+79.97)	491.732	981.449	982.461	2	-0.004414	-4.493	1547.11	626070000	3626260	71	78
Experiment_1	KD_IMAC_elution	giant nuclei [Drosophila melanogaster]	gi|21358247	27224.5	1	9	12	52	0.225	LSEStLPR	R	R	0.99	35	26.1	0	2		t5: Phospho (+79.97)	491.732	981.449	982.461	2	-0.004109	-4.182	1536.56	626070000	2977930	71	78
Experiment_1	KD_IMAC_elution	giant nuclei [Drosophila melanogaster]	gi|21358247	27224.5	1	9	12	52	0.225	LSEStLPR	R	R	0.99	39.8	26.2	13.9	2		t5: Phospho (+79.97)	491.732	981.449	982.461	2	-0.004353	-4.431	1312.07	268150000	2508140	71	78
Experiment_1	KD_IMAC_elution	giant nuclei [Drosophila melanogaster]	gi|21358247	27224.5	1	9	12	52	0.225	LSEStLPR	R	R	0.99	40.7	26.1	0	2		t5: Phospho (+79.97)	491.732	981.449	982.461	2	-0.003926	-3.996	1322.39	268150000	1079510	71	78
Experiment_1	KD_IMAC_elution	giant nuclei [Drosophila melanogaster]	gi|21358247	27224.5	1	9	12	52	0.225	LSEsTLPR	R	R	0.99	40.7	26.1	0	2		s4: Phospho (+79.97)	491.732	981.449	982.461	2	-0.003926	-3.996	1322.39	268150000	1079510	71	78
Experiment_1	KD_IMAC_elution	giant nuclei [Drosophila melanogaster]	gi|21358247	27224.5	1	9	12	52	0.225	LSEStLPR	R	R	0.99	42.1	26.2	0	2		t5: Phospho (+79.97)	491.732	981.449	982.461	2	-0.004536	-4.617	1557.91	626070000	2036860	71	78
Experiment_1	KD_IMAC_elution	giant nuclei [Drosophila melanogaster]	gi|21358247	27224.5	1	9	12	52	0.225	LSEsTLPR	R	R	0.99	42.1	26.2	0	2		s4: Phospho (+79.97)	491.732	981.449	982.461	2	-0.004536	-4.617	1557.91	626070000	2036860	71	78
Experiment_1	KD_IMAC_elution	giant nuclei [Drosophila melanogaster]	gi|21358247	27224.5	1	9	12	52	0.225	LSEStLPRR	R	F	0.957	23	28.1	4.74	2		t5: Phospho (+79.97)	569.782	1137.55	1138.56	2	-0.004379	-3.846	924.92	390091000	4798080	71	79
Experiment_1	KD_IMAC_elution	giant nuclei [Drosophila melanogaster]	gi|21358247	27224.5	1	9	12	52	0.225	LSEStLPRR	R	F	0.991	25.5	28.1	5.1	2		t5: Phospho (+79.97)	569.782	1137.55	1138.56	2	-0.005355	-4.704	936.308	390091000	3049290	71	79
Experiment_1	KD_IMAC_elution	giant nuclei [Drosophila melanogaster]	gi|21358247	27224.5	1	9	12	52	0.225	LSEsTLPRR	R	F	0.997	28.8	28.1	3.9	2		s4: Phospho (+79.97)	569.782	1137.55	1138.56	2	-0.004623	-4.06	1113.54	696310000	4320480	71	79
Experiment_1	KD_IMAC_elution	giant nuclei [Drosophila melanogaster]	gi|21358247	27224.5	1	9	12	52	0.225	LSEsTLPRR	R	F	0.997	29.6	28.1	5.75	2		s4: Phospho (+79.97)	569.782	1137.55	1138.56	2	-0.005355	-4.704	1103.13	696310000	7626890	71	79
Experiment_1	KD_IMAC_elution	giant nuclei [Drosophila melanogaster]	gi|21358247	27224.5	1	9	12	52	0.225	LSEstLPRR	R	F	0.997	30.7	26	17.1	2		s4: Phospho (+79.97), t5: Phospho (+79.97)	609.765	1217.52	1218.53	2	-0.004402	-3.612	1060.24	53235200	260677	71	79
Experiment_1	KD_IMAC_elution	giant nuclei [Drosophila melanogaster]	gi|21358247	27224.5	1	9	12	52	0.225	RLsESTLPR	K	R	0.974	24.2	28.1	8.37	2		s3: Phospho (+79.97)	569.783	1137.55	1138.56	2	-0.003524	-3.096	1256.35	0	29714.4	70	78
Experiment_1	KD_IMAC_elution	giant nuclei [Drosophila melanogaster]	gi|21358247	27224.5	1	9	12	52	0.225	RLsESTLPR	K	R	0.997	33.2	28.1	-2.74	2		s3: Phospho (+79.97)	569.782	1137.55	1138.56	2	-0.004623	-4.06	1427.72	258141000	1012170	70	78
Experiment_1	KD_IMAC_elution	giant nuclei [Drosophila melanogaster]	gi|21358247	27224.5	1	9	12	52	0.225	RLsESTLPR	K	R	0.997	33.8	28.1	-5.17	2		s3: Phospho (+79.97)	569.782	1137.55	1138.56	2	-0.004989	-4.382	1438.22	258141000	1900150	70	78
Experiment_1	KD_IMAC_elution	giant nuclei [Drosophila melanogaster]	gi|21358247	27224.5	1	9	12	52	0.225	RLSEsTLPR	K	R	0.997	35.2	28.1	4.92	2		s5: Phospho (+79.97)	569.782	1137.55	1138.56	2	-0.004379	-3.846	1416.96	258141000	219971	70	78
Experiment_1	KD_IMAC_elution	giant nuclei [Drosophila melanogaster]	gi|21358247	27224.5	1	9	12	52	0.225	RLSEsTLPR	K	R	0.997	45.2	28.1	9.75	2		s5: Phospho (+79.97)	569.782	1137.55	1138.56	2	-0.004623	-4.06	1449.57	258141000	1463600	70	78
Experiment_1	KD_IMAC_elution	giant nuclei [Drosophila melanogaster]	gi|21358247	27224.5	1	9	12	52	0.225	RLsESTLPRR	K	F	0.947	22.2	27.6	0.02	2		s3: Phospho (+79.97)	432.224	1293.65	1294.66	3	-0.004784	-3.695	1033.84	78685100	272835	70	79
Experiment_1	KD_IMAC_elution	giant nuclei [Drosophila melanogaster]	gi|21358247	27224.5	1	9	12	52	0.225	RLSEsTLPRR	K	F	0.963	23.8	27.6	3.73	2		s5: Phospho (+79.97)	432.224	1293.65	1294.66	3	-0.004601	-3.554	810.775	44486100	593074	70	79
Experiment_1	KD_IMAC_elution	giant nuclei [Drosophila melanogaster]	gi|21358247	27224.5	1	9	12	52	0.225	RLsESTLPRR	K	F	0.981	24.6	27.7	3.21	2		s3: Phospho (+79.97)	432.224	1293.65	1294.66	3	-0.004327	-3.342	1058.2	78685100	316178	70	79
Experiment_1	KD_IMAC_elution	giant nuclei [Drosophila melanogaster]	gi|21358247	27224.5	1	9	12	52	0.225	RLSEStLPRR	K	F	0.994	25.8	27.7	9.23	2		t6: Phospho (+79.97)	432.224	1293.65	1294.66	3	-0.004143	-3.2	821.484	44486100	355629	70	79
Experiment_1	KD_IMAC_elution	giant nuclei [Drosophila melanogaster]	gi|21358247	27224.5	1	9	12	52	0.225	RLSEsTLPRR	K	F	0.997	28.6	27.6	0	2		s5: Phospho (+79.97)	432.224	1293.65	1294.66	3	-0.004693	-3.625	1047.02	78685100	757268	70	79
Experiment_1	KD_IMAC_elution	giant nuclei [Drosophila melanogaster]	gi|21358247	27224.5	1	9	12	52	0.225	RLsESTLPRR	K	F	0.997	28.6	27.6	0	2		s3: Phospho (+79.97)	432.224	1293.65	1294.66	3	-0.004693	-3.625	1047.02	78685100	757268	70	79
Experiment_1	KD_IMAC_elution	giant nuclei [Drosophila melanogaster]	gi|21358247	27224.5	1	9	12	52	0.225	SVFSPTSQstLINGETR	R	L	0.997	31.6	29.4	-10.9	2		s9: Phospho (+79.97), t10: Phospho (+79.97)	992.425	1982.84	1983.85	2	-0.002433	-1.227	3040.69	204905	10323	89	105
Experiment_1	KD_IMAC_elution	giant nuclei [Drosophila melanogaster]	gi|21358247	27224.5	1	9	12	52	0.225	SVFSPTSQStLINGETR	R	L	0.997	33.3	30.1	-5.09	2		t10: Phospho (+79.97)	635.296	1902.87	1903.88	3	-0.006452	-3.389	2784.05	554955	19248	89	105
Experiment_1	KD_IMAC_elution	giant nuclei [Drosophila melanogaster]	gi|21358247	27224.5	1	9	12	52	0.225	SVFSPTSQsTLINGETR	R	L	0.997	33.3	30.1	-5.09	2		s9: Phospho (+79.97)	635.296	1902.87	1903.88	3	-0.006452	-3.389	2784.05	554955	19248	89	105
Experiment_1	KD_IMAC_elution	giant nuclei [Drosophila melanogaster]	gi|21358247	27224.5	1	9	12	52	0.225	SVFSPTSQStLINGETR	R	L	0.997	36.4	29.9	4.56	2		t10: Phospho (+79.97)	635.295	1902.86	1903.88	3	-0.008283	-4.351	2786.77	554955	24870.8	89	105
Experiment_1	KD_IMAC_elution	giant nuclei [Drosophila melanogaster]	gi|21358247	27224.5	1	9	12	52	0.225	SVFSPTsQSTLINGETR	R	L	0.997	44.2	30	-20	2		s7: Phospho (+79.97)	952.441	1902.87	1903.88	2	-0.004364	-2.292	2701.51	142456	9430.84	89	105
Experiment_1	KD_IMAC_elution	giant nuclei [Drosophila melanogaster]	gi|21358247	27224.5	1	9	12	52	0.225	SVFsPTSQSTLINGETR	R	L	0.997	54.3	29.9	-17.3	2		s4: Phospho (+79.97)	952.439	1902.86	1903.88	2	-0.009735	-5.113	2992.65	836982	40750.8	89	105
Experiment_1	KD_IMAC_elution	giant nuclei [Drosophila melanogaster]	gi|21358247	27224.5	1	9	12	52	0.225	SVFSPTsQSTLINGETR	R	L	0.997	55.1	30	-14.8	2		s7: Phospho (+79.97)	952.439	1902.86	1903.88	2	-0.008758	-4.6	2777.08	8874010	203438	89	105
Experiment_1	KD_IMAC_elution	giant nuclei [Drosophila melanogaster]	gi|21358247	27224.5	1	9	12	52	0.225	SVFSPTsQSTLINGETR	R	L	0.997	55.5	30	-25.9	2		s7: Phospho (+79.97)	952.439	1902.86	1903.88	2	-0.009491	-4.985	2790.97	8874010	176830	89	105
Experiment_1	KD_IMAC_elution	giant nuclei [Drosophila melanogaster]	gi|21358247	27224.5	1	9	12	52	0.225	SVFsPTSQSTLINGETR	R	L	0.997	58.9	29.9	-15.8	2		s4: Phospho (+79.97)	952.437	1902.86	1903.88	2	-0.01327	-6.973	3001.03	836982	26265.6	89	105
Experiment_1	KD_IMAC_elution	giant nuclei [Drosophila melanogaster]	gi|21358247	27224.5	1	9	12	52	0.225	SVFSPTsQSTLINGETR	R	L	0.997	65.9	29.9	-16.1	2		s7: Phospho (+79.97)	952.44	1902.86	1903.88	2	-0.007904	-4.151	2783.45	8874010	399449	89	105
Experiment_1	KD_IMAC_elution	giant nuclei [Drosophila melanogaster]	gi|21358247	27224.5	1	9	12	52	0.225	SVFSPTSQStLINGEtRLLGESGDSK	R	L	0.997	32.7	31.2	17.1	2		t10: Phospho (+79.97), t16: Phospho (+79.97)	957.426	2869.26	2870.29	3	-0.02275	-7.927	3835.77	2803670	74958.9	89	114
Experiment_1	KD_IMAC_elution	giant nuclei [Drosophila melanogaster]	gi|21358247	27224.5	1	9	12	52	0.225	SVFSPTSQStLINGEtRLLGESGDSK	R	L	0.997	36.5	31.4	19.2	2		t10: Phospho (+79.97), t16: Phospho (+79.97)	957.428	2869.26	2870.29	3	-0.01671	-5.822	3843.06	2803670	48507.9	89	114
Experiment_1	KD_IMAC_elution	giant nuclei [Drosophila melanogaster]	gi|21358247	27224.5	1	9	12	52	0.225	SVFSPTSQStLINGEtRLLGESGDSK	R	L	0.997	43.9	31.2	25	2		t10: Phospho (+79.97), t16: Phospho (+79.97)	957.43	2869.27	2870.29	3	-0.01158	-4.035	3824.7	2803670	54704.5	89	114
Experiment_1	KD_IMAC_elution	heat shock protein 83, isoform B [Drosophila melanogaster]	gi|442629916	81868.7	0.996	1	1	2	0.0237	AQALRDtATmGYmAGKK	K	Q	0.997	28	30.6	10.6	2		t7: Phospho (+79.97), m10: Oxidation (+15.99), m13: Oxidation (+15.99)	642.291	1923.85	1924.87	3	-0.007963	-4.137	759.809	344981	23436.5	601	617
Experiment_1	KD_IMAC_elution	heat shock protein 83, isoform B [Drosophila melanogaster]	gi|442629916	81868.7	0.996	1	1	2	0.0237	AQALRDtATmGYmAGKK	K	Q	0.997	31.5	30.6	12.5	2		t7: Phospho (+79.97), m10: Oxidation (+15.99), m13: Oxidation (+15.99)	642.291	1923.85	1924.87	3	-0.008146	-4.232	762.155	344981	19082.5	601	617
Experiment_1	KD_IMAC_elution	ribosomal protein S11, isoform C [Drosophila melanogaster]	gi|24652922	18105.6	0.993	1	1	1	0.0645	DVGLGFKtPR	R	E	0.988	21.2	27.9	21.2	2		t8: Phospho (+79.97)	585.286	1168.56	1169.57	2	-0.006078	-5.197	2114.32	869648	11277.7	36	45
Experiment_1	KD_IMAC_elution	CG5590 [Drosophila melanogaster]	gi|21357673	44355.7	0.988	1	1	1	0.0218	TLFItGASR	R	G	0.992	24.6	27.6	12.8	2		t5: Phospho (+79.97)	523.256	1044.5	1045.51	2	-0.00368	-3.519	2447.71	771906	13178.1	11	19
Experiment_1	KD_IMAC_elution	ribosomal protein S7, isoform D [Drosophila melanogaster]	gi|45553763	22170.8	0.996	1	1	1	0.0515	VKLDGsQLVK	R	V	0.997	31.4	27.6	16.3	2		s6: Phospho (+79.97)	583.811	1165.61	1166.62	2	-0.003484	-2.986	2068.13	1370180	32138.8	144	153
Experiment_1	KD_IMAC_elution	T-complex chaperonin 5, isoform A [Drosophila melanogaster]	gi|17647245	59280.1	1	2	2	4	0.0258	HKLDVTsAEDYR	K	A	0.997	36.2	28	0	2		s7: Phospho (+79.97)	757.335	1512.66	1513.67	2	-0.00561	-3.706	1680.95	1021280	30598.4	265	276
Experiment_1	KD_IMAC_elution	T-complex chaperonin 5, isoform A [Drosophila melanogaster]	gi|17647245	59280.1	1	2	2	4	0.0258	HKLDVTsAEDYR	K	A	0.997	42.2	28.1	0	2		s7: Phospho (+79.97)	757.335	1512.66	1513.67	2	-0.006098	-4.029	1675.29	1021280	34634.7	265	276
Experiment_1	KD_IMAC_elution	T-complex chaperonin 5, isoform A [Drosophila melanogaster]	gi|17647245	59280.1	1	2	2	4	0.0258	HKLDVTsAEDYR	K	A	0.997	46.3	28.2	0	2		s7: Phospho (+79.97)	757.336	1512.66	1513.67	2	-0.003291	-2.174	1686.2	1021280	15896.1	265	276
Experiment_1	KD_IMAC_elution	T-complex chaperonin 5, isoform A [Drosophila melanogaster]	gi|17647245	59280.1	1	2	2	4	0.0258	TKHKLDVtSAEDYR	K	A	0.997	29.3	29.8	1.47	2		t8: Phospho (+79.97)	581.606	1741.8	1742.81	3	-0.006844	-3.927	1494.76	478278	17957	263	276
Experiment_1	KD_IMAC_elution	slender lobes, isoform B [Drosophila melanogaster]	gi|24645663,gi|24645665	159803	1	3	3	8	0.0252	IELIKtSSGmVR	K	V	0.997	30.6	28.5	2.17	2		t6: Phospho (+79.97), m10: Oxidation (+15.99)	715.357	1428.7	1429.71	2	-0.005114	-3.577	1841.72	363518	15383.6	1354	1365
Experiment_1	KD_IMAC_elution	slender lobes, isoform B [Drosophila melanogaster]	gi|24645663,gi|24645665	159803	1	3	3	8	0.0252	IELIKtSSGmVR	K	V	0.997	39	28.3	7.94	2		t6: Phospho (+79.97), m10: Oxidation (+15.99)	715.356	1428.7	1429.71	2	-0.006823	-4.772	1831.73	363518	11639.7	1354	1365
Experiment_1	KD_IMAC_elution	slender lobes, isoform B [Drosophila melanogaster]	gi|24645663,gi|24645665	159803	1	3	3	8	0.0252	IELIKtSSGmVR	K	V	0.997	41.6	28.6	11.7	2		t6: Phospho (+79.97), m10: Oxidation (+15.99)	715.357	1428.7	1429.71	2	-0.004747	-3.321	1842.84	363518	13825.5	1354	1365
Experiment_1	KD_IMAC_elution	slender lobes, isoform B [Drosophila melanogaster]	gi|24645663,gi|24645665	159803	1	3	3	8	0.0252	LLGtIGSESETNTAK	K	S	0.997	34.8	28.7	12.6	2		t4: Phospho (+79.97)	800.874	1599.73	1600.75	2	-0.005519	-3.448	2160.84	811207	22613.1	1233	1247
Experiment_1	KD_IMAC_elution	slender lobes, isoform B [Drosophila melanogaster]	gi|24645663,gi|24645665	159803	1	3	3	8	0.0252	LLGtIGSESETNTAK	K	S	0.997	35	28.7	24.1	2		t4: Phospho (+79.97)	800.874	1599.73	1600.75	2	-0.005275	-3.295	2163.25	811207	21430.7	1233	1247
Experiment_1	KD_IMAC_elution	slender lobes, isoform B [Drosophila melanogaster]	gi|24645663,gi|24645665	159803	1	3	3	8	0.0252	LLGtIGSESETNTAK	K	S	0.997	39.5	28.9	18.8	2		t4: Phospho (+79.97)	800.872	1599.73	1600.75	2	-0.009181	-5.736	2142.94	811207	16516.6	1233	1247
Experiment_1	KD_IMAC_elution	slender lobes, isoform B [Drosophila melanogaster]	gi|24645663,gi|24645665	159803	1	3	3	8	0.0252	LLGtIGSESETNTAK	K	S	0.997	44.7	28.9	19.1	2		t4: Phospho (+79.97)	800.874	1599.73	1600.75	2	-0.006618	-4.134	2152.45	811207	31669.8	1233	1247
Experiment_1	KD_IMAC_elution	slender lobes, isoform B [Drosophila melanogaster]	gi|24645663,gi|24645665	159803	1	3	3	8	0.0252	LNSsTLDVR	R	T	0.997	41.2	27.1	11.5	2		s4: Phospho (+79.97)	542.753	1083.49	1084.5	2	-0.00404	-3.725	1556.61	310144	13240.6	54	62
Experiment_1	KD_IMAC_elution	ribosomal protein L11 [Drosophila melanogaster]	gi|17137026	21113.1	0.99	1	1	1	0.0543	YDGIILNtKK	K	-	0.993	22	27.6	22	2		t8: Phospho (+79.97)	622.816	1243.62	1244.63	2	-0.003464	-2.783	1794.44	294725	13857.8	175	184
Experiment_1	KD_IMAC_elution	actin 42A [Drosophila melanogaster]	gi|17647133,gi|62473526	41824.6	0.995	1	1	2	0.0293	IWHHTFYNELR	K	V	0.993	20.9	28.6	20.9	2			505.92	1514.74	1515.75	3	-0.004849	-3.199	2387.48	614688	16225.7	86	96
Experiment_1	KD_IMAC_elution	actin 42A [Drosophila melanogaster]	gi|17647133,gi|62473526	41824.6	0.995	1	1	2	0.0293	IWHHTFYNELR	K	V	0.997	23.4	28.6	23.4	2			505.92	1514.74	1515.75	3	-0.004849	-3.199	2390.35	614688	13680.6	86	96
Experiment_1	KD_IMAC_elution	heat shock protein cognate 4, isoform G [Drosophila melanogaster]	gi|442619165	71133.6	1	2	2	4	0.0492	NQVAmNPtQTIFDAK	K	R	0.997	43.9	29.2	0	2		m5: Oxidation (+15.99), t8: Phospho (+79.97)	887.394	1772.77	1773.79	2	-0.00806	-4.544	2322.46	179033	10707	57	71
Experiment_1	KD_IMAC_elution	heat shock protein cognate 4, isoform G [Drosophila melanogaster]	gi|442619165	71133.6	1	2	2	4	0.0492	NQVAmNPtQTIFDAK	K	R	0.997	59.3	29	0	2		m5: Oxidation (+15.99), t8: Phospho (+79.97)	887.393	1772.77	1773.79	2	-0.009158	-5.163	2324.84	179033	10781.9	57	71
Experiment_1	KD_IMAC_elution	heat shock protein cognate 4, isoform G [Drosophila melanogaster]	gi|442619165	71133.6	1	2	2	4	0.0492	NQVAmNPTQtIFDAKR	K	L	0.995	21.5	29.8	21.5	2		m5: Oxidation (+15.99), t10: Phospho (+79.97)	643.965	1928.87	1929.89	3	-0.00755	-3.912	2121.18	755176	19733.8	57	72
Experiment_1	KD_IMAC_elution	heat shock protein cognate 4, isoform G [Drosophila melanogaster]	gi|442619165	71133.6	1	2	2	4	0.0492	STAGDtHLGGEDFDNR	K	L	0.997	38.2	26.9	-1.69	2		t6: Phospho (+79.97)	886.345	1770.68	1771.69	2	-0.009879	-5.576	1280.08	117699	10583.5	221	236
Experiment_1	KD_IMAC_elution	Ctf4 [Drosophila melanogaster]	gi|20129975	96648.6	0.996	1	1	2	0.0145	KLGDtGVIFGSEK	R	L	0.997	43	28.7	24.5	2		t5: Phospho (+79.97)	715.847	1429.68	1430.69	2	-0.005308	-3.71	2459.23	462393	10707.6	877	889
Experiment_1	KD_IMAC_elution	Ctf4 [Drosophila melanogaster]	gi|20129975	96648.6	0.996	1	1	2	0.0145	KLGDtGVIFGSEK	R	L	0.997	49.4	28.7	33.2	2		t5: Phospho (+79.97)	715.849	1429.68	1430.69	2	-0.0025	-1.748	2446.33	462393	13201.1	877	889
Experiment_1	KD_IMAC_elution	ribosomal protein S17 [Drosophila melanogaster]	gi|17647889	15285.2	0.996	1	1	4	0.107	GLQLtQPNTNNFGR	R	R	0.997	45.1	28.8	21.8	2		t5: Phospho (+79.97)	820.38	1638.75	1639.76	2	-0.006122	-3.734	2472.43	1217850	51850	116	129
Experiment_1	KD_IMAC_elution	ribosomal protein S17 [Drosophila melanogaster]	gi|17647889	15285.2	0.996	1	1	4	0.107	GLQLtQPNTNNFGR	R	R	0.997	45.8	28.8	18.1	2		t5: Phospho (+79.97)	820.38	1638.75	1639.76	2	-0.006122	-3.734	2461.41	1217850	22038.5	116	129
Experiment_1	KD_IMAC_elution	ribosomal protein S17 [Drosophila melanogaster]	gi|17647889	15285.2	0.996	1	1	4	0.107	GLQLtQPNTNNFGR	R	R	0.997	46.2	28.8	21	2		t5: Phospho (+79.97)	820.38	1638.75	1639.76	2	-0.006244	-3.808	2473.43	1217850	58204.1	116	129
Experiment_1	KD_IMAC_elution	ribosomal protein S17 [Drosophila melanogaster]	gi|17647889	15285.2	0.996	1	1	4	0.107	GLQLtQPNTNNFGR	R	R	0.997	47.5	28.8	23.3	2		t5: Phospho (+79.97)	820.38	1638.75	1639.76	2	-0.005634	-3.436	2483.61	1217850	25992.1	116	129
Experiment_1	KD_IMAC_elution	mitochondrial transcription factor A, isoform A [Drosophila melanogaster]	gi|17738065	29964.7	0.996	1	1	2	0.0506	AANPQITtVEVVR	K	Q	0.997	35.9	28.1	0	2		t8: Phospho (+79.97)	739.371	1476.73	1477.74	2	-0.006777	-4.586	2294.1	1107610	35843.7	71	83
Experiment_1	KD_IMAC_elution	mitochondrial transcription factor A, isoform A [Drosophila melanogaster]	gi|17738065	29964.7	0.996	1	1	2	0.0506	AANPQITtVEVVR	K	Q	0.997	47.6	28.1	0	2		t8: Phospho (+79.97)	739.371	1476.73	1477.74	2	-0.006899	-4.669	2282.39	1107610	21541	71	83
Experiment_1	KD_IMAC_elution	ribosomal protein S3A, isoform F [Drosophila melanogaster]	gi|386763373	30340.5	1	2	2	3	0.108	APNmFQtRQIGK	K	T	0.985	23.9	29	12.1	2		m4: Oxidation (+15.99), t7: Phospho (+79.97)	743.845	1485.68	1486.69	2	-0.00485	-3.262	948.014	311224	14750.5	35	46
Experiment_1	KD_IMAC_elution	ribosomal protein S3A, isoform F [Drosophila melanogaster]	gi|386763373	30340.5	1	2	2	3	0.108	APNmFQtRQIGK	K	T	0.997	26.4	29	26.4	2		m4: Oxidation (+15.99), t7: Phospho (+79.97)	743.845	1485.68	1486.69	2	-0.004972	-3.344	965.018	311224	17458.8	35	46
Experiment_1	KD_IMAC_elution	ribosomal protein S3A, isoform F [Drosophila melanogaster]	gi|386763373	30340.5	1	2	2	3	0.108	ARmtDIITNEVSGADLK	R	Q	0.995	26.5	30.1	12.6	2		m3: Oxidation (+15.99), t4: Phospho (+79.97)	643.968	1928.88	1929.9	3	-0.009493	-4.919	2845.29	0	12050.6	169	185
Experiment_1	KD_IMAC_elution	lost, isoform B, partial [Drosophila melanogaster]	gi|161078016,gi|21355167	58962	0.996	1	1	4	0.0336	SISLKEEDtDVEQHQNNR	K	R	0.997	45.2	30.6	20	2		t9: Phospho (+79.97)	741.326	2220.96	2221.97	3	-0.008498	-3.825	1288.85	2040570	72055.3	267	284
Experiment_1	KD_IMAC_elution	lost, isoform B, partial [Drosophila melanogaster]	gi|161078016,gi|21355167	58962	0.996	1	1	4	0.0336	SISLKEEDtDVEQHQNNR	K	R	0.997	45.4	30.7	12.2	2		t9: Phospho (+79.97)	741.326	2220.96	2221.97	3	-0.009414	-4.237	1298.02	2040570	27863.7	267	284
Experiment_1	KD_IMAC_elution	lost, isoform B, partial [Drosophila melanogaster]	gi|161078016,gi|21355167	58962	0.996	1	1	4	0.0336	SISLKEEDtDVEQHQNNR	K	R	0.997	48.2	30.7	27.1	2		t9: Phospho (+79.97)	741.327	2220.96	2221.97	3	-0.007216	-3.248	1300	2040570	25333.3	267	284
Experiment_1	KD_IMAC_elution	lost, isoform B, partial [Drosophila melanogaster]	gi|161078016,gi|21355167	58962	0.996	1	1	4	0.0336	SISLKEEDtDVEQHQNNR	K	R	0.997	53.3	30.7	23.5	2		t9: Phospho (+79.97)	741.326	2220.96	2221.97	3	-0.007766	-3.495	1286.98	2040570	62907.1	267	284
Experiment_1	KD_IMAC_elution	Fmr1, isoform A [Drosophila melanogaster]	gi|19922726,gi|24645597,gi|24645600,gi|281361514,gi|386765448,gi|442618389	76075.2	1	2	2	5	0.0395	AIQESSmGSTQsFPVTR	R	R	0.997	32	29.4	-7.47	2		m7: Oxidation (+15.99), s12: Phospho (+79.97)	961.418	1920.82	1921.84	2	-0.006921	-3.601	1685.88	291750	11900.6	385	401
Experiment_1	KD_IMAC_elution	Fmr1, isoform A [Drosophila melanogaster]	gi|19922726,gi|24645597,gi|24645600,gi|281361514,gi|386765448,gi|442618389	76075.2	1	2	2	5	0.0395	AIQESSmGSTQsFPVTR	R	R	0.997	34.5	29.4	-10	2		m7: Oxidation (+15.99), s12: Phospho (+79.97)	961.419	1920.82	1921.84	2	-0.006311	-3.284	1682.15	291750	11086	385	401
Experiment_1	KD_IMAC_elution	Fmr1, isoform A [Drosophila melanogaster]	gi|19922726,gi|24645597,gi|24645600,gi|281361514,gi|386765448,gi|442618389	76075.2	1	2	2	5	0.0395	AIQESSmGStQSFPVTR	R	R	0.997	37.3	29.3	0	2		m7: Oxidation (+15.99), t10: Phospho (+79.97)	961.42	1920.83	1921.84	2	-0.003503	-1.823	1677.42	291750	14622	385	401
Experiment_1	KD_IMAC_elution	Fmr1, isoform A [Drosophila melanogaster]	gi|19922726,gi|24645597,gi|24645600,gi|281361514,gi|386765448,gi|442618389	76075.2	1	2	2	5	0.0395	GYSsDIESVR	R	S	0.997	33.8	26.3	11.8	2		s4: Phospho (+79.97)	596.746	1191.48	1192.49	2	-0.003877	-3.251	1881.8	3494980	58712.4	406	415
Experiment_1	KD_IMAC_elution	Fmr1, isoform A [Drosophila melanogaster]	gi|19922726,gi|24645597,gi|24645600,gi|281361514,gi|386765448,gi|442618389	76075.2	1	2	2	5	0.0395	GYSsDIESVR	R	S	0.997	47.3	26.3	12.6	2		s4: Phospho (+79.97)	596.746	1191.48	1192.49	2	-0.004365	-3.661	1871.22	3494980	46192.8	406	415
Experiment_1	KD_IMAC_elution	regulatory particle non-ATPase 2, isoform B [Drosophila melanogaster]	gi|442621630,gi|442621632	114219	0.996	1	2	3	0.0233	SEGDKSKSDEDITEETPADDKVER	K	T	0.997	34.9	31.5	34.9	2			670.807	2679.2	2680.21	4	-0.003002	-1.12	1074	336641	12847.8	298	321
Experiment_1	KD_IMAC_elution	regulatory particle non-ATPase 2, isoform B [Drosophila melanogaster]	gi|442621630,gi|442621632	114219	0.996	1	2	3	0.0233	SEGDKSKsDEDITEETPADDKVER	K	T	0.997	39.3	31.1	0	2		s8: Phospho (+79.97)	690.799	2759.17	2760.17	4	-0.000339	-0.1228	1145	225072	12729	298	321
Experiment_1	KD_IMAC_elution	regulatory particle non-ATPase 2, isoform B [Drosophila melanogaster]	gi|442621630,gi|442621632	114219	0.996	1	2	3	0.0233	SEGDKSKSDEDITEETPADDKVER	K	T	0.997	44.2	31.6	25	2			670.808	2679.2	2680.21	4	0.001881	0.7019	1068.14	336641	14294.8	298	321
Experiment_1	KD_IMAC_elution	elongation factor 2b, isoform D [Drosophila melanogaster]	gi|442628815	94460.7	1	2	2	4	0.0225	STLTDsLVSK	K	A	0.997	33.4	27.8	13.3	2		s6: Phospho (+79.97)	565.769	1129.52	1130.53	2	-0.003124	-2.763	1710.22	562070	22818.1	33	42
Experiment_1	KD_IMAC_elution	elongation factor 2b, isoform D [Drosophila melanogaster]	gi|442628815	94460.7	1	2	2	4	0.0225	STLTDsLVSK	K	A	0.997	36.9	27.8	17.1	2		s6: Phospho (+79.97)	565.769	1129.52	1130.53	2	-0.003734	-3.303	1721.41	562070	14520.4	33	42
Experiment_1	KD_IMAC_elution	elongation factor 2b, isoform D [Drosophila melanogaster]	gi|442628815	94460.7	1	2	2	4	0.0225	VNFtVDEIR	M	G	0.997	41.1	26.7	29.8	1		t4: Phospho (+79.97)	586.768	1171.52	1172.53	2	-0.005433	-4.634	2752.66	1620670	23851.9	2	10
Experiment_1	KD_IMAC_elution	elongation factor 2b, isoform D [Drosophila melanogaster]	gi|442628815	94460.7	1	2	2	4	0.0225	VNFtVDEIR	M	G	0.997	45.4	26.7	33.8	1		t4: Phospho (+79.97)	586.769	1171.52	1172.53	2	-0.004456	-3.801	2742.67	1620670	34260.4	2	10
Experiment_1	KD_IMAC_elution	yolk protein 3 [Drosophila melanogaster]	gi|24641865	46102.1	0.999	1	1	3	0.0357	AtRYFAESVRPGSER	R	N	0.966	19.9	29.8	19.9	2		t2: Phospho (+79.97)	602.614	1804.82	1805.83	3	-0.005124	-2.837	1483.86	2578720	36834.1	339	353
Experiment_1	KD_IMAC_elution	yolk protein 3 [Drosophila melanogaster]	gi|24641865	46102.1	0.999	1	1	3	0.0357	AtRYFAESVRPGSER	R	N	0.992	21	29.7	21	2		t2: Phospho (+79.97)	602.614	1804.82	1805.83	3	-0.004391	-2.432	1479.28	2578720	53465.9	339	353
Experiment_1	KD_IMAC_elution	yolk protein 3 [Drosophila melanogaster]	gi|24641865	46102.1	0.999	1	1	3	0.0357	AtRYFAESVRPGSER	R	N	0.996	21.5	29.9	21.5	2		t2: Phospho (+79.97)	602.614	1804.82	1805.83	3	-0.006771	-3.75	1493.31	2578720	19379	339	353
Experiment_1	KD_IMAC_elution	ribosomal protein L10, isoform E [Drosophila melanogaster]	gi|442634265	25528.2	1	2	2	4	0.0917	GAFGKPQGtVAR	R	V	0.991	25.1	27.1	12.8	2		t9: Phospho (+79.97)	634.809	1267.6	1268.61	2	-0.003502	-2.76	798.888	701884	15895.2	117	128
Experiment_1	KD_IMAC_elution	ribosomal protein L10, isoform E [Drosophila melanogaster]	gi|442634265	25528.2	1	2	2	4	0.0917	GAFGKPQGtVAR	R	V	0.997	27.2	27.1	27.2	2		t9: Phospho (+79.97)	634.809	1267.6	1268.61	2	-0.004234	-3.338	787.595	701884	29646	117	128
Experiment_1	KD_IMAC_elution	ribosomal protein L10, isoform E [Drosophila melanogaster]	gi|442634265	25528.2	1	2	2	4	0.0917	WGFtKYER	K	E	0.98	25.2	26	12.1	2		t4: Phospho (+79.97)	583.753	1165.49	1166.5	2	-0.004251	-3.644	2562.24	332265	13071.2	171	178
Experiment_1	KD_IMAC_elution	ribosomal protein L10, isoform E [Drosophila melanogaster]	gi|442634265	25528.2	1	2	2	4	0.0917	WGFtKYER	K	E	0.99	26.6	26	26.6	2		t4: Phospho (+79.97)	583.753	1165.49	1166.5	2	-0.004251	-3.644	2553.23	332265	14013.9	171	178
Experiment_2	WT_IMAC_elution	succinyl coenzyme A synthetase alpha subunit, isoform A [Drosophila melanogaster]	gi|28574296,gi|320545545	34389.2	0.994	1	1	1	0.0335	AGVIVtRSPAK	K	M	0.997	27	26.7	10.1	2		t6: Phospho (+79.97)	589.82	1177.62	1178.63	2	0.002547	2.161	1668.89	0	12014.7	303	313
Experiment_2	WT_IMAC_elution	ribosomal protein L31, isoform B [Drosophila melanogaster]	gi|19921922,gi|24652126,gi|24652129	14533.1	1	2	3	3	0.194	EmGTtDVRIDTR	R	L	0.947	18.7	27.7	6.16	2		m2: Oxidation (+15.99), t5: Phospho (+79.97)	497.218	1488.63	1489.64	3	0.003026	2.031	1828.73	0	45951.6	53	64
Experiment_2	WT_IMAC_elution	ribosomal protein L31, isoform B [Drosophila melanogaster]	gi|19921922,gi|24652126,gi|24652129	14533.1	1	2	3	3	0.194	EmGTtDVRIDTR	R	L	0.968	20.9	27.9	1.16	2		m2: Oxidation (+15.99), t5: Phospho (+79.97)	745.323	1488.63	1489.64	2	0.002812	1.887	1827.69	0	11289	53	64
Experiment_2	WT_IMAC_elution	ribosomal protein L31, isoform B [Drosophila melanogaster]	gi|19921922,gi|24652126,gi|24652129	14533.1	1	2	3	3	0.194	INKsAINEVVTR	K	E	0.997	52.6	28.2	40.4	2		s4: Phospho (+79.97)	712.37	1422.72	1423.73	2	0.001727	1.213	2694.76	0	24536.1	9	20
Experiment_2	WT_IMAC_elution	imitation SWI, isoform A [Drosophila melanogaster]	gi|17737463,gi|24653132,gi|24653134	118879	0.995	1	1	1	0.0117	AALDSLGESsLR	K	T	0.997	33.3	28	0.12	2		s10: Phospho (+79.97)	649.804	1297.59	1298.6	2	0.001627	1.253	3225.98	0	13932	638	649
Experiment_2	WT_IMAC_elution	trailer hitch, isoform C [Drosophila melanogaster]	gi|442631973,gi|442631983	69752.8	1	6	8	11	0.13	AANNAAGHGSNATDSSAPNATTATtK	K	S	0.997	63.4	32.2	0	2		t25: Phospho (+79.97)	827.694	2480.06	2481.06	3	0.002531	1.02	1093.65	0	47503	614	639
Experiment_2	WT_IMAC_elution	trailer hitch, isoform C [Drosophila melanogaster]	gi|442631973,gi|442631983	69752.8	1	6	8	11	0.13	AANNAAGHGSNATDSSAPNAtTATTK	K	S	0.997	72.8	32.2	6.64	2		t21: Phospho (+79.97)	827.695	2480.06	2481.06	3	0.006221	2.507	1192.84	0	21557.7	614	639
Experiment_2	WT_IMAC_elution	trailer hitch, isoform C [Drosophila melanogaster]	gi|442631973,gi|442631983	69752.8	1	6	8	11	0.13	KLNTEtFGVSSTR	R	R	0.974	28.3	29.1	0	2		t6: Phospho (+79.97)	507.245	1518.71	1519.72	3	0.005831	3.837	2511.2	0	39724.3	527	539
Experiment_2	WT_IMAC_elution	trailer hitch, isoform C [Drosophila melanogaster]	gi|442631973,gi|442631983	69752.8	1	6	8	11	0.13	KLNTETFGVSsTR	R	R	0.996	34.5	29.1	0.95	2		s11: Phospho (+79.97)	507.245	1518.71	1519.72	3	0.005831	3.837	2548.92	0	68059.6	527	539
Experiment_2	WT_IMAC_elution	trailer hitch, isoform C [Drosophila melanogaster]	gi|442631973,gi|442631983	69752.8	1	6	8	11	0.13	KLNTETFGVSStR	R	R	0.997	59.6	29.3	5.49	2		t12: Phospho (+79.97)	760.363	1518.71	1519.72	2	0.003547	2.334	2549.13	0	27615.9	527	539
Experiment_2	WT_IMAC_elution	trailer hitch, isoform C [Drosophila melanogaster]	gi|442631973,gi|442631983	69752.8	1	6	8	11	0.13	KLNtETFGVSStRR	R	G	0.97	20.3	29.4	7.25	2		t4: Phospho (+79.97), t12: Phospho (+79.97)	585.933	1754.78	1755.78	3	0.001469	0.8367	2296.03	0	91986	527	540
Experiment_2	WT_IMAC_elution	trailer hitch, isoform C [Drosophila melanogaster]	gi|442631973,gi|442631983	69752.8	1	6	8	11	0.13	KLNTETFGVsSTRR	R	G	0.993	27.2	29.6	4.07	2		s10: Phospho (+79.97)	838.414	1674.81	1675.82	2	0.003527	2.104	2314.47	0	16876.6	527	540
Experiment_2	WT_IMAC_elution	trailer hitch, isoform C [Drosophila melanogaster]	gi|442631973,gi|442631983	69752.8	1	6	8	11	0.13	KLNTETFGVSStRR	R	G	0.996	31.9	29.7	1.67	2		t12: Phospho (+79.97)	559.277	1674.81	1675.82	3	0.0005206	0.3106	2315.56	0	411270	527	540
Experiment_2	WT_IMAC_elution	trailer hitch, isoform C [Drosophila melanogaster]	gi|442631973,gi|442631983	69752.8	1	6	8	11	0.13	LNTETFGVSStR	K	R	0.997	47.3	29.1	0	2		t11: Phospho (+79.97)	696.315	1390.61	1391.62	2	0.001967	1.413	2771.29	0	17003.1	528	539
Experiment_2	WT_IMAC_elution	trailer hitch, isoform C [Drosophila melanogaster]	gi|442631973,gi|442631983	69752.8	1	6	8	11	0.13	STSLLPEQtQQVAAVSQ	K	-	0.997	38.6	29.8	19.3	2		t9: Phospho (+79.97)	933.946	1865.88	1866.88	2	0.0002466	0.1321	3566.67	0	14339.9	640	656
Experiment_2	WT_IMAC_elution	trailer hitch, isoform C [Drosophila melanogaster]	gi|442631973,gi|442631983	69752.8	1	6	8	11	0.13	VAEDGAPKPAtNATAATATATNEQVGEK	K	V	0.997	64	31.3	7.58	2		t11: Phospho (+79.97)	931.773	2792.3	2793.29	3	0.01142	4.089	2198.86	0	14727	432	459
Experiment_2	WT_IMAC_elution	Fmr1, isoform A [Drosophila melanogaster]	gi|19922726,gi|24645597,gi|24645600,gi|281361514,gi|386765448,gi|442618389	76075.2	1	3	4	4	0.0409	AIQESSmGsTQSFPVTR	R	R	0.997	47.7	29.9	0.67	2		m7: Oxidation (+15.99), s9: Phospho (+79.97)	961.421	1920.83	1921.84	2	-0.0007884	-0.4102	2477.44	0	6257.67	385	401
Experiment_2	WT_IMAC_elution	Fmr1, isoform A [Drosophila melanogaster]	gi|19922726,gi|24645597,gi|24645600,gi|281361514,gi|386765448,gi|442618389	76075.2	1	3	4	4	0.0409	AIQESSmGStQSFPVTR	R	R	0.997	42.3	29.9	0.03	2		m7: Oxidation (+15.99), t10: Phospho (+79.97)	641.285	1920.83	1921.84	3	0.002996	1.559	2471.92	0	17426.8	385	401
Experiment_2	WT_IMAC_elution	Fmr1, isoform A [Drosophila melanogaster]	gi|19922726,gi|24645597,gi|24645600,gi|281361514,gi|386765448,gi|442618389	76075.2	1	3	4	4	0.0409	AIQESSmGsTQSFPVTRR	R	S	0.976	25	31.5	3.82	2		m7: Oxidation (+15.99), s9: Phospho (+79.97)	693.318	2076.93	2077.94	3	0.003416	1.644	2272.56	0	27440.7	385	402
Experiment_2	WT_IMAC_elution	Fmr1, isoform A [Drosophila melanogaster]	gi|19922726,gi|24645597,gi|24645600,gi|281361514,gi|386765448,gi|442618389	76075.2	1	3	4	4	0.0409	GYSsDIESVR	R	S	0.997	41.8	27	11.4	2		s4: Phospho (+79.97)	596.749	1191.48	1192.49	2	0.002287	1.917	2680.6	0	43347.1	406	415
Experiment_2	WT_IMAC_elution	ribosomal protein L38, isoform B [Drosophila melanogaster]	gi|442622244	8200.1	0.995	1	1	1	0.143	FLYtLVVQDK	R	E	0.997	51.4	27.1	22	2		t4: Phospho (+79.97)	653.329	1304.64	1305.65	2	0.001367	1.047	4822.61	0	22178.7	41	50
Experiment_2	WT_IMAC_elution	aconitase, isoform B [Drosophila melanogaster]	gi|17864292,gi|281365315	85401.5	1	2	2	2	0.028	sLAPGKPVDAEIK	K	N	0.969	21	28.2	8.78	2		s1: Phospho (+79.97)	468.91	1403.71	1404.71	3	0.002371	1.688	2496.76	0	15194.3	739	751
Experiment_2	WT_IMAC_elution	aconitase, isoform B [Drosophila melanogaster]	gi|17864292,gi|281365315	85401.5	1	2	2	2	0.028	VIGVNLtGK	K	I	0.981	24.1	26.9	7.07	2		t7: Phospho (+79.97)	490.764	979.513	980.518	2	0.002907	2.964	2769.01	0	27351.2	236	244
Experiment_2	WT_IMAC_elution	glyceraldehyde 3 phosphate dehydrogenase 2, isoform B [Drosophila melanogaster]	gi|17933600,gi|18110149,gi|442616493	35369.9	0.999	1	1	3	0.111	GAAQNIIPAStGAAK	R	A	0.997	48.8	28.9	9.55	2		t11: Phospho (+79.97)	725.359	1448.7	1449.71	2	0.001467	1.012	2386.16	0	33082.5	198	212
Experiment_2	WT_IMAC_elution	glyceraldehyde 3 phosphate dehydrogenase 2, isoform B [Drosophila melanogaster]	gi|17933600,gi|18110149,gi|442616493	35369.9	0.999	1	1	3	0.111	IGINGFGR	K	I	0.99	30.7	25	25.1	2			417.236	832.457	833.463	2	0.001278	1.533	2921.63	0	10976	4	11
Experiment_2	WT_IMAC_elution	glyceraldehyde 3 phosphate dehydrogenase 2, isoform B [Drosophila melanogaster]	gi|17933600,gi|18110149,gi|442616493	35369.9	0.999	1	1	3	0.111	VPTPNVSVVDLtVR	R	L	0.997	48.2	26.7	22.4	2		t12: Phospho (+79.97)	788.411	1574.81	1575.81	2	0.0003066	0.1946	3998.71	0	10829.9	232	245
Experiment_2	WT_IMAC_elution	ran, isoform A [Drosophila melanogaster]	gi|21356159,gi|24641219	24708.5	1	2	2	2	0.13	DLQEAQATALPDEDEEL	R	-	0.99	32.7	30	29	2			943.928	1885.84	1886.85	2	-0.001842	-0.9762	3847.22	0	18695.8	200	216
Experiment_2	WT_IMAC_elution	ran, isoform A [Drosophila melanogaster]	gi|21356159,gi|24641219	24708.5	1	2	2	2	0.13	FNVWDtAGQEK	R	F	0.997	33.2	27.6	22	2		t6: Phospho (+79.97)	687.79	1373.57	1374.57	2	0.0001866	0.1357	3114.32	0	9590.99	61	71
Experiment_2	WT_IMAC_elution	yolk protein 1 [Drosophila melanogaster]	gi|17530879	48711.7	0.999	1	1	3	0.0569	AtRYFAESVRPGNER	R	S	0.97	20.9	30.1	12.4	2		t2: Phospho (+79.97)	611.62	1831.84	1832.84	3	0.001901	1.037	2210.82	0	1326960	349	363
Experiment_2	WT_IMAC_elution	yolk protein 1 [Drosophila melanogaster]	gi|17530879	48711.7	0.999	1	1	3	0.0569	AtRYFAEsVRPGNER	R	S	0.985	22.7	29.8	10.8	2		t2: Phospho (+79.97), s8: Phospho (+79.97)	638.276	1911.81	1912.81	3	0.002489	1.301	2347.16	0	67285.8	349	363
Experiment_2	WT_IMAC_elution	yolk protein 1 [Drosophila melanogaster]	gi|17530879	48711.7	0.999	1	1	3	0.0569	SKNTLtGLAR	K	G	0.997	30.1	27.5	6.86	2		t6: Phospho (+79.97)	570.793	1139.57	1140.58	2	0.001867	1.637	2318.18	0	25056.9	291	300
Experiment_2	WT_IMAC_elution	abnormal wing discs [Drosophila melanogaster]	gi|45549037	19209	0.995	1	2	2	0.0814	NIIHGsDAVESAEK	R	E	0.971	24	29.1	16.3	2		s6: Phospho (+79.97)	517.236	1548.69	1549.69	3	0.003551	2.291	2220.11	0	60543.7	135	148
Experiment_2	WT_IMAC_elution	abnormal wing discs [Drosophila melanogaster]	gi|45549037	19209	0.995	1	2	2	0.0814	NIIHGsDAVESAEK	R	E	0.997	71.2	29	49.4	2		s6: Phospho (+79.97)	775.35	1548.68	1549.69	2	0.002447	1.579	2220.32	0	29119.9	135	148
Experiment_2	WT_IMAC_elution	giant nuclei [Drosophila melanogaster]	gi|21358247	27224.5	1	13	17	77	0.387	LLGESGDsKLLR	R	T	0.994	28.9	27.8	5.83	2		s8: Phospho (+79.97)	684.352	1366.69	1367.69	2	0.004167	3.046	3219.19	0	10865	106	117
Experiment_2	WT_IMAC_elution	giant nuclei [Drosophila melanogaster]	gi|21358247	27224.5	1	13	17	77	0.387	LLGEsGDSKLLR	R	T	0.997	34.5	28	12.6	2		s5: Phospho (+79.97)	684.351	1366.69	1367.69	2	0.001887	1.379	3304.52	0	17397.3	106	117
Experiment_2	WT_IMAC_elution	giant nuclei [Drosophila melanogaster]	gi|21358247	27224.5	1	13	17	77	0.387	LSEsTLPR	R	R	0.99	34.7	26.3	0.75	2		s4: Phospho (+79.97)	491.734	981.454	982.461	2	0.0004866	0.4953	2371.21	0	4830230	71	78
Experiment_2	WT_IMAC_elution	giant nuclei [Drosophila melanogaster]	gi|21358247	27224.5	1	13	17	77	0.387	LSEStLPR	R	R	0.99	44.2	27.7	3.81	2		t5: Phospho (+79.97)	491.735	981.455	982.461	2	0.001747	1.778	2148.47	0	766590	71	78
Experiment_2	WT_IMAC_elution	giant nuclei [Drosophila melanogaster]	gi|21358247	27224.5	1	13	17	77	0.387	LSEStLPR	R	R	0.99	45.2	27.7	12.2	2		t5: Phospho (+79.97)	491.735	981.455	982.461	2	0.001407	1.432	2160.06	0	105820	71	78
Experiment_2	WT_IMAC_elution	giant nuclei [Drosophila melanogaster]	gi|21358247	27224.5	1	13	17	77	0.387	LSEsTLPRR	R	F	0.956	24.1	28.8	0.27	2		s4: Phospho (+79.97)	569.784	1137.55	1138.56	2	2.658e-05	0.02334	1741.04	0	2114070	71	79
Experiment_2	WT_IMAC_elution	giant nuclei [Drosophila melanogaster]	gi|21358247	27224.5	1	13	17	77	0.387	LSEsTLPRR	R	F	0.992	29.8	28.8	4.27	2		s4: Phospho (+79.97)	569.784	1137.55	1138.56	2	-3.342e-05	-0.02936	1932.32	0	3351110	71	79
Experiment_2	WT_IMAC_elution	giant nuclei [Drosophila melanogaster]	gi|21358247	27224.5	1	13	17	77	0.387	LSEstLPRR	R	F	0.994	25.6	27.5	9.13	2		s4: Phospho (+79.97), t5: Phospho (+79.97)	609.769	1217.52	1218.53	2	0.002215	1.818	1818.8	0	61147.4	71	79
Experiment_2	WT_IMAC_elution	giant nuclei [Drosophila melanogaster]	gi|21358247	27224.5	1	13	17	77	0.387	NNNLtVPNSRPALSGLK	K	R	0.961	18.9	28.9	7.6	2		t5: Phospho (+79.97)	625.655	1873.94	1874.95	3	0.002391	1.275	3248.66	0	22825.2	53	69
Experiment_2	WT_IMAC_elution	giant nuclei [Drosophila melanogaster]	gi|21358247	27224.5	1	13	17	77	0.387	NNNLtVPNSRPALsGLK	K	R	0.994	26.1	30.4	8.28	2		t5: Phospho (+79.97), s14: Phospho (+79.97)	652.31	1953.91	1954.91	3	0.002019	1.033	3424.08	0	434332	53	69
Experiment_2	WT_IMAC_elution	giant nuclei [Drosophila melanogaster]	gi|21358247	27224.5	1	13	17	77	0.387	NNNLtVPNsRPALSGLK	K	R	0.997	29.6	30.4	13	2		t5: Phospho (+79.97), s9: Phospho (+79.97)	652.311	1953.91	1954.91	3	0.002559	1.309	3232.5	0	172624	53	69
Experiment_2	WT_IMAC_elution	giant nuclei [Drosophila melanogaster]	gi|21358247	27224.5	1	13	17	77	0.387	NNNLtVPNSRPALsGLK	K	R	0.997	39.2	30.4	8.98	2		t5: Phospho (+79.97), s14: Phospho (+79.97)	977.963	1953.91	1954.91	2	0.003175	1.624	3421.88	0	53995.2	53	69
Experiment_2	WT_IMAC_elution	giant nuclei [Drosophila melanogaster]	gi|21358247	27224.5	1	13	17	77	0.387	NNNLtVPNSRPALsGLKR	K	L	0.997	50.9	30	25.2	2		t5: Phospho (+79.97), s14: Phospho (+79.97)	704.344	2110.01	2111.02	3	0.001179	0.5585	3144.45	0	157288	53	70
Experiment_2	WT_IMAC_elution	giant nuclei [Drosophila melanogaster]	gi|21358247	27224.5	1	13	17	77	0.387	RLSEstLPR	K	R	0.947	19.1	27.6	0.82	2		s5: Phospho (+79.97), t6: Phospho (+79.97)	609.769	1217.52	1218.53	2	0.001875	1.539	1971.88	0	42627	70	78
Experiment_2	WT_IMAC_elution	giant nuclei [Drosophila melanogaster]	gi|21358247	27224.5	1	13	17	77	0.387	RLsESTLPR	K	R	0.962	20.7	28.2	1.84	2		s3: Phospho (+79.97)	569.785	1137.56	1138.56	2	0.001927	1.692	2039.31	0	27289.9	70	78
Experiment_2	WT_IMAC_elution	giant nuclei [Drosophila melanogaster]	gi|21358247	27224.5	1	13	17	77	0.387	RLsEsTLPR	K	R	0.991	24.5	27.6	2.7	2		s3: Phospho (+79.97), s5: Phospho (+79.97)	609.769	1217.52	1218.53	2	0.002175	1.785	1998.92	0	56683.2	70	78
Experiment_2	WT_IMAC_elution	giant nuclei [Drosophila melanogaster]	gi|21358247	27224.5	1	13	17	77	0.387	RLSEsTLPR	K	R	0.997	34	28.8	6.34	2		s5: Phospho (+79.97)	569.784	1137.55	1138.56	2	-3.342e-05	-0.02936	1862.99	0	422746	70	78
Experiment_2	WT_IMAC_elution	giant nuclei [Drosophila melanogaster]	gi|21358247	27224.5	1	13	17	77	0.387	RLSEsTLPR	K	R	0.997	34.9	28.1	7	2		s5: Phospho (+79.97)	569.785	1137.55	1138.56	2	0.0005266	0.4625	2220.11	0	2201350	70	78
Experiment_2	WT_IMAC_elution	giant nuclei [Drosophila melanogaster]	gi|21358247	27224.5	1	13	17	77	0.387	RLSEsTLPR	K	R	0.997	39	28.1	5.29	2		s5: Phospho (+79.97)	569.785	1137.56	1138.56	2	0.0006466	0.5679	2197	0	390342	70	78
Experiment_2	WT_IMAC_elution	giant nuclei [Drosophila melanogaster]	gi|21358247	27224.5	1	13	17	77	0.387	RLsESTLPRR	K	F	0.969	22.8	28.1	2.77	2		s3: Phospho (+79.97)	432.227	1293.66	1294.66	3	0.003011	2.325	1826.57	0	693275	70	79
Experiment_2	WT_IMAC_elution	giant nuclei [Drosophila melanogaster]	gi|21358247	27224.5	1	13	17	77	0.387	RLSEsTLPRR	K	F	0.974	28.4	27.7	3.82	2		s5: Phospho (+79.97)	432.225	1293.65	1294.66	3	-0.001819	-1.405	1551.95	0	591795	70	79
Experiment_2	WT_IMAC_elution	giant nuclei [Drosophila melanogaster]	gi|21358247	27224.5	1	13	17	77	0.387	RLsESTLPRR	K	F	0.997	26.1	28.4	7.39	2		s3: Phospho (+79.97)	432.226	1293.66	1294.66	3	0.001061	0.8192	1815.93	0	221918	70	79
Experiment_2	WT_IMAC_elution	giant nuclei [Drosophila melanogaster]	gi|21358247	27224.5	1	13	17	77	0.387	SVFSPTsQsTLINGETR	R	L	0.975	26.9	29.8	1.87	2		s7: Phospho (+79.97), s9: Phospho (+79.97)	992.427	1982.84	1983.85	2	0.0007151	0.3605	3618.78	0	50006	89	105
Experiment_2	WT_IMAC_elution	giant nuclei [Drosophila melanogaster]	gi|21358247	27224.5	1	13	17	77	0.387	SVFSPTsQsTLINGETR	R	L	0.993	29.2	29.8	2.19	2		s7: Phospho (+79.97), s9: Phospho (+79.97)	661.955	1982.84	1983.85	3	0.004339	2.187	3659.89	0	22259.3	89	105
Experiment_2	WT_IMAC_elution	giant nuclei [Drosophila melanogaster]	gi|21358247	27224.5	1	13	17	77	0.387	SVFSPTSQstLINGETR	R	L	0.995	28.4	29.8	0.32	2		s9: Phospho (+79.97), t10: Phospho (+79.97)	661.955	1982.84	1983.85	3	0.004159	2.096	3649.96	0	27880	89	105
Experiment_2	WT_IMAC_elution	giant nuclei [Drosophila melanogaster]	gi|21358247	27224.5	1	13	17	77	0.387	SVFSPTSQStLINGEtR	R	L	0.996	31.1	29.8	21.4	2		t10: Phospho (+79.97), t16: Phospho (+79.97)	661.955	1982.84	1983.85	3	0.004519	2.278	3366.69	0	9943.39	89	105
Experiment_2	WT_IMAC_elution	giant nuclei [Drosophila melanogaster]	gi|21358247	27224.5	1	13	17	77	0.387	SVFSPTsQsTLINGETR	R	L	0.997	27.6	29.6	6.96	2		s7: Phospho (+79.97), s9: Phospho (+79.97)	661.954	1982.84	1983.85	3	0.002509	1.265	3669.72	0	45488.9	89	105
Experiment_2	WT_IMAC_elution	giant nuclei [Drosophila melanogaster]	gi|21358247	27224.5	1	13	17	77	0.387	SVFSPTsQsTLINGETR	R	L	0.997	31.6	29.7	3.12	2		s7: Phospho (+79.97), s9: Phospho (+79.97)	661.955	1982.84	1983.85	3	0.003529	1.779	3602.51	0	22343.1	89	105
Experiment_2	WT_IMAC_elution	giant nuclei [Drosophila melanogaster]	gi|21358247	27224.5	1	13	17	77	0.387	SVFSPTSQStLINGEtR	R	L	0.997	36.9	29.7	24.5	2		t10: Phospho (+79.97), t16: Phospho (+79.97)	992.427	1982.84	1983.85	2	3.509e-05	0.01769	3496.08	0	49608.6	89	105
Experiment_2	WT_IMAC_elution	giant nuclei [Drosophila melanogaster]	gi|21358247	27224.5	1	13	17	77	0.387	SVFSPTSQStLINGEtR	R	L	0.997	34.5	29.7	25.9	2		t10: Phospho (+79.97), t16: Phospho (+79.97)	661.955	1982.84	1983.85	3	0.003559	1.794	3386.12	0	34627.7	89	105
Experiment_2	WT_IMAC_elution	giant nuclei [Drosophila melanogaster]	gi|21358247	27224.5	1	13	17	77	0.387	SVFSPTsQsTLINGETR	R	L	0.997	35.5	29.8	7.65	2		s7: Phospho (+79.97), s9: Phospho (+79.97)	661.955	1982.84	1983.85	3	0.004219	2.127	3682.83	0	46279.4	89	105
Experiment_2	WT_IMAC_elution	giant nuclei [Drosophila melanogaster]	gi|21358247	27224.5	1	13	17	77	0.387	SVFSPTSQStLINGEtR	R	L	0.997	40.2	29.7	30.8	2		t10: Phospho (+79.97), t16: Phospho (+79.97)	992.427	1982.84	1983.85	2	-0.0003649	-0.1839	3369.52	0	16783.5	89	105
Experiment_2	WT_IMAC_elution	giant nuclei [Drosophila melanogaster]	gi|21358247	27224.5	1	13	17	77	0.387	SVFSPTsQsTLINGETR	R	L	0.997	33.9	29.6	2.67	2		s7: Phospho (+79.97), s9: Phospho (+79.97)	661.954	1982.84	1983.85	3	0.002359	1.189	3695.09	0	94771.3	89	105
Experiment_2	WT_IMAC_elution	giant nuclei [Drosophila melanogaster]	gi|21358247	27224.5	1	13	17	77	0.387	SVFSPTSQStLINGEtR	R	L	0.997	36.4	29.8	11.8	2		t10: Phospho (+79.97), t16: Phospho (+79.97)	661.955	1982.84	1983.85	3	0.002839	1.431	3618.48	0	21766.3	89	105
Experiment_2	WT_IMAC_elution	giant nuclei [Drosophila melanogaster]	gi|21358247	27224.5	1	13	17	77	0.387	SVFSPTSQStLINGEtR	R	L	0.997	47.4	29.9	20.8	2		t10: Phospho (+79.97), t16: Phospho (+79.97)	992.425	1982.83	1983.85	2	-0.004045	-2.039	3475.12	0	11880	89	105
Experiment_2	WT_IMAC_elution	giant nuclei [Drosophila melanogaster]	gi|21358247	27224.5	1	13	17	77	0.387	SVFSPTSQstLINGETR	R	L	0.997	37.1	29.7	4.2	2		s9: Phospho (+79.97), t10: Phospho (+79.97)	661.955	1982.84	1983.85	3	0.003229	1.628	3708.16	0	165112	89	105
Experiment_2	WT_IMAC_elution	giant nuclei [Drosophila melanogaster]	gi|21358247	27224.5	1	13	17	77	0.387	SVFSPTSQStLINGEtR	R	L	0.997	35.1	29.8	19	2		t10: Phospho (+79.97), t16: Phospho (+79.97)	661.954	1982.84	1983.85	3	0.001819	0.917	3343.72	0	19082.7	89	105
Experiment_2	WT_IMAC_elution	giant nuclei [Drosophila melanogaster]	gi|21358247	27224.5	1	13	17	77	0.387	SVFSPTSQStLINGEtR	R	L	0.997	37.8	29.8	22.2	2		t10: Phospho (+79.97), t16: Phospho (+79.97)	661.955	1982.84	1983.85	3	0.003649	1.839	3495.42	0	51873.1	89	105
Experiment_2	WT_IMAC_elution	giant nuclei [Drosophila melanogaster]	gi|21358247	27224.5	1	13	17	77	0.387	SVFSPTsQsTLINGETR	R	L	0.997	39.5	29.8	4.45	2		s7: Phospho (+79.97), s9: Phospho (+79.97)	992.427	1982.84	1983.85	2	0.001595	0.804	3674.02	0	32256.2	89	105
Experiment_2	WT_IMAC_elution	giant nuclei [Drosophila melanogaster]	gi|21358247	27224.5	1	13	17	77	0.387	SVFSPTSQStLINGEtR	R	L	0.997	42.3	29.8	26.3	2		t10: Phospho (+79.97), t16: Phospho (+79.97)	992.427	1982.84	1983.85	2	0.001075	0.5419	3517.84	0	34915.4	89	105
Experiment_2	WT_IMAC_elution	giant nuclei [Drosophila melanogaster]	gi|21358247	27224.5	1	13	17	77	0.387	SVFSPTSQStLINGEtR	R	L	0.997	45.1	29.8	31.4	2		t10: Phospho (+79.97), t16: Phospho (+79.97)	661.955	1982.84	1983.85	3	0.004489	2.263	3470.68	0	35082.9	89	105
Experiment_2	WT_IMAC_elution	giant nuclei [Drosophila melanogaster]	gi|21358247	27224.5	1	13	17	77	0.387	SVFSPTsQsTLINGETR	R	L	0.997	44.4	29.8	2.93	2		s7: Phospho (+79.97), s9: Phospho (+79.97)	992.427	1982.84	1983.85	2	0.001475	0.7436	3697.68	0	120668	89	105
Experiment_2	WT_IMAC_elution	giant nuclei [Drosophila melanogaster]	gi|21358247	27224.5	1	13	17	77	0.387	SVFSPTSQStLINGEtR	R	L	0.997	42.8	29.7	27	2		t10: Phospho (+79.97), t16: Phospho (+79.97)	661.955	1982.84	1983.85	3	0.003439	1.734	3514.24	0	36880.2	89	105
Experiment_2	WT_IMAC_elution	giant nuclei [Drosophila melanogaster]	gi|21358247	27224.5	1	13	17	77	0.387	SVFSPTsQsTLINGETR	R	L	0.997	45.3	29.8	10.6	2		s7: Phospho (+79.97), s9: Phospho (+79.97)	992.429	1982.84	1983.85	2	0.004015	2.024	3662.44	0	22503.7	89	105
Experiment_2	WT_IMAC_elution	giant nuclei [Drosophila melanogaster]	gi|21358247	27224.5	1	13	17	77	0.387	SVFSPTSQStLINGEtR	R	L	0.997	53	29.9	34.6	2		t10: Phospho (+79.97), t16: Phospho (+79.97)	992.426	1982.84	1983.85	2	-0.001185	-0.5973	3358.52	0	7025.42	89	105
Experiment_2	WT_IMAC_elution	giant nuclei [Drosophila melanogaster]	gi|21358247	27224.5	1	13	17	77	0.387	SVFSPTsQsTLINGETR	R	L	0.997	47.1	29.6	6.1	2		s7: Phospho (+79.97), s9: Phospho (+79.97)	992.428	1982.84	1983.85	2	0.002255	1.137	3708.76	0	126421	89	105
Experiment_2	WT_IMAC_elution	giant nuclei [Drosophila melanogaster]	gi|21358247	27224.5	1	13	17	77	0.387	SVFSPTsQSTLINGETR	R	L	0.997	48.2	29.9	3.5	2		s7: Phospho (+79.97)	635.299	1902.88	1903.88	3	0.003391	1.781	3445.57	0	93026.4	89	105
Experiment_2	WT_IMAC_elution	giant nuclei [Drosophila melanogaster]	gi|21358247	27224.5	1	13	17	77	0.387	SVFSPTsQsTLINGETR	R	L	0.997	51	29.8	13.6	2		s7: Phospho (+79.97), s9: Phospho (+79.97)	992.428	1982.84	1983.85	2	0.001835	0.925	3649.9	0	32615.6	89	105
Experiment_2	WT_IMAC_elution	giant nuclei [Drosophila melanogaster]	gi|21358247	27224.5	1	13	17	77	0.387	SVFSPTsQsTLINGETR	R	L	0.997	55.8	29.7	14.7	2		s7: Phospho (+79.97), s9: Phospho (+79.97)	992.428	1982.84	1983.85	2	0.001975	0.9956	3685.19	0	115576	89	105
Experiment_2	WT_IMAC_elution	giant nuclei [Drosophila melanogaster]	gi|21358247	27224.5	1	13	17	77	0.387	SVFSPTsQSTLINGETR	R	L	0.997	53.2	29.9	0	2		s7: Phospho (+79.97)	635.299	1902.87	1903.88	3	0.001741	0.9142	3638.56	0	45282.5	89	105
Experiment_2	WT_IMAC_elution	giant nuclei [Drosophila melanogaster]	gi|21358247	27224.5	1	13	17	77	0.387	SVFSPTSQStLINGETR	R	L	0.997	56.6	30	7.86	2		t10: Phospho (+79.97)	635.299	1902.88	1903.88	3	0.003841	2.017	3434.4	0	217700	89	105
Experiment_2	WT_IMAC_elution	giant nuclei [Drosophila melanogaster]	gi|21358247	27224.5	1	13	17	77	0.387	SVFSPTSQStLINGEtR	R	L	0.997	57.7	29.8	43	2		t10: Phospho (+79.97), t16: Phospho (+79.97)	992.428	1982.84	1983.85	2	0.002875	1.449	3340.14	0	6742.89	89	105
Experiment_2	WT_IMAC_elution	giant nuclei [Drosophila melanogaster]	gi|21358247	27224.5	1	13	17	77	0.387	SVFSPTsQSTLINGETR	R	L	0.997	57.2	29.8	0	2		s7: Phospho (+79.97)	635.299	1902.88	1903.88	3	0.002941	1.545	3626.49	0	42659.1	89	105
Experiment_2	WT_IMAC_elution	giant nuclei [Drosophila melanogaster]	gi|21358247	27224.5	1	13	17	77	0.387	SVFSPTSQStLINGEtR	R	L	0.997	64.4	29.8	45.6	2		t10: Phospho (+79.97), t16: Phospho (+79.97)	992.427	1982.84	1983.85	2	0.0007351	0.3705	3389.21	0	26303.5	89	105
Experiment_2	WT_IMAC_elution	giant nuclei [Drosophila melanogaster]	gi|21358247	27224.5	1	13	17	77	0.387	SVFSPTSQStLINGETR	R	L	0.997	72.9	29.9	8.82	2		t10: Phospho (+79.97)	952.444	1902.87	1903.88	2	0.001147	0.6022	3432.23	0	284085	89	105
Experiment_2	WT_IMAC_elution	giant nuclei [Drosophila melanogaster]	gi|21358247	27224.5	1	13	17	77	0.387	SVFSPtSQSTLINGETR	R	L	0.997	76.7	30	12.5	2		t6: Phospho (+79.97)	952.444	1902.87	1903.88	2	0.0002866	0.1505	3627.64	0	84250.7	89	105
Experiment_2	WT_IMAC_elution	giant nuclei [Drosophila melanogaster]	gi|21358247	27224.5	1	13	17	77	0.387	SVFSPTSQStLINGETR	R	L	0.997	77.2	29.9	9.04	2		t10: Phospho (+79.97)	952.444	1902.87	1903.88	2	0.001847	0.9699	3443.11	0	130701	89	105
Experiment_2	WT_IMAC_elution	giant nuclei [Drosophila melanogaster]	gi|21358247	27224.5	1	13	17	77	0.387	SVFSPTSQStLINGEtRLLGESGDSK	R	L	0.992	28.7	31.8	5.93	2		t10: Phospho (+79.97), t16: Phospho (+79.97)	957.435	2869.28	2870.29	3	0.004479	1.561	4142.44	0	43545.4	89	114
Experiment_2	WT_IMAC_elution	giant nuclei [Drosophila melanogaster]	gi|21358247	27224.5	1	13	17	77	0.387	SVFSPTSQStLINGEtRLLGESGDSK	R	L	0.997	37.2	32.1	22.6	2		t10: Phospho (+79.97), t16: Phospho (+79.97)	957.433	2869.28	2870.29	3	9.094e-06	0.003168	4176.34	0	209901	89	114
Experiment_2	WT_IMAC_elution	giant nuclei [Drosophila melanogaster]	gi|21358247	27224.5	1	13	17	77	0.387	SVFSPTSQStLINGEtRLLGESGDSK	R	L	0.997	33.4	32	15.7	2		t10: Phospho (+79.97), t16: Phospho (+79.97)	957.434	2869.28	2870.29	3	0.002979	1.038	4187.73	0	29561.1	89	114
Experiment_2	WT_IMAC_elution	giant nuclei [Drosophila melanogaster]	gi|21358247	27224.5	1	13	17	77	0.387	tGNAHLtELFTR	R	Q	0.983	23	28.1	9.81	2		t1: Phospho (+79.97), t7: Phospho (+79.97)	760.322	1518.63	1519.63	2	0.002855	1.879	3924.29	0	14147	188	199
Experiment_2	WT_IMAC_elution	giant nuclei [Drosophila melanogaster]	gi|21358247	27224.5	1	13	17	77	0.387	tGNAHLtELFTR	R	Q	0.985	29.3	28.3	15.7	2		t1: Phospho (+79.97), t7: Phospho (+79.97)	760.323	1518.63	1519.63	2	0.005255	3.458	3912.41	0	16610.6	188	199
Experiment_2	WT_IMAC_elution	giant nuclei [Drosophila melanogaster]	gi|21358247	27224.5	1	13	17	77	0.387	TGNAHLtELFTR	R	Q	0.989	27.2	28.7	14.7	2		t7: Phospho (+79.97)	480.561	1438.66	1439.67	3	0.0004706	0.3269	3748.81	0	21429.3	188	199
Experiment_2	WT_IMAC_elution	giant nuclei [Drosophila melanogaster]	gi|21358247	27224.5	1	13	17	77	0.387	tGNAHLtELFTR	R	Q	0.993	28.9	27.8	17.3	2		t1: Phospho (+79.97), t7: Phospho (+79.97)	760.321	1518.63	1519.63	2	-0.0002649	-0.1743	3942.13	0	115973	188	199
Experiment_2	WT_IMAC_elution	giant nuclei [Drosophila melanogaster]	gi|21358247	27224.5	1	13	17	77	0.387	tGNAHLTELFTR	R	Q	0.995	29.7	28.8	11.4	2		t1: Phospho (+79.97)	480.561	1438.66	1439.67	3	0.0001406	0.09764	3618.17	0	29160.3	188	199
Experiment_2	WT_IMAC_elution	giant nuclei [Drosophila melanogaster]	gi|21358247	27224.5	1	13	17	77	0.387	tGNAHLtELFTR	R	Q	0.997	25.8	28.1	20.4	2		t1: Phospho (+79.97), t7: Phospho (+79.97)	507.217	1518.63	1519.63	3	0.001659	1.092	3933.62	0	35520.4	188	199
Experiment_2	WT_IMAC_elution	giant nuclei [Drosophila melanogaster]	gi|21358247	27224.5	1	13	17	77	0.387	tGNAHLTELFTR	R	Q	0.997	37.3	28.9	24.7	2		t1: Phospho (+79.97)	720.339	1438.66	1439.67	2	0.001767	1.227	3607.87	0	46053.5	188	199
Experiment_2	WT_IMAC_elution	giant nuclei [Drosophila melanogaster]	gi|21358247	27224.5	1	13	17	77	0.387	tGNAHLTELFTR	R	Q	0.997	40.2	28.7	25	2		t1: Phospho (+79.97)	720.338	1438.66	1439.67	2	0.0006066	0.4213	3618.75	0	18271.5	188	199
Experiment_2	WT_IMAC_elution	giant nuclei [Drosophila melanogaster]	gi|21358247	27224.5	1	13	17	77	0.387	tGNAHLtELFTR	R	Q	0.997	39	28.1	29.3	2		t1: Phospho (+79.97), t7: Phospho (+79.97)	760.321	1518.63	1519.63	2	0.0007751	0.5101	3953.91	0	118108	188	199
Experiment_2	WT_IMAC_elution	giant nuclei [Drosophila melanogaster]	gi|21358247	27224.5	1	13	17	77	0.387	tGNAHLtELFTR	R	Q	0.997	41.2	28.1	30.1	2		t1: Phospho (+79.97), t7: Phospho (+79.97)	507.216	1518.63	1519.63	3	0.0006091	0.4008	3955.72	0	81580.7	188	199
Experiment_2	WT_IMAC_elution	giant nuclei [Drosophila melanogaster]	gi|21358247	27224.5	1	13	17	77	0.387	tGNAHLtELFTR	R	Q	0.997	39.5	28	31.4	2		t1: Phospho (+79.97), t7: Phospho (+79.97)	507.217	1518.63	1519.63	3	0.001269	0.8351	3944.14	0	118399	188	199
Experiment_2	WT_IMAC_elution	giant nuclei [Drosophila melanogaster]	gi|21358247	27224.5	1	13	17	77	0.387	TGNAHLtELFTR	R	Q	0.997	45.8	28.9	23.1	2		t7: Phospho (+79.97)	720.338	1438.66	1439.67	2	0.001467	1.019	3755.77	0	11195	188	199
Experiment_2	WT_IMAC_elution	giant nuclei [Drosophila melanogaster]	gi|21358247	27224.5	1	13	17	77	0.387	tGNAHLTELFTR	R	Q	0.997	58.3	28.9	36.5	2		t1: Phospho (+79.97)	480.561	1438.66	1439.67	3	-0.0008794	-0.6109	3606.08	0	54182.4	188	199
Experiment_2	WT_IMAC_elution	giant nuclei [Drosophila melanogaster]	gi|21358247	27224.5	1	13	17	77	0.387	TRSVFSPTsQsTLINGETR	R	L	0.997	33.7	31.5	6.46	2		s9: Phospho (+79.97), s11: Phospho (+79.97)	747.671	2239.99	2240.99	3	0.002519	1.124	3396.23	0	23853.3	87	105
Experiment_2	WT_IMAC_elution	giant nuclei [Drosophila melanogaster]	gi|21358247	27224.5	1	13	17	77	0.387	VEDPRSPTPSIHHsR	K	Y	0.982	23.6	29.3	13.1	2		s14: Phospho (+79.97)	598.949	1793.82	1794.83	3	0.002991	1.666	1479.59	0	42722.4	151	165
Experiment_2	WT_IMAC_elution	giant nuclei [Drosophila melanogaster]	gi|21358247	27224.5	1	13	17	77	0.387	yGLFGmPK	R	N	0.99	29	25.8	24.3	2		y1: Phospho (+79.97), m6: Dioxidation (+31.99)	512.715	1023.41	1024.42	2	0.001018	0.9942	3059.35	0	173092	45	52
Experiment_2	WT_IMAC_elution	giant nuclei [Drosophila melanogaster]	gi|21358247	27224.5	1	13	17	77	0.387	yGLFGmPK	R	N	0.99	56.5	26.8	49.6	2		y1: Phospho (+79.97), m6: Oxidation (+15.99)	504.718	1007.42	1008.43	2	0.002232	2.213	2808.82	0	437607	45	52
Experiment_2	WT_IMAC_elution	ribosomal protein S11, isoform C [Drosophila melanogaster]	gi|24652922	18105.6	1	1	1	1	0.071	EAIDGtYIDKK	R	C	0.997	31.4	28.2	6.63	2		t6: Phospho (+79.97)	666.809	1331.6	1332.61	2	0.001627	1.221	2155.51	0	11108.2	46	56
Experiment_2	WT_IMAC_elution	NAT1, isoform D [Drosophila melanogaster]	gi|442623512	162874	1	2	2	2	0.0161	KLGtTEGPVPIK	R	Q	0.985	22.7	27.4	0.03	2		t4: Phospho (+79.97)	660.353	1318.69	1319.7	2	0.002227	1.687	2491.22	0	8772.06	748	759
Experiment_2	WT_IMAC_elution	NAT1, isoform D [Drosophila melanogaster]	gi|442623512	162874	1	2	2	2	0.0161	LVItANPSEIER	R	N	0.997	37.3	28.1	23.8	2		t4: Phospho (+79.97)	711.356	1420.7	1421.7	2	0.001567	1.102	3475.44	0	11274.3	66	77
Experiment_2	WT_IMAC_elution	glutathione S transferase O2, isoform B [Drosophila melanogaster]	gi|21355763	28726.6	0.995	1	1	1	0.068	DLVAQDEAVKAtALDAR	R	I	0.997	42.1	30.5	38.4	2		t12: Phospho (+79.97)	622.639	1864.9	1865.9	3	0.002131	1.142	3098.5	0	27539.1	211	227
Experiment_2	WT_IMAC_elution	slender lobes, isoform B [Drosophila melanogaster]	gi|24645663,gi|24645665	159803	1	1	1	1	0.0105	LLGtIGSESETNTAK	K	S	0.997	36.2	30.8	14.6	2		t4: Phospho (+79.97)	800.879	1599.74	1600.75	2	0.003747	2.341	2902.53	0	20312.9	1233	1247
Experiment_2	WT_IMAC_elution	histone H2A variant, isoform A [Drosophila melanogaster]	gi|17738227,gi|442621298	14981.8	1	3	3	4	0.234	AGLQFPVGR	R	I	0.997	34.4	27.6	28.4	2			472.77	943.525	944.531	2	0.001218	1.29	3281.73	0	11034.4	24	32
Experiment_2	WT_IMAC_elution	histone H2A variant, isoform A [Drosophila melanogaster]	gi|17738227,gi|442621298	14981.8	1	3	3	4	0.234	AGLQFPVGR	R	I	0.997	47.6	27.6	41.4	2			472.77	943.525	944.531	2	0.001098	1.163	3268.64	0	28202.8	24	32
Experiment_2	WT_IMAC_elution	histone H2A variant, isoform A [Drosophila melanogaster]	gi|17738227,gi|442621298	14981.8	1	3	3	4	0.234	ATIAGGGVIPHIHK	K	S	0.997	27.7	25	20.6	2			457.602	1369.79	1370.79	3	0.002102	1.533	2723.49	0	58862.8	103	116
Experiment_2	WT_IMAC_elution	histone H2A variant, isoform A [Drosophila melanogaster]	gi|17738227,gi|442621298	14981.8	1	3	3	4	0.234	KGNVILsQAY	R	-	0.987	25.2	28.3	17.2	2		s7: Phospho (+79.97)	586.79	1171.57	1172.57	2	0.001207	1.029	3100.32	0	9853.73	132	141
Experiment_2	WT_IMAC_elution	CG33123 [Drosophila melanogaster]	gi|28574733	134876	0.986	1	1	1	0.0118	VSLEQAGKLtEVGR	K	N	0.993	28.4	28.8	19.5	2		t10: Phospho (+79.97)	522.936	1565.79	1566.79	3	0.003431	2.19	3045.18	0	12149.1	1162	1175
Experiment_2	WT_IMAC_elution	ribosomal protein L28, isoform A [Drosophila melanogaster]	gi|24656625,gi|24656628,gi|24656632,gi|281365564,gi|281365566,gi|386770474	16029.8	0.98	1	1	1	0.0556	GFtAVLKK	K	G	0.99	25.5	25	9.35	2		t3: Phospho (+79.97)	472.255	942.495	943.501	2	0.0009666	1.024	2938.48	0	14385	63	70
Experiment_2	WT_IMAC_elution	pan gu [Drosophila melanogaster]	gi|17137774	33135.6	0.995	1	2	2	0.0584	DVIQQLPSGtGGVNQER	R	L	0.997	45.8	30.1	0	2		t10: Phospho (+79.97)	939.443	1876.87	1877.88	2	0.002827	1.505	2933.21	0	22458	97	113
Experiment_2	WT_IMAC_elution	pan gu [Drosophila melanogaster]	gi|17137774	33135.6	0.995	1	2	2	0.0584	DVIQQLPSGtGGVNQER	R	L	0.997	52.8	30.1	13.5	2		t10: Phospho (+79.97)	626.631	1876.87	1877.88	3	0.001791	0.9535	2933.7	0	54022.1	97	113
Experiment_2	WT_IMAC_elution	isocitrate dehydrogenase, isoform C [Drosophila melanogaster]	gi|21356561,gi|221330985,gi|221330987,gi|24660849,gi|24660856,gi|24660860,gi|24660868,gi|28574947,gi|442631015	52590.9	0.986	1	1	1	0.0192	NILGGtVFR	R	E	0.971	19.7	26.4	13.6	2		t6: Phospho (+79.97)	528.766	1055.52	1056.52	2	0.001467	1.388	3820.19	0	11241	154	162
Experiment_2	WT_IMAC_elution	ribosomal protein S9, isoform A [Drosophila melanogaster]	gi|24661707,gi|24661711	22624.4	1	1	1	1	0.041	RLQtQVFK	R	L	0.99	23.9	25.7	14	2		t4: Phospho (+79.97)	550.288	1098.56	1099.57	2	0.001807	1.643	2530.09	0	408796	110	117
Experiment_2	WT_IMAC_elution	ribosomal protein L40, isoform A [Drosophila melanogaster]	gi|17136570,gi|17136574,gi|24640086,gi|24657014,gi|24657019,gi|442625834,gi|442630045,gi|45552935	14730.2	1	4	5	8	0.266	ESTLHLVLR	K	L	0.997	27.3	25	17.1	2			534.315	1066.62	1067.62	2	0.001638	1.534	3174.22	0	24727.9	64	72
Experiment_2	WT_IMAC_elution	ribosomal protein L40, isoform A [Drosophila melanogaster]	gi|17136570,gi|17136574,gi|24640086,gi|24657014,gi|24657019,gi|442625834,gi|442630045,gi|45552935	14730.2	1	4	5	8	0.266	ESTLHLVLR	K	L	0.997	42.1	25	21.2	2			534.315	1066.61	1067.62	2	0.001318	1.235	3163.01	0	60301.3	64	72
Experiment_2	WT_IMAC_elution	ribosomal protein L40, isoform A [Drosophila melanogaster]	gi|17136570,gi|17136574,gi|24640086,gi|24657014,gi|24657019,gi|442625834,gi|442630045,gi|45552935	14730.2	1	4	5	8	0.266	TITLEVEPSDTIENVK	K	A	0.997	46.5	28.8	44.8	2			894.468	1786.92	1787.93	2	0.0004581	0.2562	3893.63	0	15534.7	12	27
Experiment_2	WT_IMAC_elution	ribosomal protein L40, isoform A [Drosophila melanogaster]	gi|17136570,gi|17136574,gi|24640086,gi|24657014,gi|24657019,gi|442625834,gi|442630045,gi|45552935	14730.2	1	4	5	8	0.266	TITLEVEPSDTIENVK	K	A	0.997	50.1	28.8	41.8	2			894.467	1786.92	1787.93	2	-0.0001419	-0.07939	3884.9	0	124521	12	27
Experiment_2	WT_IMAC_elution	ribosomal protein L40, isoform A [Drosophila melanogaster]	gi|17136570,gi|17136574,gi|24640086,gi|24657014,gi|24657019,gi|442625834,gi|442630045,gi|45552935	14730.2	1	4	5	8	0.266	TITLEVEPSDTIENVK	K	A	0.997	48.9	28.6	38	2			894.468	1786.92	1787.93	2	0.001718	0.9609	3874.91	0	19054.7	12	27
Experiment_2	WT_IMAC_elution	ribosomal protein L40, isoform A [Drosophila melanogaster]	gi|17136570,gi|17136574,gi|24640086,gi|24657014,gi|24657019,gi|442625834,gi|442630045,gi|45552935	14730.2	1	4	5	8	0.266	TITLEVEPSDTIENVK	K	A	0.997	71.7	28.6	68.1	2			596.648	1786.92	1787.93	3	0.001332	0.745	3883.97	0	57318.7	12	27
Experiment_2	WT_IMAC_elution	ribosomal protein L40, isoform A [Drosophila melanogaster]	gi|17136570,gi|17136574,gi|24640086,gi|24657014,gi|24657019,gi|442625834,gi|442630045,gi|45552935	14730.2	1	4	5	8	0.266	TLSDYNIQK	R	E	0.98	22.6	27.3	22.6	2			541.28	1080.55	1081.55	2	0.0006381	0.5899	2084.15	0	34826.6	55	63
Experiment_2	WT_IMAC_elution	ribosomal protein L40, isoform A [Drosophila melanogaster]	gi|17136570,gi|17136574,gi|24640086,gi|24657014,gi|24657019,gi|442625834,gi|442630045,gi|45552935	14730.2	1	4	5	8	0.266	TLSDYNIQKESTLHLVLR	R	L	0.997	28	25.5	25.8	2			710.724	2129.15	2130.16	3	0.003042	1.428	3959.72	0	37428.5	55	72
Experiment_2	WT_IMAC_elution	eIF3-S10 [Drosophila melanogaster]	gi|24643988	133885	0.931	1	1	1	0.00965	YtQRPENALKR	R	A	0.964	23.7	27.7	8.79	2		t2: Phospho (+79.97)	485.91	1454.71	1455.71	3	0.004701	3.229	1468.05	0	45464	4	14
Experiment_2	WT_IMAC_elution	CG12262 [Drosophila melanogaster]	gi|24660351	45872.8	1	2	2	2	0.0525	AFtGFIVER	K	D	0.997	63.9	28.3	51.6	2		t3: Phospho (+79.97)	560.266	1118.52	1119.52	2	0.0009266	0.8277	4132.64	0	12645.6	214	222
Experiment_2	WT_IMAC_elution	CG12262 [Drosophila melanogaster]	gi|24660351	45872.8	1	2	2	2	0.0525	ASDtRGITFEDVR	R	V	0.993	25	29.4	7.86	2		t4: Phospho (+79.97)	516.235	1545.68	1546.69	3	0.001741	1.125	2866.02	0	22930.7	240	252
Experiment_2	WT_IMAC_elution	ribosomal protein S14a, isoform B [Drosophila melanogaster]	gi|17975579,gi|17977696,gi|24640451	16264.9	1	3	3	4	0.166	IEDVTPIPSDsTRR	R	K	0.997	45	29.6	1.19	2		s11: Phospho (+79.97)	555.934	1664.78	1665.78	3	0.003891	2.336	2403.22	0	19202.9	129	142
Experiment_2	WT_IMAC_elution	ribosomal protein S14a, isoform B [Drosophila melanogaster]	gi|17975579,gi|17977696,gi|24640451	16264.9	1	3	3	4	0.166	IEDVTPIPSDsTRR	R	K	0.997	46.4	29.6	9.14	2		s11: Phospho (+79.97)	555.934	1664.78	1665.78	3	0.003531	2.119	2391.05	0	15003.8	129	142
Experiment_2	WT_IMAC_elution	ribosomal protein S14a, isoform B [Drosophila melanogaster]	gi|17975579,gi|17977696,gi|24640451	16264.9	1	3	3	4	0.166	IEDVTPIPSDStRRK	R	G	0.997	37	29.5	0	2		t12: Phospho (+79.97)	598.632	1792.87	1793.88	3	0.001241	0.6916	2117.53	0	31219	129	143
Experiment_2	WT_IMAC_elution	ribosomal protein S14a, isoform B [Drosophila melanogaster]	gi|17975579,gi|17977696,gi|24640451	16264.9	1	3	3	4	0.166	TLGItALHIK	K	L	0.975	19.7	26	12.4	2		t5: Phospho (+79.97)	573.819	1145.62	1146.63	2	0.001947	1.698	3920.28	0	14447.9	87	96
Experiment_2	WT_IMAC_elution	heat shock protein cognate 4, isoform G [Drosophila melanogaster]	gi|442619165	71133.6	1	4	4	7	0.0876	DAGtIAGLNVLR	K	I	0.997	41.5	27.4	35.4	2		t4: Phospho (+79.97)	640.324	1278.63	1279.64	2	0.0008066	0.6303	4097.73	0	20172.5	160	171
Experiment_2	WT_IMAC_elution	heat shock protein cognate 4, isoform G [Drosophila melanogaster]	gi|442619165	71133.6	1	4	4	7	0.0876	NQVAmNPTQtIFDAK	K	R	0.997	66.9	30	0	2		m5: Oxidation (+15.99), t10: Phospho (+79.97)	887.399	1772.78	1773.79	2	0.001872	1.055	3028.44	0	6174.92	57	71
Experiment_2	WT_IMAC_elution	heat shock protein cognate 4, isoform G [Drosophila melanogaster]	gi|442619165	71133.6	1	4	4	7	0.0876	NQVAmNPtQTIFDAKR	K	L	0.976	21.4	30	6.6	2		m5: Oxidation (+15.99), t8: Phospho (+79.97)	643.969	1928.88	1929.89	3	0.002346	1.215	2819.81	0	83447.1	57	72
Experiment_2	WT_IMAC_elution	heat shock protein cognate 4, isoform G [Drosophila melanogaster]	gi|442619165	71133.6	1	4	4	7	0.0876	STAGDtHLGGEDFDNR	K	L	0.997	36.9	28.3	2.77	2		t6: Phospho (+79.97)	886.349	1770.68	1771.69	2	-0.001793	-1.012	2110.05	0	13354.3	221	236
Experiment_2	WT_IMAC_elution	heat shock protein cognate 4, isoform G [Drosophila melanogaster]	gi|442619165	71133.6	1	4	4	7	0.0876	STAGDtHLGGEDFDNR	K	L	0.997	40.5	28.3	21.5	2		t6: Phospho (+79.97)	591.236	1770.69	1771.69	3	0.0008206	0.4632	2108.86	0	60331.6	221	236
Experiment_2	WT_IMAC_elution	heat shock protein cognate 4, isoform G [Drosophila melanogaster]	gi|442619165	71133.6	1	4	4	7	0.0876	STAGDtHLGGEDFDNR	K	L	0.997	41.4	28.3	14.2	2		t6: Phospho (+79.97)	591.236	1770.69	1771.69	3	0.001181	0.6664	2120.48	0	16514.3	221	236
Experiment_2	WT_IMAC_elution	heat shock protein cognate 4, isoform G [Drosophila melanogaster]	gi|442619165	71133.6	1	4	4	7	0.0876	TTPSYVAFtDTER	R	L	0.997	50.6	28.5	10.8	2		t9: Phospho (+79.97)	784.337	1566.66	1567.67	2	-1.342e-05	-0.008563	2996.23	0	8321.72	37	49
Experiment_2	WT_IMAC_elution	T-cp1zeta [Drosophila melanogaster]	gi|18859933	58247.8	0.997	1	1	1	0.0206	NLVEVANTsLK	K	T	0.997	41.8	28	0	2		s9: Phospho (+79.97)	634.319	1266.62	1267.63	2	0.001967	1.551	2969.97	0	21249.6	147	157
Experiment_2	WT_IMAC_elution	heat shock protein cognate 5 [Drosophila melanogaster]	gi|24653595	74067.4	0.999	1	1	1	0.0219	QAVTNSANTFYAtKR	R	L	0.987	25.2	29.7	0.75	2		t13: Phospho (+79.97)	584.61	1750.81	1751.81	3	0.003641	2.078	2122.09	0	28647.2	107	121
Experiment_2	WT_IMAC_elution	yolk protein 3 [Drosophila melanogaster]	gi|24641865	46102.1	1	2	2	2	0.0571	AtRYFAEsVRPGSER	R	N	0.98	26	29.7	12.6	2		t2: Phospho (+79.97), s8: Phospho (+79.97)	629.272	1884.79	1885.8	3	0.0008191	0.4343	2365.33	0	209885	339	353
Experiment_2	WT_IMAC_elution	yolk protein 3 [Drosophila melanogaster]	gi|24641865	46102.1	1	2	2	2	0.0571	RItGLDPAK	R	V	0.997	33.7	26	26.3	2		t3: Phospho (+79.97)	525.772	1049.53	1050.53	2	0.001287	1.225	1951.45	0	107097	268	276
Experiment_2	WT_IMAC_elution	Alanyl-tRNA synthetase, isoform A [Drosophila melanogaster]	gi|24582809,gi|45552267	107744	0.972	1	1	1	0.00932	NLLNRtIEK	R	L	0.986	24.8	28.3	14	2		t6: Phospho (+79.97)	590.809	1179.6	1180.61	2	0.001267	1.073	2415.84	0	10884.7	390	398
Experiment_2	WT_IMAC_elution	CG1416, isoform A [Drosophila melanogaster]	gi|24585720,gi|24585722,gi|24585724	40155.1	0.995	1	1	1	0.0593	KGDEAGAGNtVANFKDANNTR	K	N	0.997	49.7	30.7	40.1	2		t10: Phospho (+79.97)	744.002	2228.98	2229.99	3	0.002961	1.328	1853.63	0	8331.84	171	191
Experiment_2	WT_IMAC_elution	ribosomal protein S6, isoform B [Drosophila melanogaster]	gi|17737290	28408.4	1	2	2	2	0.0605	DIPGLTDtTIPR	K	R	0.997	58.7	28.1	1.2	2		t8: Phospho (+79.97)	689.835	1377.66	1378.66	2	0.001587	1.151	3736.08	0	53219.9	120	131
Experiment_2	WT_IMAC_elution	ribosomal protein S6, isoform B [Drosophila melanogaster]	gi|17737290	28408.4	1	2	2	2	0.0605	GEKDIPGLTDTtIPR	K	R	0.997	39.3	29.1	5.4	2		t12: Phospho (+79.97)	564.946	1691.82	1692.82	3	0.001761	1.04	3291.06	0	23118.7	117	131
Experiment_2	WT_IMAC_elution	ribosomal protein S18, isoform B [Drosophila melanogaster]	gi|24656100	17612.2	1	3	5	6	0.145	KVGIAmtAIK	R	G	0.995	24.7	26	17.8	2		m6: Dioxidation (+31.99), t7: Phospho (+79.97)	572.297	1142.58	1143.58	2	0.002058	1.8	2107.23	0	11945.8	25	34
Experiment_2	WT_IMAC_elution	ribosomal protein S18, isoform B [Drosophila melanogaster]	gi|24656100	17612.2	1	3	5	6	0.145	KVGIAmtAIK	R	G	0.997	29.8	26.4	29.8	2		m6: Oxidation (+15.99), t7: Phospho (+79.97)	564.3	1126.58	1127.59	2	0.002352	2.085	1895.43	0	29176.3	25	34
Experiment_2	WT_IMAC_elution	ribosomal protein S18, isoform B [Drosophila melanogaster]	gi|24656100	17612.2	1	3	5	6	0.145	VGIAmtAIK	K	G	0.974	23.7	27.4	23.7	2		m5: Dioxidation (+31.99), t6: Phospho (+79.97)	508.25	1014.48	1015.49	2	0.002558	2.519	2392.8	0	29142.3	26	34
Experiment_2	WT_IMAC_elution	ribosomal protein S18, isoform B [Drosophila melanogaster]	gi|24656100	17612.2	1	3	5	6	0.145	VGIAmtAIK	K	G	0.997	37.7	26.5	26.2	2		m5: Oxidation (+15.99), t6: Phospho (+79.97)	500.251	998.488	999.495	2	0.001072	1.072	2143.84	0	57257.1	26	34
Experiment_2	WT_IMAC_elution	ribosomal protein S18, isoform B [Drosophila melanogaster]	gi|24656100	17612.2	1	3	5	6	0.145	YWQLtSSNLDSK	K	L	0.997	48	29.2	2.37	2		t5: Phospho (+79.97)	761.336	1520.66	1521.66	2	0.002587	1.7	3554.37	0	12163.9	95	106
Experiment_2	WT_IMAC_elution	ribosomal protein S18, isoform B [Drosophila melanogaster]	gi|24656100	17612.2	1	3	5	6	0.145	YWQLTSsNLDSK	K	L	0.997	62.8	29.2	3.36	2		s7: Phospho (+79.97)	761.336	1520.66	1521.66	2	0.001787	1.174	3543.73	0	11921	95	106
Experiment_2	WT_IMAC_elution	phosphoglycerate kinase, isoform A [Drosophila melanogaster]	gi|17136394,gi|442625537,gi|442625539,gi|442625541,gi|442625543	43862.9	0.939	1	1	1	0.0361	LGDVYVNDAFGtAHR	K	A	0.968	22.4	29.7	6.29	2		t12: Phospho (+79.97)	572.259	1713.75	1714.76	3	0.002971	1.732	3322.91	0	11035.3	155	169
Experiment_2	WT_IMAC_elution	beta-Tubulin at 56D, isoform B [Drosophila melanogaster]	gi|24655737	50147.4	0.995	1	1	1	0.0268	ImNtYSVVPSPK	R	V	0.997	42.7	28.5	9.9	2		m2: Oxidation (+15.99), t4: Phospho (+79.97)	716.334	1430.65	1431.66	2	0.001712	1.196	2637.48	0	29788.2	163	174
Experiment_2	WT_IMAC_elution	actin 5C, isoform B [Drosophila melanogaster]	gi|17530805,gi|17647133,gi|24639997,gi|62473515,gi|62473526	41822.7	1	3	3	3	0.106	EITALAPStmK	K	I	0.988	24.1	28.2	0	2		t9: Phospho (+79.97), m10: Oxidation (+15.99)	629.295	1256.58	1257.58	2	0.002772	2.204	2218.38	0	14068.3	317	327
Experiment_2	WT_IMAC_elution	actin 5C, isoform B [Drosophila melanogaster]	gi|17530805,gi|17647133,gi|24639997,gi|62473515,gi|62473526	41822.7	1	3	3	3	0.106	IWHHTFYNELR	K	V	0.997	40.3	29	37.4	2			505.922	1514.74	1515.75	3	0.001552	1.024	2934.55	0	102492	86	96
Experiment_2	WT_IMAC_elution	actin 5C, isoform B [Drosophila melanogaster]	gi|17530805,gi|17647133,gi|24639997,gi|62473515,gi|62473526	41822.7	1	3	3	3	0.106	VAPEEHPVLLTEAPLNPK	R	A	0.991	19.4	25	16.8	2			652.027	1953.06	1954.06	3	0.001442	0.738	3676.09	0	27845.9	97	114
Experiment_2	WT_IMAC_elution	histone H4 replacement, isoform C [Drosophila melanogaster]	gi|17975542,gi|24585675,gi|24646873,gi|24646875,gi|442619098,gi|78706958,gi|78706966,gi|78706976,gi|78706984,gi|78706994,gi|78707004,gi|78707014,gi|78707024,gi|78707034,gi|78707044,gi|78707054,gi|78707064,gi|78707074,gi|78707084,gi|78707124,gi|78707134,gi|78707144	11381.8	1	3	5	5	0.155	DNIQGITKPAIR	R	R	0.997	30.3	25	26.3	2			442.59	1324.75	1325.75	3	0.003072	2.317	2486.53	0	154604	25	36
Experiment_2	WT_IMAC_elution	histone H4 replacement, isoform C [Drosophila melanogaster]	gi|17975542,gi|24585675,gi|24646873,gi|24646875,gi|442619098,gi|78706958,gi|78706966,gi|78706976,gi|78706984,gi|78706994,gi|78707004,gi|78707014,gi|78707024,gi|78707034,gi|78707044,gi|78707054,gi|78707064,gi|78707074,gi|78707084,gi|78707124,gi|78707134,gi|78707144	11381.8	1	3	5	5	0.155	DNIQGITKPAIR	R	R	0.997	42.9	25	38.8	2			663.382	1324.75	1325.75	2	0.002658	2.005	2488.07	0	13878.2	25	36
Experiment_2	WT_IMAC_elution	histone H4 replacement, isoform C [Drosophila melanogaster]	gi|17975542,gi|24585675,gi|24646873,gi|24646875,gi|442619098,gi|78706958,gi|78706966,gi|78706976,gi|78706984,gi|78706994,gi|78707004,gi|78707014,gi|78707024,gi|78707034,gi|78707044,gi|78707054,gi|78707064,gi|78707074,gi|78707084,gi|78707124,gi|78707134,gi|78707144	11381.8	1	3	5	5	0.155	VLRDNIQGITKPAIR	K	R	0.95	23.6	25	23.6	2			424.259	1693.01	1694.01	4	0.007526	4.443	2880.16	0	105310	22	36
Experiment_2	WT_IMAC_elution	histone H4 replacement, isoform C [Drosophila melanogaster]	gi|17975542,gi|24585675,gi|24646873,gi|24646875,gi|442619098,gi|78706958,gi|78706966,gi|78706976,gi|78706984,gi|78706994,gi|78707004,gi|78707014,gi|78707024,gi|78707034,gi|78707044,gi|78707054,gi|78707064,gi|78707074,gi|78707084,gi|78707124,gi|78707134,gi|78707144	11381.8	1	3	5	5	0.155	VLRDNIQGITKPAIR	K	R	0.997	50	25	38	2			565.341	1693	1694.01	3	0.001542	0.9103	2876.53	0	34639	22	36
Experiment_2	WT_IMAC_elution	histone H4 replacement, isoform C [Drosophila melanogaster]	gi|17975542,gi|24585675,gi|24646873,gi|24646875,gi|442619098,gi|78706958,gi|78706966,gi|78706976,gi|78706984,gi|78706994,gi|78707004,gi|78707014,gi|78707024,gi|78707034,gi|78707044,gi|78707054,gi|78707064,gi|78707074,gi|78707084,gi|78707124,gi|78707134,gi|78707144	11381.8	1	3	5	5	0.155	VLRDNIQGITKPAIRR	K	L	0.962	25.7	25	25.7	2			463.284	1849.11	1850.11	4	0.006226	3.365	2609.8	0	38496	22	37
Experiment_2	WT_IMAC_elution	CG11267 [Drosophila melanogaster]	gi|21356029	11016.6	0.96	1	1	1	0.155	AEALtKTKGGIVLPEK	R	A	0.98	19.6	25.5	0.98	2		t5: Phospho (+79.97)	578.986	1733.94	1734.94	3	0.003421	1.972	2624.78	0	15290.1	20	35
Experiment_2	WT_IMAC_elution	heat shock protein cognate 1, isoform A [Drosophila melanogaster]	gi|17647515	70687.7	0.945	1	1	2	0.025	ATAGDTHLGGEDFDNR	K	L	0.972	24.3	29.2	21.2	2			559.25	1674.73	1675.73	3	0.003872	2.311	2125.44	0	54503.3	221	236
Experiment_2	WT_IMAC_elution	heat shock protein cognate 1, isoform A [Drosophila melanogaster]	gi|17647515	70687.7	0.945	1	1	2	0.025	ATAGDTHLGGEDFDNR	K	L	0.974	22.5	29.2	14.6	2			559.25	1674.73	1675.73	3	0.003392	2.024	2110.67	0	35329.7	221	236
Experiment_2	WT_IMAC_elution	CG42351, isoform B [Drosophila melanogaster]	gi|19922564	35961.5	1	2	2	2	0.116	DHIDEEEVIELHESR	R	S	0.997	43.4	29.9	29.1	2			617.291	1848.85	1849.86	3	0.0009221	0.4984	2897.5	0	25985.4	18	32
Experiment_2	WT_IMAC_elution	CG42351, isoform B [Drosophila melanogaster]	gi|19922564	35961.5	1	2	2	2	0.116	LNItTTSNGNNDKEQADVGNGH	K	-	0.997	43.2	31	6.33	2		t4: Phospho (+79.97)	793.68	2378.02	2379.02	3	0.004671	1.963	2023.43	0	32895.4	299	320
Experiment_2	WT_IMAC_elution	polyA-binding protein, isoform A [Drosophila melanogaster]	gi|17136378,gi|24654793,gi|24654797	69926	0.992	1	1	1	0.0142	sGVGNVFIK	R	N	0.996	26.1	26.8	17.1	2		s1: Phospho (+79.97)	500.748	999.48	1000.49	2	0.001387	1.386	3186.87	0	13816.4	87	95
Experiment_2	WT_IMAC_elution	ribosomal protein S4, isoform B [Drosophila melanogaster]	gi|24663672	29135.3	1	2	3	4	0.0766	GVPFLVtHDGR	K	T	0.985	21	28	12.6	2		t7: Phospho (+79.97)	426.54	1276.6	1277.6	3	0.001651	1.292	3338.43	0	160130	135	145
Experiment_2	WT_IMAC_elution	ribosomal protein S4, isoform B [Drosophila melanogaster]	gi|24663672	29135.3	1	2	3	4	0.0766	GVPFLVtHDGR	K	T	0.997	55.8	28	49	2		t7: Phospho (+79.97)	639.306	1276.6	1277.6	2	0.0001066	0.08342	3338.61	0	88645	135	145
Experiment_2	WT_IMAC_elution	ribosomal protein S4, isoform B [Drosophila melanogaster]	gi|24663672	29135.3	1	2	3	4	0.0766	GVPFLVtHDGR	K	T	0.997	54	27.9	46.5	2		t7: Phospho (+79.97)	639.306	1276.6	1277.6	2	0.001407	1.101	3349.52	0	53994.2	135	145
Experiment_2	WT_IMAC_elution	ribosomal protein S4, isoform B [Drosophila melanogaster]	gi|24663672	29135.3	1	2	3	4	0.0766	LtNVFIIGK	R	G	0.994	26.2	25	26.2	2		t2: Phospho (+79.97)	542.795	1083.58	1084.58	2	0.002827	2.606	4036.72	0	13725.3	222	230
Experiment_2	WT_IMAC_elution	lost, isoform B, partial [Drosophila melanogaster]	gi|161078016,gi|21355167	58962	0.995	1	1	1	0.0336	SISLKEEDtDVEQHQNNR	K	R	0.997	40.4	31	18.7	2		t9: Phospho (+79.97)	741.33	2220.97	2221.97	3	0.002631	1.184	2083.82	0	23513.9	267	284
Experiment_2	WT_IMAC_elution	mitochondrial transcription factor A, isoform A [Drosophila melanogaster]	gi|17738065	29964.7	1	2	3	4	0.0584	AANPQITtVEVVR	K	Q	0.997	38.1	28.2	0	2		t8: Phospho (+79.97)	739.377	1476.74	1477.74	2	0.004987	3.374	2880.33	0	6928.88	71	83
Experiment_2	WT_IMAC_elution	mitochondrial transcription factor A, isoform A [Drosophila melanogaster]	gi|17738065	29964.7	1	2	3	4	0.0584	AANPQItTVEVVR	K	Q	0.997	42.3	28.1	9.83	2		t7: Phospho (+79.97)	493.253	1476.74	1477.74	3	0.003611	2.443	2989.66	0	14986.9	71	83
Experiment_2	WT_IMAC_elution	mitochondrial transcription factor A, isoform A [Drosophila melanogaster]	gi|17738065	29964.7	1	2	3	4	0.0584	AANPQITtVEVVR	K	Q	0.997	64.4	28.5	0	2		t8: Phospho (+79.97)	739.375	1476.74	1477.74	2	0.001727	1.168	2989.21	0	47661.2	71	83
Experiment_2	WT_IMAC_elution	mitochondrial transcription factor A, isoform A [Drosophila melanogaster]	gi|17738065	29964.7	1	2	3	4	0.0584	LKAANPQItTVEVVR	K	Q	0.997	41.1	26.9	7.64	2		t9: Phospho (+79.97)	573.646	1717.92	1718.92	3	0.003151	1.833	3072.77	0	45108.4	69	83
Experiment_2	WT_IMAC_elution	ribosomal protein L10, isoform E [Drosophila melanogaster]	gi|442634265	25528.2	0.995	1	1	1	0.055	GAFGKPQGtVAR	R	V	0.997	41	27.9	30	2		t9: Phospho (+79.97)	634.812	1267.61	1268.61	2	0.001127	0.888	1517.21	0	26799.4	117	128
Experiment_2	WT_IMAC_elution	plutonium [Drosophila melanogaster]	gi|17136404	19319.8	1	2	3	4	0.149	GVQETQtVHGLGVAELR	R	G	0.997	38.8	30.2	5.89	2		t7: Phospho (+79.97)	625.311	1872.91	1873.92	3	0.0005106	0.2725	3422.77	0	136943	132	148
Experiment_2	WT_IMAC_elution	plutonium [Drosophila melanogaster]	gi|17136404	19319.8	1	2	3	4	0.149	GVQETQtVHGLGVAELR	R	G	0.997	89.6	30.2	18.6	2		t7: Phospho (+79.97)	937.463	1872.91	1873.92	2	0.001107	0.5905	3350.49	0	19397.6	132	148
Experiment_2	WT_IMAC_elution	plutonium [Drosophila melanogaster]	gi|17136404	19319.8	1	2	3	4	0.149	GVQEtQTVHGLGVAELR	R	G	0.997	94.9	30.1	21.6	2		t5: Phospho (+79.97)	937.463	1872.91	1873.92	2	0.002647	1.412	3420.62	0	20168.3	132	148
Experiment_2	WT_IMAC_elution	plutonium [Drosophila melanogaster]	gi|17136404	19319.8	1	2	3	4	0.149	SPPtFISNR	R	L	0.997	45.6	26.8	27.4	2		t4: Phospho (+79.97)	549.753	1097.49	1098.5	2	0.001547	1.408	2506.42	0	832855	164	172
Experiment_2	WT_IMAC_elution	ribosomal protein S19a, isoform C [Drosophila melanogaster]	gi|24642576	17291.4	1	5	8	10	0.365	DAAKQtGPIVISK	R	-	0.997	42.2	28.2	31.3	2		t6: Phospho (+79.97)	469.914	1406.72	1407.72	3	0.001731	1.229	2032.3	0	475275	144	156
Experiment_2	WT_IMAC_elution	ribosomal protein S19a, isoform C [Drosophila melanogaster]	gi|24642576	17291.4	1	5	8	10	0.365	DAAKQtGPIVISK	R	-	0.997	53.2	28.4	26.9	2		t6: Phospho (+79.97)	704.366	1406.72	1407.72	2	0.0008466	0.6014	2032.56	0	150780	144	156
Experiment_2	WT_IMAC_elution	ribosomal protein S19a, isoform C [Drosophila melanogaster]	gi|24642576	17291.4	1	5	8	10	0.365	LKVPDQmDIVKtAK	K	F	0.98	23.1	29	18.3	2		m7: Dioxidation (+31.99), t12: Phospho (+79.97)	566.624	1696.85	1697.85	3	0.003402	2.004	2585.91	0	169771	28	41
Experiment_2	WT_IMAC_elution	ribosomal protein S19a, isoform C [Drosophila melanogaster]	gi|24642576	17291.4	1	5	8	10	0.365	LKVPDQmDIVKtAK	K	F	0.989	25.5	28.3	24.7	2		m7: Oxidation (+15.99), t12: Phospho (+79.97)	841.434	1680.85	1681.86	2	0.001032	0.6133	2490.89	0	9579.57	28	41
Experiment_2	WT_IMAC_elution	ribosomal protein S19a, isoform C [Drosophila melanogaster]	gi|24642576	17291.4	1	5	8	10	0.365	LKVPDQmDIVKtAK	K	F	0.989	26.8	28.5	25.7	2		m7: Oxidation (+15.99), t12: Phospho (+79.97)	561.292	1680.85	1681.86	3	0.0005456	0.3244	2498.36	0	463323	28	41
Experiment_2	WT_IMAC_elution	ribosomal protein S19a, isoform C [Drosophila melanogaster]	gi|24642576	17291.4	1	5	8	10	0.365	PGVtVKDIDQHAVtK	M	A	0.981	24.1	29.8	18	1		t4: Phospho (+79.97), t14: Phospho (+79.97)	589.942	1766.8	1767.81	3	0.003129	1.77	2528.2	0	28565.9	2	16
Experiment_2	WT_IMAC_elution	ribosomal protein S19a, isoform C [Drosophila melanogaster]	gi|24642576	17291.4	1	5	8	10	0.365	PGVtVKDIDQHAVTK	M	A	0.997	59.6	28.8	42.8	1		t4: Phospho (+79.97)	563.286	1686.84	1687.84	3	0.001581	0.9364	2422.53	0	144627	2	16
Experiment_2	WT_IMAC_elution	ribosomal protein S19a, isoform C [Drosophila melanogaster]	gi|24642576	17291.4	1	5	8	10	0.365	SPAGVGSItKIYGGR	R	K	0.997	35.8	28.2	7.02	2		t9: Phospho (+79.97)	514.929	1541.76	1542.77	3	0.003981	2.58	3277.89	0	22959.9	68	82
Experiment_2	WT_IMAC_elution	ribosomal protein S19a, isoform C [Drosophila melanogaster]	gi|24642576	17291.4	1	5	8	10	0.365	VPDQmDIVKtAK	K	F	0.994	27.1	28	22.8	2		m5: Oxidation (+15.99), t10: Phospho (+79.97)	720.845	1439.68	1440.68	2	0.001672	1.16	1696.9	0	13751.7	30	41
Experiment_2	WT_IMAC_elution	ribosomal protein S19a, isoform C [Drosophila melanogaster]	gi|24642576	17291.4	1	5	8	10	0.365	VPDQmDIVKtAK	K	F	0.997	36.3	28.1	31	2		m5: Oxidation (+15.99), t10: Phospho (+79.97)	720.845	1439.68	1440.68	2	0.002112	1.466	1684.45	0	14857.3	30	41
Experiment_2	WT_IMAC_elution	eIF3-S8 [Drosophila melanogaster]	gi|19922464	105657	0.987	1	1	1	0.0165	ASAFQFsDDEEEVKR	K	V	0.993	25	29.6	21.9	2		s7: Phospho (+79.97)	613.26	1836.76	1837.76	3	0.001881	1.023	3069.24	0	48964.5	28	42
Experiment_2	WT_IMAC_elution	Chain B, Porcine E-Trypsin (E.C.3.4.21.4)	gi|999627	8819.3	1	2	2	3	0.341	LGEHNIDVLEGNEQFINAAK	R	I	0.997	69.8	29.5	61.6	2			737.707	2210.1	2211.1	3	0.002472	1.118	3980.04	0	34793.6	7	26
Experiment_2	WT_IMAC_elution	Chain B, Porcine E-Trypsin (E.C.3.4.21.4)	gi|999627	8819.3	1	2	2	3	0.341	VATVSLPR	R	S	0.99	30.1	25	23.7	2			421.759	841.504	842.509	2	0.002238	2.656	2471.65	0	36805.3	57	64
Experiment_2	WT_IMAC_elution	Chain B, Porcine E-Trypsin (E.C.3.4.21.4)	gi|999627	8819.3	1	2	2	3	0.341	VATVSLPR	R	S	0.99	51.8	25	43.4	2			421.76	841.505	842.509	2	0.002738	3.25	2451.54	0	82464.1	57	64
Experiment_2	WT_IMAC_elution	ribosomal protein S17 [Drosophila melanogaster]	gi|17647889	15285.2	0.995	1	2	4	0.107	GLQLtQPNTNNFGR	R	R	0.994	29.3	29.2	22.3	2		t5: Phospho (+79.97)	547.259	1638.76	1639.76	3	0.003981	2.428	3178.67	0	21202.9	116	129
Experiment_2	WT_IMAC_elution	ribosomal protein S17 [Drosophila melanogaster]	gi|17647889	15285.2	0.995	1	2	4	0.107	GLQLtQPNTNNFGR	R	R	0.997	41.6	29.2	17.9	2		t5: Phospho (+79.97)	547.259	1638.76	1639.76	3	0.003801	2.318	3165.45	0	39158.9	116	129
Experiment_2	WT_IMAC_elution	ribosomal protein S17 [Drosophila melanogaster]	gi|17647889	15285.2	0.995	1	2	4	0.107	GLQLtQPNTNNFGR	R	R	0.997	43.8	29.2	16.1	2		t5: Phospho (+79.97)	820.384	1638.75	1639.76	2	0.002687	1.638	3181.17	0	29450.4	116	129
Experiment_2	WT_IMAC_elution	ribosomal protein S17 [Drosophila melanogaster]	gi|17647889	15285.2	0.995	1	2	4	0.107	GLQLtQPNTNNFGR	R	R	0.997	51.3	29	22.1	2		t5: Phospho (+79.97)	820.384	1638.75	1639.76	2	0.001327	0.809	3167.78	0	92592	116	129
Experiment_2	WT_IMAC_elution	bellwether [Drosophila melanogaster]	gi|24658560	59423.3	1	1	1	1	0.0326	ADLEEtGRVLSIGDGIAR	K	V	0.997	40.1	30	34.7	2		t6: Phospho (+79.97)	651.322	1950.95	1951.95	3	0.003811	1.952	3780.45	0	68320.8	65	82
Experiment_2	WT_IMAC_elution	ribosomal protein S13, isoform A [Drosophila melanogaster]	gi|17136832,gi|85724904	17179.4	1	2	2	4	0.126	RtVPSWLK	R	L	0.967	21	27.1	9.7	2		t2: Phospho (+79.97)	533.777	1065.54	1066.54	2	0.001207	1.131	2982.82	0	15695.1	20	27
Experiment_2	WT_IMAC_elution	ribosomal protein S13, isoform A [Drosophila melanogaster]	gi|17136832,gi|85724904	17179.4	1	2	2	4	0.126	YEsSTASALVA	K	-	0.997	30	27.2	8.38	2		s3: Phospho (+79.97)	589.754	1177.49	1178.5	2	0.002267	1.923	2802.06	0	22086.9	141	151
Experiment_2	WT_IMAC_elution	ribosomal protein S13, isoform A [Drosophila melanogaster]	gi|17136832,gi|85724904	17179.4	1	2	2	4	0.126	YEsSTASALVA	K	-	0.997	35.5	27.2	3.28	2		s3: Phospho (+79.97)	589.753	1177.49	1178.5	2	0.001627	1.38	2858.71	0	20539.7	141	151
Experiment_2	WT_IMAC_elution	ribosomal protein S13, isoform A [Drosophila melanogaster]	gi|17136832,gi|85724904	17179.4	1	2	2	4	0.126	YEsSTASALVA	K	-	0.997	45.3	27.2	10.1	2		s3: Phospho (+79.97)	589.754	1177.49	1178.5	2	0.002407	2.042	2869.97	0	17624.2	141	151
Experiment_2	WT_IMAC_elution	yolk protein 2 [Drosophila melanogaster]	gi|161077703	49660.3	0.622	0	0	2	0.0339	AtRYFAESVRPGNER	R	N	0.97	20.9	30.1	12.4	2		t2: Phospho (+79.97)	611.62	1831.84	1832.84	3	0.001901	1.037	2210.82	0	1326960	350	364
Experiment_2	WT_IMAC_elution	yolk protein 2 [Drosophila melanogaster]	gi|161077703	49660.3	0.622	0	0	2	0.0339	AtRYFAEsVRPGNER	R	N	0.985	22.7	29.8	10.8	2		t2: Phospho (+79.97), s8: Phospho (+79.97)	638.276	1911.81	1912.81	3	0.002489	1.301	2347.16	0	67285.8	350	364
Experiment_2	WT_IMAC_elution	regulatory particle non-ATPase 3, isoform B [Drosophila melanogaster]	gi|442628295	56006.5	0.986	1	1	1	0.0263	NLAQsIYPAGADR	R	E	0.993	29.8	28.5	18.2	2		s5: Phospho (+79.97)	728.335	1454.66	1455.66	2	-0.0002334	-0.1604	2893.33	0	9396.01	78	90
Experiment_2	WT_IMAC_elution	CG5590 [Drosophila melanogaster]	gi|21357673	44355.7	0.995	1	1	2	0.0218	TLFItGASR	R	G	0.992	24.9	27.6	13.1	2		t5: Phospho (+79.97)	523.259	1044.5	1045.51	2	0.001987	1.9	3149.33	0	17836	11	19
Experiment_2	WT_IMAC_elution	CG5590 [Drosophila melanogaster]	gi|21357673	44355.7	0.995	1	1	2	0.0218	TLFItGASR	R	G	0.997	32.2	27.7	22.8	2		t5: Phospho (+79.97)	523.259	1044.5	1045.51	2	0.003027	2.895	3160.97	0	11046	11	19
Experiment_2	WT_IMAC_elution	ypsilon schachtel, isoform A [Drosophila melanogaster]	gi|24663131	38179.3	0.995	1	1	1	0.0852	KPNGPGGGSEQQPEKNGAQELQNTtTESTA	R	-	0.997	76.1	33	0	2		t25: Phospho (+79.97)	1045.8	3134.38	3135.39	3	0.002971	0.9474	1826.5	0	36870.3	323	352
Experiment_2	WT_IMAC_elution	elongation factor 1alpha48D, isoform A [Drosophila melanogaster]	gi|17137572,gi|24652838	50307.3	1	4	7	8	0.0713	DmRQtVAVGVIK	R	A	0.997	32.1	28.5	13	2		m2: Oxidation (+15.99), t5: Phospho (+79.97)	706.853	1411.69	1412.7	2	0.001032	0.7302	2379.16	0	84264.8	428	439
Experiment_2	WT_IMAC_elution	elongation factor 1alpha48D, isoform A [Drosophila melanogaster]	gi|17137572,gi|24652838	50307.3	1	4	7	8	0.0713	DmRQtVAVGVIK	R	A	0.997	35.2	28.5	14.5	2		m2: Oxidation (+15.99), t5: Phospho (+79.97)	471.571	1411.69	1412.7	3	0.001526	1.08	2378.8	0	363834	428	439
Experiment_2	WT_IMAC_elution	elongation factor 1alpha48D, isoform A [Drosophila melanogaster]	gi|17137572,gi|24652838	50307.3	1	4	7	8	0.0713	DmRQtVAVGVIK	R	A	0.997	56.2	28.9	31.5	2		m2: Dioxidation (+31.99), t5: Phospho (+79.97)	714.85	1427.69	1428.69	2	0.001418	0.9928	2499.38	0	39578.2	428	439
Experiment_2	WT_IMAC_elution	elongation factor 1alpha48D, isoform A [Drosophila melanogaster]	gi|17137572,gi|24652838	50307.3	1	4	7	8	0.0713	IGGIGtVPVGR	K	V	0.997	45.7	26.2	45.7	2		t6: Phospho (+79.97)	553.293	1104.57	1105.58	2	0.001647	1.489	2977.58	0	22523.1	256	266
Experiment_2	WT_IMAC_elution	elongation factor 1alpha48D, isoform A [Drosophila melanogaster]	gi|17137572,gi|24652838	50307.3	1	4	7	8	0.0713	IGGIGTVPVGR	K	V	0.997	55.5	25	40.8	2			513.309	1024.6	1025.61	2	0.001078	1.051	2745.48	0	19579.5	256	266
Experiment_2	WT_IMAC_elution	elongation factor 1alpha48D, isoform A [Drosophila melanogaster]	gi|17137572,gi|24652838	50307.3	1	4	7	8	0.0713	QtVAVGVIK	R	A	0.957	19.2	26.1	4.54	2		t2: Phospho (+79.97)	497.771	993.527	994.533	2	0.001287	1.294	2510.82	0	29623.3	431	439
Experiment_2	WT_IMAC_elution	elongation factor 1alpha48D, isoform A [Drosophila melanogaster]	gi|17137572,gi|24652838	50307.3	1	4	7	8	0.0713	STTTGHLIYK	K	C	0.997	28.2	25.5	14.5	2			560.805	1119.6	1120.6	2	0.002458	2.194	1720.96	0	13807.1	21	30
Experiment_2	WT_IMAC_elution	elongation factor 1alpha48D, isoform A [Drosophila melanogaster]	gi|17137572,gi|24652838	50307.3	1	4	7	8	0.0713	STTTGHLIYK	K	C	0.997	42.8	25.5	23.9	2			560.804	1119.59	1120.6	2	0.001718	1.533	1710.17	0	20173.3	21	30
Experiment_2	WT_IMAC_elution	elongation factor 2b, isoform D [Drosophila melanogaster]	gi|442628815	94460.7	1	2	2	2	0.0225	STLTDsLVSK	K	A	0.997	34.7	27.3	12.6	2		s6: Phospho (+79.97)	565.772	1129.53	1130.53	2	0.001787	1.58	2524.32	0	12340.3	33	42
Experiment_2	WT_IMAC_elution	elongation factor 2b, isoform D [Drosophila melanogaster]	gi|442628815	94460.7	1	2	2	2	0.0225	VNFtVDEIR	M	G	0.997	46.7	27.6	37.7	1		t4: Phospho (+79.97)	586.772	1171.53	1172.53	2	0.001647	1.404	3412.24	0	42410.8	2	10
Experiment_2	WT_IMAC_elution	glyceraldehyde 3 phosphate dehydrogenase 1, isoform A [Drosophila melanogaster]	gi|22023983,gi|85725000	35350.8	0.989	0	0	2	0.0663	IGINGFGR	K	I	0.99	30.7	25	25.1	2			417.236	832.457	833.463	2	0.001278	1.533	2921.63	0	10976	4	11
Experiment_2	WT_IMAC_elution	glyceraldehyde 3 phosphate dehydrogenase 1, isoform A [Drosophila melanogaster]	gi|22023983,gi|85725000	35350.8	0.989	0	0	2	0.0663	VPTPNVSVVDLtVR	R	L	0.997	48.2	26.7	22.4	2		t12: Phospho (+79.97)	788.411	1574.81	1575.81	2	0.0003066	0.1946	3998.71	0	10829.9	232	245
Experiment_2	WT_IMAC_elution	ribosomal protein S3A, isoform F [Drosophila melanogaster]	gi|386763373	30340.5	1	2	4	4	0.097	ARmtDIITNEVSGADLK	R	Q	0.994	31.7	30	17.5	2		m3: Oxidation (+15.99), t4: Phospho (+79.97)	965.453	1928.89	1929.9	2	-0.0003084	-0.1598	3439.39	0	8375.02	169	185
Experiment_2	WT_IMAC_elution	ribosomal protein S3A, isoform F [Drosophila melanogaster]	gi|386763373	30340.5	1	2	4	4	0.097	ARmtDIITNEVSGADLK	R	Q	0.997	41.8	30.1	21.8	2		m3: Oxidation (+15.99), t4: Phospho (+79.97)	643.972	1928.89	1929.9	3	0.001196	0.6195	3448.79	0	70978	169	185
Experiment_2	WT_IMAC_elution	ribosomal protein S3A, isoform F [Drosophila melanogaster]	gi|386763373	30340.5	1	2	4	4	0.097	ARmtDIITNEVSGADLK	R	Q	0.997	67.7	30.3	35.7	2		m3: Dioxidation (+31.99), t4: Phospho (+79.97)	649.304	1944.89	1945.89	3	0.002282	1.173	3606.93	0	38839.5	169	185
Experiment_2	WT_IMAC_elution	ribosomal protein S3A, isoform F [Drosophila melanogaster]	gi|386763373	30340.5	1	2	4	4	0.097	QIGKtLVNR	R	T	0.989	22.8	26.5	11.8	2		t5: Phospho (+79.97)	554.799	1107.58	1108.59	2	0.002427	2.189	1851.54	0	443401	43	51
Experiment_2	WT_IMAC_elution	ribosomal protein S7, isoform A [Drosophila melanogaster]	gi|21358459,gi|24651337,gi|45553763	22170.8	1	2	2	2	0.0979	VDTFTsVYK	K	K	0.997	30.2	26.5	1.95	2		s6: Phospho (+79.97)	570.255	1138.5	1139.5	2	0.001127	0.9887	3128.49	0	9469.57	168	176
Experiment_2	WT_IMAC_elution	ribosomal protein S7, isoform A [Drosophila melanogaster]	gi|21358459,gi|24651337,gi|45553763	22170.8	1	2	2	2	0.0979	VKLDGsQLVK	R	V	0.997	31.3	27.5	24	2		s6: Phospho (+79.97)	583.813	1165.61	1166.62	2	0.0009066	0.7771	2757.81	0	65520.6	144	153
Experiment_2	WT_IMAC_elution	ribosomal protein L22 [Drosophila melanogaster]	gi|17137152	30612.1	0.995	1	1	1	0.0401	VNNLGNNVtFER	K	S	0.997	43.1	28.9	27.8	2		t9: Phospho (+79.97)	728.834	1455.65	1456.66	2	0.003687	2.531	2638.22	0	9229.11	225	236
Experiment_2	WT_IMAC_elution	ribosomal protein S2, isoform A [Drosophila melanogaster]	gi|17136734,gi|442627099	28900.7	1	2	2	2	0.0824	GSTGtLGNFAK	R	A	0.984	21.8	26.7	1.57	2		t5: Phospho (+79.97)	566.756	1131.5	1132.5	2	0.002007	1.772	2410.49	0	15230.6	211	221
Experiment_2	WT_IMAC_elution	ribosomal protein S2, isoform A [Drosophila melanogaster]	gi|17136734,gi|442627099	28900.7	1	2	2	2	0.0824	GtGIVSAPVPK	R	K	0.997	33.6	25.7	29.3	2		t2: Phospho (+79.97)	553.287	1104.56	1105.57	2	0.001547	1.399	2485.47	0	19198.8	184	194
Experiment_2	WT_IMAC_elution	ribosomal protein S25, isoform A [Drosophila melanogaster]	gi|24645865,gi|24645867	13202	1	2	2	2	0.248	DKLNNQVLFDKAtYEK	R	L	0.997	34.2	30.7	22.8	2		t13: Phospho (+79.97)	669.327	2004.96	2005.96	3	0.002151	1.072	2964.88	0	41804.7	41	56
Experiment_2	WT_IMAC_elution	ribosomal protein S25, isoform A [Drosophila melanogaster]	gi|24645865,gi|24645867	13202	1	2	2	2	0.248	QVVQHHSQVIYtR	K	A	0.997	28.4	29.5	13.9	2		t12: Phospho (+79.97)	558.943	1673.81	1674.81	3	0.002131	1.272	1575.47	0	61741.2	98	110
Experiment_2	WT_IMAC_elution	decondensation factor 31, isoform F [Drosophila melanogaster]	gi|78707166	18822.2	0.995	1	2	2	0.197	ASITENGGAEEESVAKENGAADSSATEPTDAVDGEK	K	A	0.997	55.5	33.1	45.6	2			884.898	3535.56	3536.56	4	0.007226	2.043	2677.54	0	12797.5	40	75
Experiment_2	WT_IMAC_elution	decondensation factor 31, isoform F [Drosophila melanogaster]	gi|78707166	18822.2	0.995	1	2	2	0.197	ASITENGGAEEESVAKENGAADSSATEPTDAVDGEK	K	A	0.997	86.2	33.2	83.4	2			1179.53	3535.56	3536.56	3	0.005502	1.556	2674.91	0	42497	40	75
Experiment_2	WT_IMAC_elution	CG10565, isoform A [Drosophila melanogaster]	gi|21356311,gi|386771514	73621.5	1	2	2	2	0.0232	IAAELEEINQtQAK	K	K	0.997	60.7	29.6	60.7	2		t11: Phospho (+79.97)	819.394	1636.77	1637.78	2	0.002167	1.323	2819.72	0	15330.7	401	414
Experiment_2	WT_IMAC_elution	CG10565, isoform A [Drosophila melanogaster]	gi|21356311,gi|386771514	73621.5	1	2	2	2	0.0232	IAAELEEINQtQAKK	K	L	0.971	22	29.1	12.8	2		t11: Phospho (+79.97)	589.297	1764.87	1765.87	3	0.002651	1.501	2592.14	0	13467.2	401	415
Experiment_2	WT_IMAC_elution	ribosomal protein L11 [Drosophila melanogaster]	gi|17137026	21113.1	0.995	1	1	1	0.0543	YDGIILNtKK	K	-	0.997	43.3	27.8	34.6	2		t8: Phospho (+79.97)	622.819	1243.62	1244.63	2	0.001147	0.9212	2516.95	0	81608.1	175	184
Experiment_2	WT_IMAC_elution	upstream of RpIII128 [Drosophila melanogaster]	gi|17981711	41133.4	0.99	1	1	1	0.0543	GGGGGTGEAGFEVAKtGDAR	K	V	0.995	28.9	30.2	27.9	2		t16: Phospho (+79.97)	625.275	1872.8	1873.81	3	0.003101	1.655	1988.96	0	28394	47	66
Experiment_2	WT_IMAC_elution	maternal expression at 31B, isoform A [Drosophila melanogaster]	gi|24583279	51947.3	0.991	1	2	2	0.0218	FKtTDVTDTR	R	G	0.985	26.5	27.5	9.24	2		t3: Phospho (+79.97)	421.86	1262.56	1263.56	3	0.003811	3.016	1594.59	0	22114.7	47	56
Experiment_2	WT_IMAC_elution	maternal expression at 31B, isoform A [Drosophila melanogaster]	gi|24583279	51947.3	0.991	1	2	2	0.0218	FKtTDVTDTR	R	G	0.996	30.4	27.5	6.36	2		t3: Phospho (+79.97)	632.285	1262.55	1263.56	2	0.0003866	0.3059	1597.62	0	7163.2	47	56
Experiment_2	WT_IMAC_elution	T-complex chaperonin 5, isoform A [Drosophila melanogaster]	gi|17647245	59280.1	1	1	2	2	0.0221	HKLDVtSAEDYR	K	A	0.997	31.9	28.8	12.3	2		t6: Phospho (+79.97)	505.229	1512.66	1513.67	3	0.002811	1.857	2417	0	63190.2	265	276
Experiment_2	WT_IMAC_elution	T-complex chaperonin 5, isoform A [Drosophila melanogaster]	gi|17647245	59280.1	1	1	2	2	0.0221	HKLDVtSAEDYR	K	A	0.997	42	28.8	6.59	2		t6: Phospho (+79.97)	757.339	1512.66	1513.67	2	0.001427	0.9425	2418.48	0	9289.2	265	276
Experiment_2	WT_IMAC_elution	Glycogen phosphorylase, muscle form - Oryctolagus cuniculus (Rabbit).	gi|6093713	97292	0.993	1	1	1	0.0119	KEPNKFVVPR	K	T	0.983	17.5	25	10.6	2			405.24	1212.7	1213.71	3	0.0009821	0.8091	1881.65	0	28728	593	602
Experiment_2	WT_IMAC_elution	arginine kinase, isoform A [Drosophila melanogaster]	gi|24661336,gi|24661340	61265.2	0.995	1	1	1	0.0231	VSStLSGLEGELK	K	G	0.997	45.8	28.8	9.35	2		t4: Phospho (+79.97)	700.34	1398.66	1399.67	2	0.0004866	0.3476	3906.78	0	12814.7	358	370
Experiment_2	KD_IMAC_elution	giant nuclei [Drosophila melanogaster]	gi|21358247	27224.5	1	5	6	21	0.162	LSEStLPR	R	R	0.99	29.3	27.7	4.45	2		t5: Phospho (+79.97)	491.735	981.455	982.461	2	0.001687	1.717	2083.84	0	17698.3	71	78
Experiment_2	KD_IMAC_elution	giant nuclei [Drosophila melanogaster]	gi|21358247	27224.5	1	5	6	21	0.162	LSEStLPR	R	R	0.99	28.4	26.4	10.6	2		t5: Phospho (+79.97)	491.735	981.455	982.461	2	0.001207	1.228	2264.96	0	12566.4	71	78
Experiment_2	KD_IMAC_elution	giant nuclei [Drosophila melanogaster]	gi|21358247	27224.5	1	5	6	21	0.162	LSEStLPR	R	R	0.99	35.6	27.7	0.69	2		t5: Phospho (+79.97)	491.735	981.455	982.461	2	0.001767	1.798	2293.91	0	28757.4	71	78
Experiment_2	KD_IMAC_elution	giant nuclei [Drosophila melanogaster]	gi|21358247	27224.5	1	5	6	21	0.162	LSEStLPR	R	R	0.99	35.6	26.4	0	2		t5: Phospho (+79.97)	491.734	981.454	982.461	2	0.0009666	0.9838	2304.25	0	42235	71	78
Experiment_2	KD_IMAC_elution	giant nuclei [Drosophila melanogaster]	gi|21358247	27224.5	1	5	6	21	0.162	LSEStLPR	R	R	0.99	44.2	26.4	0	2		t5: Phospho (+79.97)	491.735	981.455	982.461	2	0.001247	1.269	2315.44	0	33666	71	78
Experiment_2	KD_IMAC_elution	giant nuclei [Drosophila melanogaster]	gi|21358247	27224.5	1	5	6	21	0.162	LSEStLPR	R	R	0.99	45.7	26.4	0	2		t5: Phospho (+79.97)	491.735	981.455	982.461	2	0.001287	1.31	2073.93	0	10736.7	71	78
Experiment_2	KD_IMAC_elution	giant nuclei [Drosophila melanogaster]	gi|21358247	27224.5	1	5	6	21	0.162	LSEsTLPRR	R	F	0.994	26.5	28.5	3.77	2		s4: Phospho (+79.97)	569.785	1137.56	1138.56	2	0.0008666	0.7611	1859.32	0	55908.9	71	79
Experiment_2	KD_IMAC_elution	giant nuclei [Drosophila melanogaster]	gi|21358247	27224.5	1	5	6	21	0.162	RLSEsTLPR	K	R	0.996	27.9	28.5	3.7	2		s5: Phospho (+79.97)	569.785	1137.56	1138.56	2	0.0008666	0.7611	2139.69	0	23578.9	70	78
Experiment_2	KD_IMAC_elution	giant nuclei [Drosophila melanogaster]	gi|21358247	27224.5	1	5	6	21	0.162	RLSEsTLPR	K	R	0.997	33.2	28.5	6.73	2		s5: Phospho (+79.97)	569.785	1137.56	1138.56	2	0.0008266	0.726	2150.83	0	30060.5	70	78
Experiment_2	KD_IMAC_elution	giant nuclei [Drosophila melanogaster]	gi|21358247	27224.5	1	5	6	21	0.162	RLsESTLPR	K	R	0.997	43.8	28.1	16.9	2		s3: Phospho (+79.97)	569.785	1137.56	1138.56	2	0.0006866	0.603	1970.56	0	24901.1	70	78
Experiment_2	KD_IMAC_elution	giant nuclei [Drosophila melanogaster]	gi|21358247	27224.5	1	5	6	21	0.162	RLsESTLPR	K	R	0.997	40.5	28.1	13.4	2		s3: Phospho (+79.97)	569.785	1137.56	1138.56	2	0.0007866	0.6909	1959.86	0	18701.5	70	78
Experiment_2	KD_IMAC_elution	giant nuclei [Drosophila melanogaster]	gi|21358247	27224.5	1	5	6	21	0.162	SVFSPtsQSTLINGETR	R	L	0.989	26.4	29.7	3.58	2		t6: Phospho (+79.97), s7: Phospho (+79.97)	661.954	1982.84	1983.85	3	0.002749	1.386	3406.4	0	13176.1	89	105
Experiment_2	KD_IMAC_elution	giant nuclei [Drosophila melanogaster]	gi|21358247	27224.5	1	5	6	21	0.162	SVFSPTsQsTLINGETR	R	L	0.992	32.7	29.8	5.44	2		s7: Phospho (+79.97), s9: Phospho (+79.97)	992.426	1982.84	1983.85	2	-0.002165	-1.091	3431.76	0	23698	89	105
Experiment_2	KD_IMAC_elution	giant nuclei [Drosophila melanogaster]	gi|21358247	27224.5	1	5	6	21	0.162	SVFSPTsQsTLINGETR	R	L	0.995	32	29.8	7.16	2		s7: Phospho (+79.97), s9: Phospho (+79.97)	992.427	1982.84	1983.85	2	0.0001751	0.08826	3445.21	0	28739.1	89	105
Experiment_2	KD_IMAC_elution	giant nuclei [Drosophila melanogaster]	gi|21358247	27224.5	1	5	6	21	0.162	SVFSPTsQsTLINGETR	R	L	0.997	34	29.8	4.19	2		s7: Phospho (+79.97), s9: Phospho (+79.97)	661.954	1982.84	1983.85	3	0.001549	0.7809	3436.42	0	41035.9	89	105
Experiment_2	KD_IMAC_elution	giant nuclei [Drosophila melanogaster]	gi|21358247	27224.5	1	5	6	21	0.162	SVFSPTsQsTLINGETR	R	L	0.997	38.1	29.8	8.4	2		s7: Phospho (+79.97), s9: Phospho (+79.97)	992.426	1982.84	1983.85	2	-0.001685	-0.8493	3415.14	0	22338	89	105
Experiment_2	KD_IMAC_elution	giant nuclei [Drosophila melanogaster]	gi|21358247	27224.5	1	5	6	21	0.162	SVFSPTsQsTLINGETR	R	L	0.997	37.2	29.6	7.16	2		s7: Phospho (+79.97), s9: Phospho (+79.97)	661.954	1982.84	1983.85	3	0.002269	1.144	3460.11	0	9191.99	89	105
Experiment_2	KD_IMAC_elution	giant nuclei [Drosophila melanogaster]	gi|21358247	27224.5	1	5	6	21	0.162	SVFSPTsQsTLINGETR	R	L	0.997	42.5	29.7	0.75	2		s7: Phospho (+79.97), s9: Phospho (+79.97)	992.427	1982.84	1983.85	2	-4.906e-06	-0.002473	3456.77	0	26908.8	89	105
Experiment_2	KD_IMAC_elution	giant nuclei [Drosophila melanogaster]	gi|21358247	27224.5	1	5	6	21	0.162	SVFSPTsQsTLINGETR	R	L	0.997	48.8	29.7	13	2		s7: Phospho (+79.97), s9: Phospho (+79.97)	992.427	1982.84	1983.85	2	-0.0003049	-0.1537	3390.59	0	12935.8	89	105
Experiment_2	KD_IMAC_elution	giant nuclei [Drosophila melanogaster]	gi|21358247	27224.5	1	5	6	21	0.162	tGNAHLtELFTR	R	Q	0.985	26.2	27.7	15.1	2		t1: Phospho (+79.97), t7: Phospho (+79.97)	760.321	1518.63	1519.63	2	0.0002151	0.1415	3854.04	0	14122.1	188	199
Experiment_2	KD_IMAC_elution	giant nuclei [Drosophila melanogaster]	gi|21358247	27224.5	1	5	6	21	0.162	tGNAHLtELFTR	R	Q	0.991	28.2	28.1	16.8	2		t1: Phospho (+79.97), t7: Phospho (+79.97)	760.321	1518.63	1519.63	2	0.0005151	0.339	3842.8	0	12057.1	188	199
Experiment_2	KD_IMAC_elution	eIF3-S8 [Drosophila melanogaster]	gi|19922464	105657	0.996	1	2	3	0.0165	ASAFQFsDDEEEVKR	K	V	0.99	26.4	29.6	18.1	2		s7: Phospho (+79.97)	613.26	1836.76	1837.76	3	0.001671	0.909	3018.52	0	31454.5	28	42
Experiment_2	KD_IMAC_elution	eIF3-S8 [Drosophila melanogaster]	gi|19922464	105657	0.996	1	2	3	0.0165	ASAFQFsDDEEEVKR	K	V	0.997	44.1	29.6	8.7	2		s7: Phospho (+79.97)	919.386	1836.76	1837.76	2	6.658e-05	0.03623	3005.17	0	9967.66	28	42
Experiment_2	KD_IMAC_elution	eIF3-S8 [Drosophila melanogaster]	gi|19922464	105657	0.996	1	2	3	0.0165	ASAFQFsDDEEEVKR	K	V	0.997	51.6	29.6	26.5	2		s7: Phospho (+79.97)	919.385	1836.76	1837.76	2	-0.001013	-0.5514	3016.85	0	7813.24	28	42
Experiment_2	KD_IMAC_elution	yolk protein 1 [Drosophila melanogaster]	gi|17530879	48711.7	0.986	1	1	1	0.0228	sKNTLTGLAR	K	G	0.965	20.1	27.5	11.5	2		s1: Phospho (+79.97)	570.793	1139.57	1140.58	2	0.001467	1.286	1998.09	0	11223.9	291	300
Experiment_2	KD_IMAC_elution	CG42351, isoform B [Drosophila melanogaster]	gi|19922564	35961.5	0.996	1	1	1	0.0469	DHIDEEEVIELHESR	R	S	0.997	36.9	30.1	34.5	2			617.291	1848.85	1849.86	3	0.001582	0.8552	2839.21	0	33417.9	18	32
Experiment_2	KD_IMAC_elution	ran, isoform A [Drosophila melanogaster]	gi|21356159,gi|24641219	24708.5	0.996	1	1	1	0.0787	DLQEAQATALPDEDEEL	R	-	0.997	43	29.9	43	2			943.929	1885.84	1886.85	2	-0.0003219	-0.1706	3797.58	0	26658.5	200	216
Experiment_2	KD_IMAC_elution	actin 5C, isoform B [Drosophila melanogaster]	gi|17530805,gi|17647133,gi|24639997,gi|62473515,gi|62473526	41822.7	1	1	1	2	0.0293	IWHHTFYNELR	K	V	0.978	26	29	24	2			505.921	1514.74	1515.75	3	0.0006821	0.45	2880.58	0	34863.5	86	96
Experiment_2	KD_IMAC_elution	actin 5C, isoform B [Drosophila melanogaster]	gi|17530805,gi|17647133,gi|24639997,gi|62473515,gi|62473526	41822.7	1	1	1	2	0.0293	IWHHTFYNELR	K	V	0.997	35.1	29	31.2	2			505.922	1514.74	1515.75	3	0.002002	1.321	2871.43	0	23670.3	86	96
Experiment_2	KD_IMAC_elution	Glycogen phosphorylase, muscle form - Oryctolagus cuniculus (Rabbit).	gi|6093713	97292	0.932	1	1	1	0.0119	KEPNKFVVPR	K	T	0.954	19.2	25	8.36	2			405.24	1212.7	1213.71	3	0.0008021	0.6608	1804.05	0	11700.2	593	602
Experiment_2	KD_IMAC_elution	lost, isoform B, partial [Drosophila melanogaster]	gi|161078016,gi|21355167	58962	0.996	1	1	2	0.0336	SISLKEEDtDVEQHQNNR	K	R	0.997	44.8	30.8	19.1	2		t9: Phospho (+79.97)	741.331	2220.97	2221.97	3	0.007341	3.304	2010.77	0	20467.7	267	284
Experiment_2	KD_IMAC_elution	lost, isoform B, partial [Drosophila melanogaster]	gi|161078016,gi|21355167	58962	0.996	1	1	2	0.0336	SISLKEEDtDVEQHQNNR	K	R	0.997	48.2	31.1	22.7	2		t9: Phospho (+79.97)	741.329	2220.97	2221.97	3	0.0006206	0.2793	2020.79	0	18036.5	267	284
Experiment_2	KD_IMAC_elution	Fmr1, isoform A [Drosophila melanogaster]	gi|19922726,gi|24645597,gi|24645600,gi|281361514,gi|386765448,gi|442618389	76075.2	0.996	1	1	3	0.0146	GYSsDIESVR	R	S	0.949	21	26.3	7.84	2		s4: Phospho (+79.97)	596.748	1191.48	1192.49	2	0.0001866	0.1565	2603.94	0	8715.33	406	415
Experiment_2	KD_IMAC_elution	Fmr1, isoform A [Drosophila melanogaster]	gi|19922726,gi|24645597,gi|24645600,gi|281361514,gi|386765448,gi|442618389	76075.2	0.996	1	1	3	0.0146	GYSsDIESVR	R	S	0.997	40.1	27	13	2		s4: Phospho (+79.97)	596.748	1191.48	1192.49	2	0.001127	0.9447	2615.44	0	20214.9	406	415
Experiment_2	KD_IMAC_elution	Fmr1, isoform A [Drosophila melanogaster]	gi|19922726,gi|24645597,gi|24645600,gi|281361514,gi|386765448,gi|442618389	76075.2	0.996	1	1	3	0.0146	GYSsDIESVR	R	S	0.997	49	26.3	12.6	2		s4: Phospho (+79.97)	596.748	1191.48	1192.49	2	0.0002866	0.2403	2633.85	0	54522.2	406	415
Experiment_2	KD_IMAC_elution	heat shock protein cognate 4, isoform G [Drosophila melanogaster]	gi|442619165	71133.6	0.882	0	0	1	0.0246	STAGDTHLGGEDFDNR	K	L	0.958	21.1	29.4	14.9	2			564.581	1690.72	1691.73	3	0.001582	0.9352	2038.17	0	8847.46	221	236
Experiment_2	KD_IMAC_elution	twenty-four, isoform B [Drosophila melanogaster]	gi|24639632,gi|281359815,gi|281359821,gi|386763789,gi|386763791,gi|386763793,gi|386763795,gi|386763797,gi|386763799,gi|386763801	199629	0.996	1	1	1	0.011	NKQEALNNATAsDTELELGDK	R	M	0.997	57.1	31.1	9.78	2		s12: Phospho (+79.97)	781.025	2340.05	2341.06	3	0.003501	1.495	2885.22	0	10608.5	1170	1190
Experiment_2	KD_IMAC_elution	ribosomal protein L40, isoform A [Drosophila melanogaster]	gi|17136570,gi|17136574,gi|24640086,gi|24657014,gi|24657019,gi|442625834,gi|442630045,gi|45552935	14730.2	1	4	5	6	0.266	ESTLHLVLR	K	L	0.997	46.9	25	27.4	2			534.315	1066.61	1067.62	2	0.001198	1.122	3105.9	0	57593.1	64	72
Experiment_2	KD_IMAC_elution	ribosomal protein L40, isoform A [Drosophila melanogaster]	gi|17136570,gi|17136574,gi|24640086,gi|24657014,gi|24657019,gi|442625834,gi|442630045,gi|45552935	14730.2	1	4	5	6	0.266	TITLEVEPSDTIENVK	K	A	0.997	35.3	28.7	29	2			596.648	1786.92	1787.93	3	0.001902	1.064	3838.65	0	22630.6	12	27
Experiment_2	KD_IMAC_elution	ribosomal protein L40, isoform A [Drosophila melanogaster]	gi|17136570,gi|17136574,gi|24640086,gi|24657014,gi|24657019,gi|442625834,gi|442630045,gi|45552935	14730.2	1	4	5	6	0.266	TITLEVEPSDTIENVK	K	A	0.997	37.2	28.6	37.2	2			596.649	1786.92	1787.93	3	0.003822	2.138	3828.19	0	8743.01	12	27
Experiment_2	KD_IMAC_elution	ribosomal protein L40, isoform A [Drosophila melanogaster]	gi|17136570,gi|17136574,gi|24640086,gi|24657014,gi|24657019,gi|442625834,gi|442630045,gi|45552935	14730.2	1	4	5	6	0.266	TITLEVEPSDTIENVK	K	A	0.997	78.5	28.6	74.3	2			894.468	1786.92	1787.93	2	0.001538	0.8602	3836.6	0	117466	12	27
Experiment_2	KD_IMAC_elution	ribosomal protein L40, isoform A [Drosophila melanogaster]	gi|17136570,gi|17136574,gi|24640086,gi|24657014,gi|24657019,gi|442625834,gi|442630045,gi|45552935	14730.2	1	4	5	6	0.266	TLSDYNIQK	R	E	0.997	42.7	27.1	35.6	2			541.28	1080.55	1081.55	2	0.0002381	0.2201	2010.53	0	30734.4	55	63
Experiment_2	KD_IMAC_elution	ribosomal protein L40, isoform A [Drosophila melanogaster]	gi|17136570,gi|17136574,gi|24640086,gi|24657014,gi|24657019,gi|442625834,gi|442630045,gi|45552935	14730.2	1	4	5	6	0.266	TLSDYNIQKESTLHLVLR	R	L	0.997	49.3	25.3	48	2			710.724	2129.15	2130.16	3	0.0006121	0.2873	3912.14	0	23509.3	55	72
Experiment_2	KD_IMAC_elution	Chain B, Porcine E-Trypsin (E.C.3.4.21.4)	gi|999627	8819.3	0.985	1	1	2	0.0976	VATVSLPR	R	S	0.99	49.3	25	41	2			421.759	841.503	842.509	2	0.001178	1.398	2399.78	0	23829.2	57	64
Experiment_2	KD_IMAC_elution	Chain B, Porcine E-Trypsin (E.C.3.4.21.4)	gi|999627	8819.3	0.985	1	1	2	0.0976	VATVSLPR	R	S	0.99	52.5	25	45.8	2			421.759	841.504	842.509	2	0.001958	2.324	2378.11	0	45593.4	57	64
Experiment_2	KD_IMAC_elution	yolk protein 3 [Drosophila melanogaster]	gi|24641865	46102.1	1	2	2	2	0.0571	AtRYFAESVRPGSER	R	N	0.99	30	30	19.9	2		t2: Phospho (+79.97)	602.616	1804.83	1805.83	3	-0.0001594	-0.08828	2153.8	0	68944.8	339	353
Experiment_2	KD_IMAC_elution	yolk protein 3 [Drosophila melanogaster]	gi|24641865	46102.1	1	2	2	2	0.0571	RItGLDPAK	R	V	0.981	24.5	26.7	19.6	2		t3: Phospho (+79.97)	525.771	1049.53	1050.53	2	0.0003066	0.2918	1870.48	0	7879.7	268	276
Experiment_2	KD_IMAC_elution	abnormal wing discs [Drosophila melanogaster]	gi|45549037	19209	0.996	1	2	5	0.0814	NIIHGsDAVESAEK	R	E	0.985	24.5	29	21.8	2		s6: Phospho (+79.97)	517.235	1548.68	1549.69	3	0.002411	1.556	2160.06	0	74484.8	135	148
Experiment_2	KD_IMAC_elution	abnormal wing discs [Drosophila melanogaster]	gi|45549037	19209	0.996	1	2	5	0.0814	NIIHGsDAVESAEK	R	E	0.993	27.2	29	20.3	2		s6: Phospho (+79.97)	517.235	1548.68	1549.69	3	0.001991	1.284	2148.9	0	154516	135	148
Experiment_2	KD_IMAC_elution	abnormal wing discs [Drosophila melanogaster]	gi|45549037	19209	0.996	1	2	5	0.0814	NIIHGSDAVEsAEK	R	E	0.997	68.8	29.1	32.9	2		s11: Phospho (+79.97)	775.349	1548.68	1549.69	2	0.0006866	0.443	1898.15	0	13996.5	135	148
Experiment_2	KD_IMAC_elution	abnormal wing discs [Drosophila melanogaster]	gi|45549037	19209	0.996	1	2	5	0.0814	NIIHGsDAVESAEK	R	E	0.997	73.7	28.8	52.7	2		s6: Phospho (+79.97)	775.348	1548.68	1549.69	2	-0.0008534	-0.5507	2151.78	0	132076	135	148
Experiment_2	KD_IMAC_elution	abnormal wing discs [Drosophila melanogaster]	gi|45549037	19209	0.996	1	2	5	0.0814	NIIHGsDAVESAEK	R	E	0.997	76.4	29.1	51.4	2		s6: Phospho (+79.97)	775.348	1548.68	1549.69	2	0.0001266	0.08168	2163.33	0	25098.5	135	148
Experiment_2	KD_IMAC_elution	decondensation factor 31, isoform F [Drosophila melanogaster]	gi|78707166	18822.2	0.996	1	3	3	0.197	ASITENGGAEEESVAKENGAADsSATEPTDAVDGEK	K	A	0.997	45.3	33.3	5.21	2		s23: Phospho (+79.97)	1206.18	3615.52	3616.53	3	-0.004829	-1.335	2629.41	0	8570.72	40	75
Experiment_2	KD_IMAC_elution	decondensation factor 31, isoform F [Drosophila melanogaster]	gi|78707166	18822.2	0.996	1	3	3	0.197	ASITENGGAEEESVAKENGAADSSATEPTDAVDGEK	K	A	0.997	54.9	33.2	42.2	2			884.897	3535.56	3536.56	4	0.001706	0.4824	2627.84	0	36187	40	75
Experiment_2	KD_IMAC_elution	decondensation factor 31, isoform F [Drosophila melanogaster]	gi|78707166	18822.2	0.996	1	3	3	0.197	ASITENGGAEEESVAKENGAADSSATEPTDAVDGEK	K	A	0.997	62.2	33.2	55.8	2			1179.53	3535.56	3536.56	3	0.003102	0.8771	2627.41	0	83679.4	40	75
Experiment_2	WT_IMAC_flowthrough	calcium ATPase at 60A, isoform A [Drosophila melanogaster]	gi|17136664,gi|24762445,gi|24762447,gi|24762449,gi|24762451,gi|24762453,gi|24762455,gi|24762457	109614	1	7	7	7	0.0868	AEIGIAMGSGTAVAK	K	S	0.997	66.8	26.7	57.2	2			688.367	1374.72	1375.73	2	0.001078	0.7836	2947.9	0	33579.9	714	728
Experiment_2	WT_IMAC_flowthrough	calcium ATPase at 60A, isoform A [Drosophila melanogaster]	gi|17136664,gi|24762445,gi|24762447,gi|24762449,gi|24762451,gi|24762453,gi|24762455,gi|24762457	109614	1	7	7	7	0.0868	EFDDLSPTEQK	R	A	0.997	34.8	27.9	28	2			654.802	1307.59	1308.6	2	0.0003981	0.3042	2351.1	0	135255	657	667
Experiment_2	WT_IMAC_flowthrough	calcium ATPase at 60A, isoform A [Drosophila melanogaster]	gi|17136664,gi|24762445,gi|24762447,gi|24762449,gi|24762451,gi|24762453,gi|24762455,gi|24762457	109614	1	7	7	7	0.0868	ILALTGQYGTGR	K	D	0.997	66.7	25.3	57.3	2			625.349	1248.68	1249.69	2	0.001278	1.023	2979.48	0	94190.7	545	556
Experiment_2	WT_IMAC_flowthrough	calcium ATPase at 60A, isoform A [Drosophila melanogaster]	gi|17136664,gi|24762445,gi|24762447,gi|24762449,gi|24762451,gi|24762453,gi|24762455,gi|24762457	109614	1	7	7	7	0.0868	ITHIYSTTLR	R	I	0.989	25.1	26	16.5	2			402.229	1203.66	1204.67	3	0.003452	2.866	2170.65	0	165290	165	174
Experiment_2	WT_IMAC_flowthrough	calcium ATPase at 60A, isoform A [Drosophila melanogaster]	gi|17136664,gi|24762445,gi|24762447,gi|24762449,gi|24762451,gi|24762453,gi|24762455,gi|24762457	109614	1	7	7	7	0.0868	NILFSGTNVAAGK	K	A	0.997	61	27.4	57.2	2			646.354	1290.69	1291.7	2	-0.0001419	-0.1099	3280.84	0	150566	206	218
Experiment_2	WT_IMAC_flowthrough	calcium ATPase at 60A, isoform A [Drosophila melanogaster]	gi|17136664,gi|24762445,gi|24762447,gi|24762449,gi|24762451,gi|24762453,gi|24762455,gi|24762457	109614	1	7	7	7	0.0868	TGTLTTNQMSVSR	K	M	0.997	65.8	28.9	62.3	2			698.349	1394.68	1395.69	2	0.001298	0.93	2035.65	0	22583.1	353	365
Experiment_2	WT_IMAC_flowthrough	calcium ATPase at 60A, isoform A [Drosophila melanogaster]	gi|17136664,gi|24762445,gi|24762447,gi|24762449,gi|24762451,gi|24762453,gi|24762455,gi|24762457	109614	1	7	7	7	0.0868	VGTTKVPLTSALK	R	A	0.989	23.2	25	15.4	2			657.903	1313.79	1314.8	2	-0.0002419	-0.184	2694.2	0	37291.7	530	542
Experiment_2	WT_IMAC_flowthrough	TER94, isoform A [Drosophila melanogaster]	gi|17137560	88862.6	1	1	1	15	0.167	AIANECQANFISVK	K	G	0.997	32.1	28.4	32.1	2			503.258	1506.75	1507.76	3	0.001202	0.7972	3431.35	0	56507.3	527	540
Experiment_2	WT_IMAC_flowthrough	TER94, isoform A [Drosophila melanogaster]	gi|17137560	88862.6	1	1	1	15	0.167	AIANECQANFISVK	K	G	0.997	92.3	28.9	92.3	2			754.382	1506.75	1507.76	2	-0.001362	-0.9033	3430.99	0	168718	527	540
Experiment_2	WT_IMAC_flowthrough	TER94, isoform A [Drosophila melanogaster]	gi|17137560	88862.6	1	1	1	15	0.167	EMVELPLRHPSLFK	K	A	0.973	15.8	25.1	0	2			565.98	1694.92	1695.93	3	0.001282	0.756	3990.81	0	174832	215	228
Experiment_2	WT_IMAC_flowthrough	TER94, isoform A [Drosophila melanogaster]	gi|17137560	88862.6	1	1	1	15	0.167	GEDLATAILK	K	R	0.997	44.7	26.1	29.1	2			515.793	1029.57	1030.58	2	-0.0001419	-0.1377	3653.38	0	235816	6	15
Experiment_2	WT_IMAC_flowthrough	TER94, isoform A [Drosophila melanogaster]	gi|17137560	88862.6	1	1	1	15	0.167	GILMYGPPGTGK	R	T	0.997	38.8	26.7	34.3	2			595.816	1189.62	1190.62	2	-8.194e-05	-0.06882	3181.94	0	577548	237	248
Experiment_2	WT_IMAC_flowthrough	TER94, isoform A [Drosophila melanogaster]	gi|17137560	88862.6	1	1	1	15	0.167	GVLFYGPPGCGK	R	T	0.997	31.9	27.4	31.9	2			597.803	1193.59	1194.6	2	-8.194e-05	-0.06859	3466.65	0	302334	510	521
Experiment_2	WT_IMAC_flowthrough	TER94, isoform A [Drosophila melanogaster]	gi|17137560	88862.6	1	1	1	15	0.167	KYEMFAQTLQQSR	R	G	0.997	41.4	27.7	34.8	2			543.94	1628.8	1629.81	3	0.001352	0.8296	3038.2	0	476602	752	764
Experiment_2	WT_IMAC_flowthrough	TER94, isoform A [Drosophila melanogaster]	gi|17137560	88862.6	1	1	1	15	0.167	KYEMFAQTLQQSR	R	G	0.997	90.6	28.1	89.4	2			815.405	1628.8	1629.81	2	-0.001982	-1.216	3040.07	0	26295.1	752	764
Experiment_2	WT_IMAC_flowthrough	TER94, isoform A [Drosophila melanogaster]	gi|17137560	88862.6	1	1	1	15	0.167	LAGESESNLR	K	K	0.997	34.5	26.8	34.5	2			538.273	1074.53	1075.54	2	0.0007581	0.7048	1365.23	0	23055.5	275	284
Experiment_2	WT_IMAC_flowthrough	TER94, isoform A [Drosophila melanogaster]	gi|17137560	88862.6	1	1	1	15	0.167	MDELQLFR	K	G	0.99	70.4	28.8	61	2			526.266	1050.52	1051.52	2	-0.0002619	-0.2491	3988.88	0	321494	43	50
Experiment_2	WT_IMAC_flowthrough	TER94, isoform A [Drosophila melanogaster]	gi|17137560	88862.6	1	1	1	15	0.167	QAIEAEIR	R	R	0.99	33.2	25	17.5	2			465.256	928.498	929.505	2	1.806e-05	0.01943	1938.11	0	202729	698	705
Experiment_2	WT_IMAC_flowthrough	TER94, isoform A [Drosophila melanogaster]	gi|17137560	88862.6	1	1	1	15	0.167	QAIEAEIRR	R	E	0.992	24.1	25	14	2			543.307	1084.6	1085.61	2	-0.0001619	-0.1492	1728.18	0	148602	698	706
Experiment_2	WT_IMAC_flowthrough	TER94, isoform A [Drosophila melanogaster]	gi|17137560	88862.6	1	1	1	15	0.167	VINQILTEMDGMGAKK	R	N	0.99	23	27.5	18.1	2			583.308	1746.9	1747.91	3	-0.0002879	-0.1647	4057.29	0	25525.4	597	612
Experiment_2	WT_IMAC_flowthrough	TER94, isoform A [Drosophila melanogaster]	gi|17137560	88862.6	1	1	1	15	0.167	VTQGFSGADLTEICQR	K	A	0.997	64.4	29	57.9	2			862.916	1723.82	1724.83	2	-0.003422	-1.984	3941.33	0	11040	675	690
Experiment_2	WT_IMAC_flowthrough	TER94, isoform A [Drosophila melanogaster]	gi|17137560	88862.6	1	1	1	15	0.167	YEMFAQTLQQSR	K	G	0.997	73.5	29.4	69.3	2			751.359	1500.7	1501.71	2	-0.0006019	-0.4008	3357.56	0	19624.6	753	764
Experiment_2	WT_IMAC_flowthrough	CG7461 [Drosophila melanogaster]	gi|281363737	68369.8	1	3	3	3	0.059	AFKNPSANLGLIFK	R	E	0.967	16.4	25	16.4	2			507.293	1518.86	1519.86	3	-0.0002079	-0.1368	4179.02	0	31535.7	463	476
Experiment_2	WT_IMAC_flowthrough	CG7461 [Drosophila melanogaster]	gi|281363737	68369.8	1	3	3	3	0.059	FGMGATLSGTMKK	R	C	0.996	30.6	27.7	21.8	2			443.561	1327.66	1328.67	3	-0.001358	-1.022	2838.05	0	89634.8	315	327
Experiment_2	WT_IMAC_flowthrough	CG7461 [Drosophila melanogaster]	gi|281363737	68369.8	1	3	3	3	0.059	VAMNILNNGR	K	F	0.997	42.6	27.3	37.1	2			551.295	1100.58	1101.58	2	0.0001781	0.1616	2812.5	0	69363	305	314
Experiment_2	WT_IMAC_flowthrough	vacuolar H[+] ATPase subunit 36-1 [Drosophila melanogaster]	gi|21355551	27628.7	0.999	1	1	2	0.0935	KAELLQQGIDVR	K	Q	0.997	49	25	46.8	2			457.265	1368.77	1369.78	3	0.0008521	0.622	2840.66	0	94168.4	220	231
Experiment_2	WT_IMAC_flowthrough	vacuolar H[+] ATPase subunit 36-1 [Drosophila melanogaster]	gi|21355551	27628.7	0.999	1	1	2	0.0935	VNAIEHVIIPR	R	I	0.947	16.4	25	16.4	2			420.92	1259.74	1260.74	3	0.002412	1.913	3177.92	0	58320.9	169	179
Experiment_2	WT_IMAC_flowthrough	histone H2A variant, isoform A [Drosophila melanogaster]	gi|17738227,gi|442621298	14981.8	1	3	3	3	0.234	AGLQFPVGR	R	I	0.997	55.6	25.9	48.6	2			472.769	943.524	944.531	2	0.0002581	0.2732	3171.41	0	337305	24	32
Experiment_2	WT_IMAC_flowthrough	histone H2A variant, isoform A [Drosophila melanogaster]	gi|17738227,gi|442621298	14981.8	1	3	3	3	0.234	ATIAGGGVIPHIHK	K	S	0.949	14.1	25	11.1	2			457.602	1369.78	1370.79	3	0.0003921	0.286	2613.41	0	122150	103	116
Experiment_2	WT_IMAC_flowthrough	histone H2A variant, isoform A [Drosophila melanogaster]	gi|17738227,gi|442621298	14981.8	1	3	3	3	0.234	GDEELDSLIK	R	A	0.997	34.1	28.1	28.7	2			559.783	1117.55	1118.56	2	-0.0001219	-0.109	3443.37	0	25141.8	93	102
Experiment_2	WT_IMAC_flowthrough	CG32165, isoform A [Drosophila melanogaster]	gi|24665414,gi|24665422,gi|442632866,gi|442632869	121006	1	2	2	2	0.0185	ENLMPYFPR	K	I	0.989	26.2	27.6	21.4	2			583.787	1165.56	1166.57	2	0.0004781	0.4098	3961.27	0	19852.3	522	530
Experiment_2	WT_IMAC_flowthrough	CG32165, isoform A [Drosophila melanogaster]	gi|24665414,gi|24665422,gi|442632866,gi|442632869	121006	1	2	2	2	0.0185	IMTVLQGCLVK	R	D	0.997	80.9	25	71	2			602.844	1203.67	1204.68	2	0.001238	1.028	4154.06	0	25877.1	531	541
Experiment_2	WT_IMAC_flowthrough	oligosaccharide transferase delta subunit [Drosophila melanogaster]	gi|19922486	69232.1	1	6	7	7	0.121	DSSVLADKITVASK	K	S	0.997	32.7	26.4	25.3	2			478.601	1432.78	1433.78	3	0.002652	1.85	2783.65	0	58554.5	319	332
Experiment_2	WT_IMAC_flowthrough	oligosaccharide transferase delta subunit [Drosophila melanogaster]	gi|19922486	69232.1	1	6	7	7	0.121	GAHVLIEALK	K	T	0.997	35	25	35	2			525.819	1049.62	1050.63	2	0.0002981	0.2837	2937.36	0	37834.4	254	263
Experiment_2	WT_IMAC_flowthrough	oligosaccharide transferase delta subunit [Drosophila melanogaster]	gi|19922486	69232.1	1	6	7	7	0.121	IDEGLLSK	K	V	0.99	23.7	25.6	10.9	2			437.748	873.481	874.488	2	0.0003381	0.3866	2310.76	0	102094	105	112
Experiment_2	WT_IMAC_flowthrough	oligosaccharide transferase delta subunit [Drosophila melanogaster]	gi|19922486	69232.1	1	6	7	7	0.121	LQEVLSADSTQK	K	L	0.997	63.6	27.2	36.4	2			659.847	1317.68	1318.69	2	0.001118	0.8479	2018.92	0	61541.7	404	415
Experiment_2	WT_IMAC_flowthrough	oligosaccharide transferase delta subunit [Drosophila melanogaster]	gi|19922486	69232.1	1	6	7	7	0.121	SSDKTTYVADLASLKPAR	K	G	0.968	22.4	26.4	14.9	2			481.51	1922.01	1923.02	4	-0.001334	-0.6937	3336.11	0	190869	333	350
Experiment_2	WT_IMAC_flowthrough	oligosaccharide transferase delta subunit [Drosophila melanogaster]	gi|19922486	69232.1	1	6	7	7	0.121	SSDKTTYVADLASLKPAR	K	G	0.997	72.4	26.5	69.4	2			641.678	1922.01	1923.02	3	8.206e-05	0.04267	3337.24	0	68181.9	333	350
Experiment_2	WT_IMAC_flowthrough	oligosaccharide transferase delta subunit [Drosophila melanogaster]	gi|19922486	69232.1	1	6	7	7	0.121	TFNKPVPITADQAVK	K	F	0.996	23.8	25	21.1	2			543.639	1627.9	1628.9	3	0.001662	1.02	2577.67	0	136860	224	238
Experiment_2	WT_IMAC_flowthrough	extra bases, isoform G [Drosophila melanogaster]	gi|17737777,gi|24644301,gi|24644303,gi|24644305,gi|24644307,gi|24644309,gi|24644311	49226.8	1	3	3	3	0.0758	DAVIAGLEK	R	T	0.992	23.5	25	23.5	2			458.261	914.508	915.515	2	5.806e-05	0.06342	2530.58	0	183086	33	41
Experiment_2	WT_IMAC_flowthrough	extra bases, isoform G [Drosophila melanogaster]	gi|17737777,gi|24644301,gi|24644303,gi|24644305,gi|24644307,gi|24644309,gi|24644311	49226.8	1	3	3	3	0.0758	QVFLDKELNEIVK	K	L	0.97	15.7	25	7.85	2			525.631	1573.87	1574.88	3	0.0002721	0.1727	4153.47	0	22362.7	232	244
Experiment_2	WT_IMAC_flowthrough	extra bases, isoform G [Drosophila melanogaster]	gi|17737777,gi|24644301,gi|24644303,gi|24644305,gi|24644307,gi|24644309,gi|24644311	49226.8	1	3	3	3	0.0758	TEGDLEQISK	K	Y	0.997	37.2	26.7	37.2	2			560.28	1118.55	1119.55	2	0.0005181	0.4627	1839.79	0	126632	42	51
Experiment_2	WT_IMAC_flowthrough	giant nuclei [Drosophila melanogaster]	gi|21358247	27224.5	1	10	10	11	0.438	LAMNIIQLAK	R	Q	0.997	60.8	25	44.1	2			557.836	1113.66	1114.67	2	-4.194e-05	-0.03763	4155.34	0	289320	228	237
Experiment_2	WT_IMAC_flowthrough	giant nuclei [Drosophila melanogaster]	gi|21358247	27224.5	1	10	10	11	0.438	LSESTLPR	R	R	0.99	41	26.3	40.7	2			451.751	901.487	902.494	2	-0.0002219	-0.2459	1827.61	0	279797	71	78
Experiment_2	WT_IMAC_flowthrough	giant nuclei [Drosophila melanogaster]	gi|21358247	27224.5	1	10	10	11	0.438	NNNLTVPNSRPALSGLK	K	R	0.996	22.5	25	17.3	2			598.999	1793.98	1794.98	3	0.0002421	0.1349	3017.48	0	559769	53	69
Experiment_2	WT_IMAC_flowthrough	giant nuclei [Drosophila melanogaster]	gi|21358247	27224.5	1	10	10	11	0.438	NNNLtVPNSRPALSGLKR	K	L	0.991	22.3	28	7.94	2		t5: Phospho (+79.97)	677.689	2030.04	2031.05	3	0.001491	0.7339	2876.17	0	107846	53	70
Experiment_2	WT_IMAC_flowthrough	giant nuclei [Drosophila melanogaster]	gi|21358247	27224.5	1	10	10	11	0.438	SVFSPTSQSTLINGETR	R	L	0.997	107	28.5	93.3	2			912.46	1822.91	1823.91	2	3.806e-05	0.02087	3312.63	0	69128.8	89	105
Experiment_2	WT_IMAC_flowthrough	giant nuclei [Drosophila melanogaster]	gi|21358247	27224.5	1	10	10	11	0.438	TGNAHLTELFTR	R	Q	0.997	39.5	27.8	33.3	2			453.905	1358.69	1359.7	3	-0.0004779	-0.3515	3253.72	0	83680	188	199
Experiment_2	WT_IMAC_flowthrough	giant nuclei [Drosophila melanogaster]	gi|21358247	27224.5	1	10	10	11	0.438	TRSVFSPTSQSTLINGETR	R	L	0.995	28.9	28.9	26.8	2			694.36	2080.06	2081.06	3	0.004252	2.043	3088.47	0	20216	87	105
Experiment_2	WT_IMAC_flowthrough	giant nuclei [Drosophila melanogaster]	gi|21358247	27224.5	1	10	10	11	0.438	VEDPRSPTPSIHHSR	K	Y	0.95	19.3	28.3	9.65	2			572.293	1713.86	1714.86	3	0.002732	1.593	1245.86	0	20816.4	151	165
Experiment_2	WT_IMAC_flowthrough	giant nuclei [Drosophila melanogaster]	gi|21358247	27224.5	1	10	10	11	0.438	YGLFGMPK	R	N	0.977	27.5	27.4	22.1	2			456.736	911.457	912.465	2	-0.001042	-1.142	3702.53	0	33265.2	45	52
Experiment_2	WT_IMAC_flowthrough	giant nuclei [Drosophila melanogaster]	gi|21358247	27224.5	1	10	10	11	0.438	YGLFGMPK	R	N	0.99	33.4	26.3	28.6	2			456.736	911.458	912.465	2	0.0006181	0.6773	3733.55	0	1431580	45	52
Experiment_2	WT_IMAC_flowthrough	giant nuclei [Drosophila melanogaster]	gi|21358247	27224.5	1	10	10	11	0.438	YKPCSPVEHPTLSPR	R	V	0.996	27	28.3	19.5	2			570.96	1709.86	1710.86	3	0.001682	0.9832	2211.83	0	360880	166	180
Experiment_2	WT_IMAC_flowthrough	vacuolar H[+]-ATPase 26kD E subunit, isoform B [Drosophila melanogaster]	gi|17737775,gi|24644298	26082.3	1	4	4	4	0.199	AEEEFNIEK	K	G	0.997	50.2	27	37.7	2			554.761	1107.51	1108.52	2	-0.0006819	-0.6152	2281.55	0	111764	34	42
Experiment_2	WT_IMAC_flowthrough	vacuolar H[+]-ATPase 26kD E subunit, isoform B [Drosophila melanogaster]	gi|17737775,gi|24644298	26082.3	1	4	4	4	0.199	NQSEYETVLTK	K	L	0.997	43.7	28.3	27.9	2			656.325	1310.64	1311.64	2	0.0003381	0.2577	2417.18	0	105631	108	118
Experiment_2	WT_IMAC_flowthrough	vacuolar H[+]-ATPase 26kD E subunit, isoform B [Drosophila melanogaster]	gi|17737775,gi|24644298	26082.3	1	4	4	4	0.199	NVLPAAVEQYK	R	A	0.997	42.7	25.5	36.2	2			616.338	1230.66	1231.67	2	0.0006181	0.5018	2992.05	0	147502	146	156
Experiment_2	WT_IMAC_flowthrough	vacuolar H[+]-ATPase 26kD E subunit, isoform B [Drosophila melanogaster]	gi|17737775,gi|24644298	26082.3	1	4	4	4	0.199	VREDHVSSVLDDAR	K	K	0.992	26.1	28.8	21.6	2			533.27	1596.79	1597.79	3	0.002982	1.866	2214.92	0	178628	86	99
Experiment_2	WT_IMAC_flowthrough	alpha-Tubulin at 67C [Drosophila melanogaster]	gi|24661815	51181.2	1	5	6	6	0.113	EELTASGSSASVGHDTSANDAR	K	T	0.986	23.8	30.6	17.4	2			721.325	2160.95	2161.96	3	0.0005421	0.2507	1661.56	0	437015	40	61
Experiment_2	WT_IMAC_flowthrough	alpha-Tubulin at 67C [Drosophila melanogaster]	gi|24661815	51181.2	1	5	6	6	0.113	ENIAVLER	R	D	0.99	39	25	27.1	2			472.264	942.514	943.521	2	0.0004581	0.4855	2460.26	0	334420	434	441
Experiment_2	WT_IMAC_flowthrough	alpha-Tubulin at 67C [Drosophila melanogaster]	gi|24661815	51181.2	1	5	6	6	0.113	LDFAVYPSPK	K	V	0.997	53.4	27.1	49.6	2			568.803	1135.59	1136.6	2	-0.0001019	-0.08969	3467.58	0	50980.9	178	187
Experiment_2	WT_IMAC_flowthrough	alpha-Tubulin at 67C [Drosophila melanogaster]	gi|24661815	51181.2	1	5	6	6	0.113	TFFTETGNGK	R	Q	0.997	46.7	26.3	43.6	2			551.264	1100.51	1101.52	2	-8.194e-05	-0.07439	2227.29	0	323080	62	71
Experiment_2	WT_IMAC_flowthrough	alpha-Tubulin at 67C [Drosophila melanogaster]	gi|24661815	51181.2	1	5	6	6	0.113	TKEELTASGSSASVGHDTSANDAR	K	T	0.997	60.8	31.6	57	2			598.531	2390.1	2391.1	4	0.001586	0.6633	1545.12	0	389086	38	61
Experiment_2	WT_IMAC_flowthrough	alpha-Tubulin at 67C [Drosophila melanogaster]	gi|24661815	51181.2	1	5	6	6	0.113	TKEELTASGSSASVGHDTSANDAR	K	T	0.997	63.2	31.6	57.5	2			797.707	2390.1	2391.1	3	0.003152	1.318	1549.03	0	119003	38	61
Experiment_2	WT_IMAC_flowthrough	lethal (1) G0255, isoform A [Drosophila melanogaster]	gi|24640177,gi|24640179	53576.7	1	5	6	6	0.127	AAAEVNKEFGLDSK	K	V	0.994	25.9	27.4	20.5	2			493.589	1477.74	1478.75	3	0.002422	1.638	2424.22	0	292259	86	99
Experiment_2	WT_IMAC_flowthrough	lethal (1) G0255, isoform A [Drosophila melanogaster]	gi|24640177,gi|24640179	53576.7	1	5	6	6	0.127	AAAEVNKEFGLDSK	K	V	0.997	74.7	27.7	74.7	2			739.878	1477.74	1478.75	2	0.0007581	0.5126	2427.63	0	24711	86	99
Experiment_2	WT_IMAC_flowthrough	lethal (1) G0255, isoform A [Drosophila melanogaster]	gi|24640177,gi|24640179	53576.7	1	5	6	6	0.127	AIELLGGK	R	L	0.99	32.1	25	24.5	2			400.749	799.482	800.488	2	0.001918	2.396	2819.68	0	247975	146	153
Experiment_2	WT_IMAC_flowthrough	lethal (1) G0255, isoform A [Drosophila melanogaster]	gi|24640177,gi|24640179	53576.7	1	5	6	6	0.127	MPKPVVQAMGILKK	R	A	0.997	31.5	25	31.5	2			513.975	1538.9	1539.91	3	6.206e-05	0.0403	3816.8	0	174229	72	85
Experiment_2	WT_IMAC_flowthrough	lethal (1) G0255, isoform A [Drosophila melanogaster]	gi|24640177,gi|24640179	53576.7	1	5	6	6	0.127	SQINFPIGGATER	R	M	0.997	63.5	28.7	54.1	2			695.36	1388.7	1389.71	2	-8.194e-05	-0.05896	3372.14	0	103678	59	71
Experiment_2	WT_IMAC_flowthrough	lethal (1) G0255, isoform A [Drosophila melanogaster]	gi|24640177,gi|24640179	53576.7	1	5	6	6	0.127	TFTANCVNGIQANR	R	E	0.997	80.1	29.5	76.8	2			754.867	1507.72	1508.73	2	0.0002381	0.1578	2783.86	0	33094.2	414	427
Experiment_2	WT_IMAC_flowthrough	CG30185 [Drosophila melanogaster]	gi|24762316	19979.6	1	2	2	2	0.123	IANCLGVNPGK	K	V	0.997	36.5	26.2	31.6	2			543.293	1084.57	1085.58	2	0.0008781	0.8088	2433.22	0	59871.4	10	20
Experiment_2	WT_IMAC_flowthrough	CG30185 [Drosophila melanogaster]	gi|24762316	19979.6	1	2	2	2	0.123	VQLNEEQVVTR	K	T	0.997	64	26.4	56.8	2			657.855	1313.7	1314.7	2	0.001078	0.82	2350	0	47678.7	21	31
Experiment_2	WT_IMAC_flowthrough	raspberry, isoform A [Drosophila melanogaster]	gi|24641071,gi|24641073,gi|28571163,gi|442615849	57830.3	1	5	5	5	0.115	GMGSLEAMER	R	G	0.983	24.6	26.3	17.8	2			540.744	1079.47	1080.48	2	-0.0006619	-0.6126	2633.92	0	50384.2	432	441
Experiment_2	WT_IMAC_flowthrough	raspberry, isoform A [Drosophila melanogaster]	gi|24641071,gi|24641073,gi|28571163,gi|442615849	57830.3	1	5	5	5	0.115	NGFTGYPVTENGK	K	L	0.997	34.4	28	34.4	2			692.331	1382.65	1383.65	2	9.806e-05	0.07087	2410.29	0	38311.2	159	171
Experiment_2	WT_IMAC_flowthrough	raspberry, isoform A [Drosophila melanogaster]	gi|24641071,gi|24641073,gi|28571163,gi|442615849	57830.3	1	5	5	5	0.115	NLIDAGVDGLR	K	V	0.997	33.6	25.2	33.6	2			571.811	1141.61	1142.62	2	-0.001062	-0.9294	3565.85	0	100987	331	341
Experiment_2	WT_IMAC_flowthrough	raspberry, isoform A [Drosophila melanogaster]	gi|24641071,gi|24641073,gi|28571163,gi|442615849	57830.3	1	5	5	5	0.115	QLLVGAAIGTR	K	S	0.996	27.1	25	25.5	2			549.835	1097.66	1098.66	2	-0.0002419	-0.2202	3177.71	0	61732.6	262	272
Experiment_2	WT_IMAC_flowthrough	raspberry, isoform A [Drosophila melanogaster]	gi|24641071,gi|24641073,gi|28571163,gi|442615849	57830.3	1	5	5	5	0.115	VAQGVSGSIVDKGSVLR	K	Y	0.997	31.5	25	22.3	2			557.985	1670.93	1671.94	3	0.001622	0.9702	2806.81	0	159783	462	478
Experiment_2	WT_IMAC_flowthrough	eukaryotic initiation factor 4a, isoform C [Drosophila melanogaster]	gi|17136248,gi|24582075,gi|24582078,gi|24582080,gi|386769186,gi|442626267	45879.3	1	10	13	13	0.266	DVIAQAQSGTGK	R	T	0.997	73.2	27	70.1	2			587.807	1173.6	1174.61	2	0.0001781	0.1516	1562.57	0	52004.3	69	80
Experiment_2	WT_IMAC_flowthrough	eukaryotic initiation factor 4a, isoform C [Drosophila melanogaster]	gi|17136248,gi|24582075,gi|24582078,gi|24582080,gi|386769186,gi|442626267	45879.3	1	10	13	13	0.266	EELTLEGIK	K	Q	0.997	30.3	25.4	23.9	2			516.285	1030.56	1031.56	2	0.0005381	0.5216	3262.6	0	31522.7	236	244
Experiment_2	WT_IMAC_flowthrough	eukaryotic initiation factor 4a, isoform C [Drosophila melanogaster]	gi|17136248,gi|24582075,gi|24582078,gi|24582080,gi|386769186,gi|442626267	45879.3	1	10	13	13	0.266	ELATQIQR	R	V	0.982	20.4	25	0	2			479.77	957.525	958.532	2	0.0001781	0.1858	1593.75	0	92660.2	109	116
Experiment_2	WT_IMAC_flowthrough	eukaryotic initiation factor 4a, isoform C [Drosophila melanogaster]	gi|17136248,gi|24582075,gi|24582078,gi|24582080,gi|386769186,gi|442626267	45879.3	1	10	13	13	0.266	GFKDQIQDVFK	R	M	0.997	85.3	26.8	74.5	2			662.849	1323.68	1324.69	2	-2.194e-05	-0.01656	3801.1	0	56123.2	188	198
Experiment_2	WT_IMAC_flowthrough	eukaryotic initiation factor 4a, isoform C [Drosophila melanogaster]	gi|17136248,gi|24582075,gi|24582078,gi|24582080,gi|386769186,gi|442626267	45879.3	1	10	13	13	0.266	GIYGYGFEKPSAIQQR	R	A	0.997	33.6	28.7	31.7	2			605.312	1812.91	1813.92	3	-0.001178	-0.6494	3135.13	0	262457	44	59
Experiment_2	WT_IMAC_flowthrough	eukaryotic initiation factor 4a, isoform C [Drosophila melanogaster]	gi|17136248,gi|24582075,gi|24582078,gi|24582080,gi|386769186,gi|442626267	45879.3	1	10	13	13	0.266	GRDVIAQAQSGTGK	R	T	0.997	41.8	27.9	24.9	2			463.248	1386.72	1387.73	3	0.001182	0.8518	1397.28	0	348144	67	80
Experiment_2	WT_IMAC_flowthrough	eukaryotic initiation factor 4a, isoform C [Drosophila melanogaster]	gi|17136248,gi|24582075,gi|24582078,gi|24582080,gi|386769186,gi|442626267	45879.3	1	10	13	13	0.266	GRDVIAQAQSGTGK	R	T	0.997	108	27.9	98.8	2			694.369	1386.72	1387.73	2	0.001178	0.8489	1397.72	0	39356.8	67	80
Experiment_2	WT_IMAC_flowthrough	eukaryotic initiation factor 4a, isoform C [Drosophila melanogaster]	gi|17136248,gi|24582075,gi|24582078,gi|24582080,gi|386769186,gi|442626267	45879.3	1	10	13	13	0.266	ILESGCHVVVGTPGR	R	V	0.972	19.4	27.3	13.7	2			508.606	1522.79	1523.8	3	0.002142	1.406	2656.6	0	171406	144	158
Experiment_2	WT_IMAC_flowthrough	eukaryotic initiation factor 4a, isoform C [Drosophila melanogaster]	gi|17136248,gi|24582075,gi|24582078,gi|24582080,gi|386769186,gi|442626267	45879.3	1	10	13	13	0.266	ILESGCHVVVGTPGR	R	V	0.997	54.2	27.8	44.9	2			762.402	1522.79	1523.8	2	-0.002902	-1.904	2647.9	0	23200.8	144	158
Experiment_2	WT_IMAC_flowthrough	eukaryotic initiation factor 4a, isoform C [Drosophila melanogaster]	gi|17136248,gi|24582075,gi|24582078,gi|24582080,gi|386769186,gi|442626267	45879.3	1	10	13	13	0.266	KGVAINFITDDDRR	R	I	0.997	39.1	27.5	36.7	2			405.72	1618.85	1619.85	4	0.005966	3.683	3065.22	0	219052	366	379
Experiment_2	WT_IMAC_flowthrough	eukaryotic initiation factor 4a, isoform C [Drosophila melanogaster]	gi|17136248,gi|24582075,gi|24582078,gi|24582080,gi|386769186,gi|442626267	45879.3	1	10	13	13	0.266	KGVAINFITDDDRR	R	I	0.997	66.9	27.6	60.5	2			540.621	1618.84	1619.85	3	-0.001048	-0.6469	3065.04	0	300521	366	379
Experiment_2	WT_IMAC_flowthrough	eukaryotic initiation factor 4a, isoform C [Drosophila melanogaster]	gi|17136248,gi|24582075,gi|24582078,gi|24582080,gi|386769186,gi|442626267	45879.3	1	10	13	13	0.266	VLITTDLLAR	R	G	0.997	52	25	44.6	2			557.845	1113.68	1114.68	2	-0.0004019	-0.3606	4042.44	0	177485	322	331
Experiment_2	WT_IMAC_flowthrough	eukaryotic initiation factor 4a, isoform C [Drosophila melanogaster]	gi|17136248,gi|24582075,gi|24582078,gi|24582080,gi|386769186,gi|442626267	45879.3	1	10	13	13	0.266	VVMALGEYMK	R	V	0.997	36.2	27.6	26.4	2			570.794	1139.57	1140.58	2	0.0005181	0.4542	3759.85	0	118975	117	126
Experiment_2	WT_IMAC_flowthrough	slender lobes, isoform B [Drosophila melanogaster]	gi|24645663,gi|24645665	159803	1	1	1	1	0.0168	SITEAHSQAPETHESAQPDKDAGK	K	Q	0.975	28	31.1	13.8	2			634.299	2533.16	2534.18	4	-0.003394	-1.339	1192.22	0	28317.3	243	266
Experiment_2	WT_IMAC_flowthrough	Hsp70/Hsp90 organizing protein homolog [Drosophila melanogaster]	gi|17137540	55700.4	1	7	8	9	0.169	AEEEKEQGNLFFK	K	K	0.985	26.4	30.5	26.4	2			784.883	1567.75	1568.76	2	0.0002581	0.1645	2883.44	0	12946.9	310	322
Experiment_2	WT_IMAC_flowthrough	Hsp70/Hsp90 organizing protein homolog [Drosophila melanogaster]	gi|17137540	55700.4	1	7	8	9	0.169	KGAAAAGLNDFMK	R	A	0.997	39.5	27.4	31.5	2			431.893	1292.66	1293.66	3	0.002242	1.733	2928.05	0	295559	78	90
Experiment_2	WT_IMAC_flowthrough	Hsp70/Hsp90 organizing protein homolog [Drosophila melanogaster]	gi|17137540	55700.4	1	7	8	9	0.169	LAAFDLGLK	K	D	0.997	31.7	25	31.7	2			474.281	946.548	947.556	2	-0.0008419	-0.8885	3996.89	0	153183	357	365
Experiment_2	WT_IMAC_flowthrough	Hsp70/Hsp90 organizing protein homolog [Drosophila melanogaster]	gi|17137540	55700.4	1	7	8	9	0.169	LLESGIIQIH	K	-	0.997	72.6	25	72.6	2			561.83	1121.65	1122.65	2	0.0006981	0.6218	3757.39	0	89946.1	481	490
Experiment_2	WT_IMAC_flowthrough	Hsp70/Hsp90 organizing protein homolog [Drosophila melanogaster]	gi|17137540	55700.4	1	7	8	9	0.169	QCSMNFQR	R	N	0.99	60.2	25	48.9	2			507.219	1012.42	1013.43	2	0.001038	1.024	1848.32	0	164090	420	427
Experiment_2	WT_IMAC_flowthrough	Hsp70/Hsp90 organizing protein homolog [Drosophila melanogaster]	gi|17137540	55700.4	1	7	8	9	0.169	RAPsPPPAKPAEPPKPAEPR	R	V	0.952	22.5	28.2	14.8	2		s4: Phospho (+79.97)	543.284	2169.11	2170.12	4	-0.002405	-1.108	1620.42	0	33523.8	142	161
Experiment_2	WT_IMAC_flowthrough	Hsp70/Hsp90 organizing protein homolog [Drosophila melanogaster]	gi|17137540	55700.4	1	7	8	9	0.169	RAPsPPPAKPAEPPKPAEPR	R	V	0.976	25	27.9	18.5	2		s4: Phospho (+79.97)	543.284	2169.11	2170.12	4	-0.001485	-0.6845	1674.53	0	246097	142	161
Experiment_2	WT_IMAC_flowthrough	Hsp70/Hsp90 organizing protein homolog [Drosophila melanogaster]	gi|17137540	55700.4	1	7	8	9	0.169	RAPsPPPAKPAEPPKPAEPR	R	V	0.996	26.8	27.8	23	2		s4: Phospho (+79.97)	724.044	2169.11	2170.12	3	-0.0003294	-0.1518	1660.68	0	97328.3	142	161
Experiment_2	WT_IMAC_flowthrough	Hsp70/Hsp90 organizing protein homolog [Drosophila melanogaster]	gi|17137540	55700.4	1	7	8	9	0.169	TIQLNPTWPK	K	G	0.997	41.8	25	33.5	2			599.335	1196.66	1197.66	2	0.0004381	0.3658	3595.79	0	225979	64	73
Experiment_2	WT_IMAC_flowthrough	eukaryotic release factor 1, isoform A [Drosophila melanogaster]	gi|21356433,gi|24667380,gi|24667384,gi|24667388,gi|24667392,gi|28574632,gi|442633654	49162	1	3	4	4	0.0959	GFGGIGGILR	R	Y	0.997	40.3	25.3	29.4	2			473.777	945.54	946.547	2	0.0005581	0.5896	3965.87	0	99599.8	406	415
Experiment_2	WT_IMAC_flowthrough	eukaryotic release factor 1, isoform A [Drosophila melanogaster]	gi|21356433,gi|24667380,gi|24667384,gi|24667388,gi|24667392,gi|28574632,gi|442633654	49162	1	3	4	4	0.0959	LSVLGAITSVQHR	R	L	0.997	27.5	25	10.7	2			460.937	1379.79	1380.8	3	-0.0003579	-0.2592	3994.77	0	127127	69	81
Experiment_2	WT_IMAC_flowthrough	eukaryotic release factor 1, isoform A [Drosophila melanogaster]	gi|21356433,gi|24667380,gi|24667384,gi|24667388,gi|24667392,gi|28574632,gi|442633654	49162	1	3	4	4	0.0959	LSVLGAITSVQHR	R	L	0.997	66.3	25	65.5	2			690.901	1379.79	1380.8	2	-0.001062	-0.7691	3995.85	0	24246.6	69	81
Experiment_2	WT_IMAC_flowthrough	eukaryotic release factor 1, isoform A [Drosophila melanogaster]	gi|21356433,gi|24667380,gi|24667384,gi|24667388,gi|24667392,gi|28574632,gi|442633654	49162	1	3	4	4	0.0959	NHANSTSTTVLHLTPEQEK	K	D	0.997	30.1	29.6	27.9	2			703.019	2106.04	2107.04	3	0.0008421	0.3996	2418.45	0	22733.1	335	353
Experiment_2	WT_IMAC_flowthrough	ribosomal protein L36, isoform A [Drosophila melanogaster]	gi|17136318,gi|24638917,gi|24638919,gi|24638921	13502.8	1	4	4	4	0.226	EELSNILTQLRK	R	A	0.997	45.5	25	34	2			722.412	1442.81	1443.82	2	-1.942e-06	-0.001345	4143.52	0	12560.9	98	109
Experiment_2	WT_IMAC_flowthrough	ribosomal protein L36, isoform A [Drosophila melanogaster]	gi|17136318,gi|24638917,gi|24638919,gi|24638921	13502.8	1	4	4	4	0.226	KREELSNILTQLR	R	K	0.997	35.2	25	31.9	2			533.977	1598.91	1599.92	3	-0.0002579	-0.1612	3875.77	0	169095	96	108
Experiment_2	WT_IMAC_flowthrough	ribosomal protein L36, isoform A [Drosophila melanogaster]	gi|17136318,gi|24638917,gi|24638919,gi|24638921	13502.8	1	4	4	4	0.226	YELAIGLNK	R	G	0.997	40.8	25	37.7	2			510.79	1019.57	1020.57	2	-0.0001619	-0.1587	3379.75	0	273178	5	13
Experiment_2	WT_IMAC_flowthrough	ribosomal protein L36, isoform A [Drosophila melanogaster]	gi|17136318,gi|24638917,gi|24638919,gi|24638921	13502.8	1	4	4	4	0.226	YELAIGLNKGHK	R	T	0.996	27.1	26.1	18.4	2			448.255	1341.74	1342.75	3	0.002922	2.176	2659.23	0	198933	5	16
Experiment_2	WT_IMAC_flowthrough	Tudor-SN, isoform A [Drosophila melanogaster]	gi|20130403,gi|442629148	103101	1	15	16	16	0.181	AFSEDVLNHK	R	V	0.997	37.2	27	30.6	2			580.291	1158.57	1159.57	2	0.0001381	0.1191	2327.15	0	65609.6	834	843
Experiment_2	WT_IMAC_flowthrough	Tudor-SN, isoform A [Drosophila melanogaster]	gi|20130403,gi|442629148	103101	1	15	16	16	0.181	AIIEHVRDGSTVR	K	A	0.982	18	25.6	16	2			484.936	1451.78	1452.79	3	0.0002821	0.1941	1718.86	0	119066	199	211
Experiment_2	WT_IMAC_flowthrough	Tudor-SN, isoform A [Drosophila melanogaster]	gi|20130403,gi|442629148	103101	1	15	16	16	0.181	DKETGENVVESIVR	K	E	0.997	37.7	28	34.6	2			525.605	1573.79	1574.8	3	-0.0006779	-0.4305	3400.23	0	93642.2	118	131
Experiment_2	WT_IMAC_flowthrough	Tudor-SN, isoform A [Drosophila melanogaster]	gi|20130403,gi|442629148	103101	1	15	16	16	0.181	DKETGENVVESIVR	K	E	0.997	66.3	28.1	66.3	2			787.904	1573.79	1574.8	2	-0.0009819	-0.6235	3403.86	0	13656.9	118	131
Experiment_2	WT_IMAC_flowthrough	Tudor-SN, isoform A [Drosophila melanogaster]	gi|20130403,gi|442629148	103101	1	15	16	16	0.181	ETGENVVESIVR	K	E	0.997	51.5	27.7	47.3	2			666.344	1330.67	1331.68	2	0.0006581	0.4942	3627.2	0	62397.4	120	131
Experiment_2	WT_IMAC_flowthrough	Tudor-SN, isoform A [Drosophila melanogaster]	gi|20130403,gi|442629148	103101	1	15	16	16	0.181	GKWSPTASAADKVR	R	N	0.997	53.8	26.7	43.1	2			491.932	1472.77	1473.78	3	0.0002021	0.1371	1776.61	0	185492	163	176
Experiment_2	WT_IMAC_flowthrough	Tudor-SN, isoform A [Drosophila melanogaster]	gi|20130403,gi|442629148	103101	1	15	16	16	0.181	GNIAESLLR	K	E	0.997	43.6	25	31.7	2			486.777	971.54	972.547	2	0.0001581	0.1625	3525.68	0	215837	287	295
Experiment_2	WT_IMAC_flowthrough	Tudor-SN, isoform A [Drosophila melanogaster]	gi|20130403,gi|442629148	103101	1	15	16	16	0.181	IKVQYLPSWQR	R	A	0.995	19.9	25	3.83	2			473.27	1416.79	1417.8	3	0.0006021	0.4246	3491.37	0	163669	523	533
Experiment_2	WT_IMAC_flowthrough	Tudor-SN, isoform A [Drosophila melanogaster]	gi|20130403,gi|442629148	103101	1	15	16	16	0.181	KLKELVDQYK	R	A	0.997	38.5	25	33.3	2			421.916	1262.73	1263.73	3	0.001422	1.125	2034.75	0	188800	889	898
Experiment_2	WT_IMAC_flowthrough	Tudor-SN, isoform A [Drosophila melanogaster]	gi|20130403,gi|442629148	103101	1	15	16	16	0.181	KNIWTNYVEEVPKEK	K	T	0.997	41.9	27.6	38.6	2			626.332	1875.97	1876.98	3	0.0004621	0.2462	3440.87	0	29500.5	669	683
Experiment_2	WT_IMAC_flowthrough	Tudor-SN, isoform A [Drosophila melanogaster]	gi|20130403,gi|442629148	103101	1	15	16	16	0.181	QLVAEGLVLAEQR	K	G	0.997	49	25	49	2			713.4	1424.78	1425.81	2	-0.01412	-9.905	3904.73	0	44132	873	885
Experiment_2	WT_IMAC_flowthrough	Tudor-SN, isoform A [Drosophila melanogaster]	gi|20130403,gi|442629148	103101	1	15	16	16	0.181	QVLSGDTVVIR	K	A	0.997	39.1	25	29.2	2			593.843	1185.67	1186.68	2	0.0005381	0.4534	2900.1	0	372971	31	41
Experiment_2	WT_IMAC_flowthrough	Tudor-SN, isoform A [Drosophila melanogaster]	gi|20130403,gi|442629148	103101	1	15	16	16	0.181	TVTEEEKEDKVVAER	K	K	0.997	42.6	28.4	37.4	2			587.967	1760.88	1761.89	3	0.0005821	0.3304	1438.32	0	175400	684	698
Experiment_2	WT_IMAC_flowthrough	Tudor-SN, isoform A [Drosophila melanogaster]	gi|20130403,gi|442629148	103101	1	15	16	16	0.181	VAHLAIWK	R	Y	0.951	19.9	25	15.1	2			469.285	936.555	937.562	2	0.0006381	0.6806	2977.14	0	88214.6	906	913
Experiment_2	WT_IMAC_flowthrough	Tudor-SN, isoform A [Drosophila melanogaster]	gi|20130403,gi|442629148	103101	1	15	16	16	0.181	VQCNLDYISPPR	K	E	0.996	29.4	28.8	24.4	2			702.851	1403.69	1404.69	2	0.0002381	0.1695	3404.83	0	15743.6	430	441
Experiment_2	WT_IMAC_flowthrough	Tudor-SN, isoform A [Drosophila melanogaster]	gi|20130403,gi|442629148	103101	1	15	16	16	0.181	YGDITQDDAPEFR	K	-	0.997	57	29.7	50	2			763.841	1525.67	1526.68	2	-0.0009619	-0.6301	2872.06	0	50284.2	914	926
Experiment_2	WT_IMAC_flowthrough	eIF3-S8 [Drosophila melanogaster]	gi|19922464	105657	1	5	5	5	0.0637	ELLAQGLLPQR	K	Q	0.997	46	25	36.4	2			619.367	1236.72	1237.73	2	5.806e-05	0.04691	3931.97	0	56261.3	610	620
Experiment_2	WT_IMAC_flowthrough	eIF3-S8 [Drosophila melanogaster]	gi|19922464	105657	1	5	5	5	0.0637	NQNNQGGNWLGQR	R	R	0.997	45.8	29.3	37.6	2			743.351	1484.69	1485.69	2	0.0007781	0.5237	2200.02	0	14771	864	876
Experiment_2	WT_IMAC_flowthrough	eIF3-S8 [Drosophila melanogaster]	gi|19922464	105657	1	5	5	5	0.0637	QQQQQQQVQTIDEE	R	-	0.997	42.3	30.2	42	2			865.403	1728.79	1729.8	2	-0.0004219	-0.2439	1767.54	0	25079.4	897	910
Experiment_2	WT_IMAC_flowthrough	eIF3-S8 [Drosophila melanogaster]	gi|19922464	105657	1	5	5	5	0.0637	QSLVGPPESMR	R	E	0.997	29	27.5	25.6	2			600.806	1199.6	1200.6	2	-8.194e-05	-0.06825	2492.97	0	67962.5	690	700
Experiment_2	WT_IMAC_flowthrough	eIF3-S8 [Drosophila melanogaster]	gi|19922464	105657	1	5	5	5	0.0637	YENLTSIIK	R	T	0.997	29.4	25.3	18.4	2			540.801	1079.59	1080.59	2	9.806e-05	0.09074	3592.92	0	51794.4	52	60
Experiment_2	WT_IMAC_flowthrough	gelsolin, isoform B [Drosophila melanogaster]	gi|24643856,gi|24643858,gi|28571466,gi|28571471,gi|386765046,gi|386765048,gi|442617292	88375.7	1	2	2	2	0.0238	IENFEPVIYPK	R	T	0.997	48.3	26.8	37.3	2			674.862	1347.71	1348.71	2	0.001158	0.8586	3624.62	0	17311.1	77	87
Experiment_2	WT_IMAC_flowthrough	gelsolin, isoform B [Drosophila melanogaster]	gi|24643856,gi|24643858,gi|28571466,gi|28571471,gi|386765046,gi|386765048,gi|442617292	88375.7	1	2	2	2	0.0238	TPGLEIWR	R	I	0.99	29.5	25	28.6	2			486.269	970.524	971.531	2	0.0003981	0.4097	3655.02	0	33203.3	69	76
Experiment_2	WT_IMAC_flowthrough	CG4598, isoform A [Drosophila melanogaster]	gi|24583165,gi|442627116	30995.1	1	4	4	4	0.178	AADLQQLQNGR	R	K	0.997	50.9	26	36.2	2			607.318	1212.62	1213.63	2	0.001098	0.9048	1941.14	0	101958	237	247
Experiment_2	WT_IMAC_flowthrough	CG4598, isoform A [Drosophila melanogaster]	gi|24583165,gi|442627116	30995.1	1	4	4	4	0.178	FLFFVNQPAVQK	K	G	0.997	32.7	25.1	29.7	2			719.397	1436.78	1437.79	2	-0.001442	-1.003	4456.45	0	8120.27	254	265
Experiment_2	WT_IMAC_flowthrough	CG4598, isoform A [Drosophila melanogaster]	gi|24583165,gi|442627116	30995.1	1	4	4	4	0.178	SSIDEIESNK	K	S	0.997	49.7	26.5	38.9	2			561.27	1120.53	1121.53	2	0.0006181	0.5511	1772.93	0	25413.5	59	68
Experiment_2	WT_IMAC_flowthrough	CG4598, isoform A [Drosophila melanogaster]	gi|24583165,gi|442627116	30995.1	1	4	4	4	0.178	VGLIDETANNKEEAIEK	K	C	0.995	24.8	28.4	20.9	2			624.99	1871.95	1872.96	3	0.001742	0.9301	2667.8	0	148437	196	212
Experiment_2	WT_IMAC_flowthrough	porin, isoform A [Drosophila melanogaster]	gi|17136632,gi|19550069,gi|386769406,gi|442627400,gi|85724932	30550.8	1	10	12	12	0.383	AKVNNASQVGLGYQQK	R	L	0.997	30.9	26.9	17.6	2			568.972	1703.9	1704.9	3	-0.0001679	-0.09851	1805.39	0	737701	234	249
Experiment_2	WT_IMAC_flowthrough	porin, isoform A [Drosophila melanogaster]	gi|17136632,gi|19550069,gi|386769406,gi|442627400,gi|85724932	30550.8	1	10	12	12	0.383	AKVNNASQVGLGYQQK	R	L	0.997	86.9	26.6	82.8	2			852.956	1703.9	1704.9	2	0.002638	1.547	1808.57	0	38115.4	234	249
Experiment_2	WT_IMAC_flowthrough	porin, isoform A [Drosophila melanogaster]	gi|17136632,gi|19550069,gi|386769406,gi|442627400,gi|85724932	30550.8	1	10	12	12	0.383	APPSYSDLGK	M	Q	0.997	39.3	26.8	38	1			517.761	1033.51	1034.52	2	-0.0005619	-0.5432	1908.22	0	723722	2	11
Experiment_2	WT_IMAC_flowthrough	porin, isoform A [Drosophila melanogaster]	gi|17136632,gi|19550069,gi|386769406,gi|442627400,gi|85724932	30550.8	1	10	12	12	0.383	FKVAYGHENVK	K	A	0.985	22.7	27.9	12	2			431.231	1290.67	1291.68	3	-0.0003879	-0.3003	1758.4	0	218940	113	123
Experiment_2	WT_IMAC_flowthrough	porin, isoform A [Drosophila melanogaster]	gi|17136632,gi|19550069,gi|386769406,gi|442627400,gi|85724932	30550.8	1	10	12	12	0.383	LSLEGNFAPQSGNK	K	N	0.997	45.8	28.8	33.3	2			731.37	1460.73	1461.73	2	-0.0001219	-0.08342	3041.23	0	295778	96	109
Experiment_2	WT_IMAC_flowthrough	porin, isoform A [Drosophila melanogaster]	gi|17136632,gi|19550069,gi|386769406,gi|442627400,gi|85724932	30550.8	1	10	12	12	0.383	LTTNNFALGYTTK	K	D	0.997	64.2	27.5	64.2	2			722.377	1442.74	1443.75	2	-0.001122	-0.7771	3237.02	0	625524	163	175
Experiment_2	WT_IMAC_flowthrough	porin, isoform A [Drosophila melanogaster]	gi|17136632,gi|19550069,gi|386769406,gi|442627400,gi|85724932	30550.8	1	10	12	12	0.383	TKTSSGIEFNTAGHSNQESGK	K	V	0.997	47.4	30.8	42.2	2			727.346	2179.01	2180.02	3	0.0006721	0.3083	1657.43	0	59863.2	32	52
Experiment_2	WT_IMAC_flowthrough	porin, isoform A [Drosophila melanogaster]	gi|17136632,gi|19550069,gi|386769406,gi|442627400,gi|85724932	30550.8	1	10	12	12	0.383	VKDYGLTLTEK	K	W	0.997	46.9	25.6	38	2			633.851	1265.69	1266.69	2	0.0001781	0.1406	2589	0	45744.8	63	73
Experiment_2	WT_IMAC_flowthrough	porin, isoform A [Drosophila melanogaster]	gi|17136632,gi|19550069,gi|386769406,gi|442627400,gi|85724932	30550.8	1	10	12	12	0.383	VNNASQVGLGYQQK	K	L	0.993	21.6	28.2	7.94	2			502.595	1504.76	1505.77	3	0.0008121	0.5393	1932.98	0	250939	236	249
Experiment_2	WT_IMAC_flowthrough	porin, isoform A [Drosophila melanogaster]	gi|17136632,gi|19550069,gi|386769406,gi|442627400,gi|85724932	30550.8	1	10	12	12	0.383	VNNASQVGLGYQQK	K	L	0.997	83.6	28.2	83.6	2			753.389	1504.76	1505.77	2	-0.0001619	-0.1075	1930.06	0	310688	236	249
Experiment_2	WT_IMAC_flowthrough	porin, isoform A [Drosophila melanogaster]	gi|17136632,gi|19550069,gi|386769406,gi|442627400,gi|85724932	30550.8	1	10	12	12	0.383	YKVKDYGLTLTEK	K	W	0.997	41.9	25.9	37.3	2			519.955	1556.84	1557.85	3	-0.0006279	-0.4031	2761.37	0	233366	61	73
Experiment_2	WT_IMAC_flowthrough	porin, isoform A [Drosophila melanogaster]	gi|17136632,gi|19550069,gi|386769406,gi|442627400,gi|85724932	30550.8	1	10	12	12	0.383	YQLDDDASVR	K	A	0.996	29.8	27.6	27.9	2			591.275	1180.54	1181.54	2	-0.0003019	-0.2555	2073.23	0	747192	224	233
Experiment_2	WT_IMAC_flowthrough	heterogeneous nuclear ribonucleoprotein at 87F, isoform A [Drosophila melanogaster]	gi|17136624,gi|281361714,gi|442618907,gi|442618909	39499.8	1	2	2	3	0.0597	LFIGGLDYR	K	T	0.994	25.8	26.4	15.3	2			527.29	1052.57	1053.57	2	5.806e-05	0.05511	3885.97	0	25548.3	26	34
Experiment_2	WT_IMAC_flowthrough	heterogeneous nuclear ribonucleoprotein at 87F, isoform A [Drosophila melanogaster]	gi|17136624,gi|281361714,gi|442618907,gi|442618909	39499.8	1	2	2	3	0.0597	QEIDSPNAGATVK	R	K	0.997	47.7	27.9	32.2	2			665.336	1328.66	1329.66	2	0.0008581	0.6453	1633.9	0	38007	103	115
Experiment_2	WT_IMAC_flowthrough	heterogeneous nuclear ribonucleoprotein at 87F, isoform A [Drosophila melanogaster]	gi|17136624,gi|281361714,gi|442618907,gi|442618909	39499.8	1	2	2	3	0.0597	QEIDSPNAGATVKK	R	L	0.972	16.1	26.9	13.7	2			486.592	1456.75	1457.76	3	0.0006321	0.4336	1381.11	0	30398.1	103	116
Experiment_2	WT_IMAC_flowthrough	hoi-polloi, isoform A [Drosophila melanogaster]	gi|17864298,gi|442627052	13883.4	1	2	2	2	0.189	AFPLADAQLTAK	K	I	0.997	56	27.3	46.4	2			623.346	1244.68	1245.68	2	0.0006781	0.5443	3561.91	0	197171	9	20
Experiment_2	WT_IMAC_flowthrough	hoi-polloi, isoform A [Drosophila melanogaster]	gi|17864298,gi|442627052	13883.4	1	2	2	2	0.189	SQITSIQQEIER	K	L	0.997	72.4	27.8	68.5	2			716.376	1430.74	1431.74	2	0.0008381	0.5853	3321.45	0	124529	113	124
Experiment_2	WT_IMAC_flowthrough	FK506-binding protein FKBP59 [Drosophila melanogaster]	gi|24583150	48796.8	1	10	10	10	0.264	AAANQVIICK	K	Q	0.997	71.4	27.2	65.6	2			515.789	1029.56	1030.57	2	0.0001181	0.1146	2077.73	0	218615	366	375
Experiment_2	WT_IMAC_flowthrough	FK506-binding protein FKBP59 [Drosophila melanogaster]	gi|24583150	48796.8	1	10	10	10	0.264	AFDMGVATMK	K	L	0.996	32.9	28	23.7	2			535.755	1069.49	1070.5	2	0.0009981	0.9323	3153.25	0	230669	71	80
Experiment_2	WT_IMAC_flowthrough	FK506-binding protein FKBP59 [Drosophila melanogaster]	gi|24583150	48796.8	1	10	10	10	0.264	GEDLSPNQDGSIDR	K	T	0.997	58.8	29	44.6	2			751.839	1501.66	1502.67	2	-0.0004019	-0.2675	1840.25	0	40525.6	121	134
Experiment_2	WT_IMAC_flowthrough	FK506-binding protein FKBP59 [Drosophila melanogaster]	gi|24583150	48796.8	1	10	10	10	0.264	IDLSGDGGVLK	K	E	0.994	25	25.5	15.8	2			537.296	1072.58	1073.58	2	-4.194e-05	-0.03907	3006.78	0	61704.6	7	17
Experiment_2	WT_IMAC_flowthrough	FK506-binding protein FKBP59 [Drosophila melanogaster]	gi|24583150	48796.8	1	10	10	10	0.264	LAANDKETEPPRETDVLSK	K	C	0.997	27.6	29.2	19.1	2			705.031	2112.07	2113.08	3	0.001182	0.5594	2148.99	0	97850.3	396	414
Experiment_2	WT_IMAC_flowthrough	FK506-binding protein FKBP59 [Drosophila melanogaster]	gi|24583150	48796.8	1	10	10	10	0.264	LVDGTEFDSSLSR	R	N	0.997	70.8	28	59	2			713.347	1424.68	1425.69	2	0.0005781	0.4055	3024.26	0	66370.6	43	55
Experiment_2	WT_IMAC_flowthrough	FK506-binding protein FKBP59 [Drosophila melanogaster]	gi|24583150	48796.8	1	10	10	10	0.264	NEPFEFSLGK	R	G	0.982	24.7	28.8	18.5	2			584.288	1166.56	1167.57	2	1.806e-05	0.01547	3904.21	0	111517	56	65
Experiment_2	WT_IMAC_flowthrough	FK506-binding protein FKBP59 [Drosophila melanogaster]	gi|24583150	48796.8	1	10	10	10	0.264	PEGNKIDLSGDGGVLK	M	E	0.992	24.1	26.8	24.1	1			533.618	1597.83	1598.84	3	-0.0004479	-0.2802	2865.44	0	155236	2	17
Experiment_2	WT_IMAC_flowthrough	FK506-binding protein FKBP59 [Drosophila melanogaster]	gi|24583150	48796.8	1	10	10	10	0.264	QECNEVLALDKNNVK	K	A	0.997	40.2	28.9	18.9	2			572.958	1715.85	1716.86	3	0.001312	0.7642	2763.98	0	274863	318	332
Experiment_2	WT_IMAC_flowthrough	FK506-binding protein FKBP59 [Drosophila melanogaster]	gi|24583150	48796.8	1	10	10	10	0.264	VIQLEPGNKAAANQVIICK	K	Q	0.997	31.4	25	31.4	2			670.378	2008.11	2009.12	3	-0.002238	-1.114	3421.69	0	16371.6	357	375
Experiment_2	WT_IMAC_flowthrough	dynamitin [Drosophila melanogaster]	gi|17933688	41998.6	1	4	4	4	0.137	AALIQPDKLDTIEQR	K	L	0.997	30.8	25	29.9	2			570.985	1709.93	1710.94	3	0.002532	1.48	3387.67	0	100995	244	258
Experiment_2	WT_IMAC_flowthrough	dynamitin [Drosophila melanogaster]	gi|17933688	41998.6	1	4	4	4	0.137	ALISQVEEFK	K	Q	0.997	41	27	39.5	2			582.319	1162.62	1163.63	2	-0.0002219	-0.1907	3559.89	0	37551.4	170	179
Experiment_2	WT_IMAC_flowthrough	dynamitin [Drosophila melanogaster]	gi|17933688	41998.6	1	4	4	4	0.137	LTAATNTTNVLEAVR	R	H	0.997	62.4	25.3	55.8	2			787.432	1572.85	1573.85	2	0.002638	1.676	3501.98	0	16348.6	224	238
Experiment_2	WT_IMAC_flowthrough	dynamitin [Drosophila melanogaster]	gi|17933688	41998.6	1	4	4	4	0.137	QGTITTSLVNNK	K	E	0.997	42.7	27.3	34.4	2			638.348	1274.68	1275.69	2	-0.0008219	-0.6443	2282.59	0	34962.3	334	345
Experiment_2	WT_IMAC_flowthrough	lost, isoform B, partial [Drosophila melanogaster]	gi|161078016,gi|21355167	58962	1	6	7	7	0.107	ELALLADK	K	S	0.99	47.4	25	35.6	2			436.758	871.502	872.509	2	0.0002581	0.2958	3105.27	0	85925.3	89	96
Experiment_2	WT_IMAC_flowthrough	lost, isoform B, partial [Drosophila melanogaster]	gi|161078016,gi|21355167	58962	1	6	7	7	0.107	ILPVLQQLK	K	E	0.969	37.1	25	37.1	2			526.351	1050.69	1051.69	2	0.006398	6.084	4079.12	0	135388	250	258
Experiment_2	WT_IMAC_flowthrough	lost, isoform B, partial [Drosophila melanogaster]	gi|161078016,gi|21355167	58962	1	6	7	7	0.107	IPSFVGADK	R	A	0.99	24.7	25.5	15	2			467.256	932.497	933.504	2	0.0003981	0.4264	2568.36	0	220733	51	59
Experiment_2	WT_IMAC_flowthrough	lost, isoform B, partial [Drosophila melanogaster]	gi|161078016,gi|21355167	58962	1	6	7	7	0.107	LKILPVLQQLK	R	E	0.997	46.7	25	41.3	2			646.936	1291.86	1292.87	2	-0.001842	-1.425	4313.7	0	20975.8	248	258
Experiment_2	WT_IMAC_flowthrough	lost, isoform B, partial [Drosophila melanogaster]	gi|161078016,gi|21355167	58962	1	6	7	7	0.107	SISLKEEDTDVEQHQNNR	K	R	0.997	40.7	30.9	31.6	2			536.257	2141	2142.01	4	0.0008261	0.3856	2016.14	0	269071	267	284
Experiment_2	WT_IMAC_flowthrough	lost, isoform B, partial [Drosophila melanogaster]	gi|161078016,gi|21355167	58962	1	6	7	7	0.107	SISLKEEDTDVEQHQNNR	K	R	0.997	45.5	31	41.7	2			714.673	2141	2142.01	3	-0.0001179	-0.05506	2016.54	0	84651.7	267	284
Experiment_2	WT_IMAC_flowthrough	lost, isoform B, partial [Drosophila melanogaster]	gi|161078016,gi|21355167	58962	1	6	7	7	0.107	VGIGFNNIFNR	K	I	0.981	23.3	27.6	20.4	2			625.836	1249.66	1250.66	2	-1.942e-06	-0.001553	4284.99	0	49358.8	40	50
Experiment_2	WT_IMAC_flowthrough	CG8223 [Drosophila melanogaster]	gi|21355389	51891.2	1	3	3	3	0.106	ALAELHYK	R	I	0.99	41.4	27.7	31.4	2			472.765	943.515	944.52	2	0.001798	1.904	2042.59	0	132256	324	331
Experiment_2	WT_IMAC_flowthrough	CG8223 [Drosophila melanogaster]	gi|21355389	51891.2	1	3	3	3	0.106	GAAAASSSTISSSSAKPTDITHLIK	K	R	0.997	32.1	26.6	28.2	2			801.092	2400.25	2401.26	3	0.003022	1.259	3365.84	0	48616.7	445	469
Experiment_2	WT_IMAC_flowthrough	CG8223 [Drosophila melanogaster]	gi|21355389	51891.2	1	3	3	3	0.106	KKPEDPSSEAEALCSPAKR	R	A	0.989	29.9	29.6	19.8	2			511.51	2042.01	2043.02	4	-0.001134	-0.555	2489.7	0	280706	471	489
Experiment_2	WT_IMAC_flowthrough	ribosomal protein L23A [Drosophila melanogaster]	gi|24655502	29465	1	8	8	8	0.235	AVALLNAK	K	K	0.95	18.2	25	18.2	2			400.255	798.496	799.504	2	-0.0002019	-0.2526	2235.83	0	555874	136	143
Experiment_2	WT_IMAC_flowthrough	ribosomal protein L23A [Drosophila melanogaster]	gi|24655502	29465	1	8	8	8	0.235	DYDALDIANK	R	I	0.997	47.9	26.9	31	2			569.275	1136.54	1137.54	2	-1.942e-06	-0.001707	2895.5	0	304056	264	273
Experiment_2	WT_IMAC_flowthrough	ribosomal protein L23A [Drosophila melanogaster]	gi|24655502	29465	1	8	8	8	0.235	IEDNNTLVFLTHLR	K	A	0.997	46.1	27.4	34.7	2			562.306	1683.89	1684.9	3	0.0003421	0.203	4432.92	0	22694.3	211	224
Experiment_2	WT_IMAC_flowthrough	ribosomal protein L23A [Drosophila melanogaster]	gi|24655502	29465	1	8	8	8	0.235	KIEDNNTLVFLTHLR	K	A	0.997	51.1	25	50.6	2			605.005	1811.99	1813	3	0.003032	1.672	4257.67	0	25109.3	210	224
Experiment_2	WT_IMAC_flowthrough	ribosomal protein L23A [Drosophila melanogaster]	gi|24655502	29465	1	8	8	8	0.235	NRMDAYNIIK	R	Y	0.949	18.1	27.9	12.7	2			413.217	1236.63	1237.64	3	0.001652	1.335	2729.3	0	75450.3	190	199
Experiment_2	WT_IMAC_flowthrough	ribosomal protein L23A [Drosophila melanogaster]	gi|24655502	29465	1	8	8	8	0.235	VNVLIRPDGQK	K	K	0.997	46.9	25	46.9	2			619.865	1237.71	1238.72	2	1.806e-05	0.01458	2179.58	0	29846.2	245	255
Experiment_2	WT_IMAC_flowthrough	ribosomal protein L23A [Drosophila melanogaster]	gi|24655502	29465	1	8	8	8	0.235	VNVLIRPDGQKK	K	A	0.997	24.9	25	23.3	2			456.277	1365.81	1366.82	3	0.0005121	0.3746	1856.89	0	527531	245	256
Experiment_2	WT_IMAC_flowthrough	ribosomal protein L23A [Drosophila melanogaster]	gi|24655502	29465	1	8	8	8	0.235	YPLTTEAAMK	K	K	0.997	36.2	28.7	25.8	2			562.786	1123.56	1124.57	2	-0.0007419	-0.6598	2398.53	0	96130.7	200	209
Experiment_2	WT_IMAC_flowthrough	poly, isoform A [Drosophila melanogaster]	gi|24646530,gi|320542746	27941.2	1	2	2	2	0.0876	LGYNTNIFQGK	R	T	0.997	63.6	26.8	57.7	2			627.828	1253.64	1254.65	2	0.0008581	0.6839	3321.67	0	42552.3	68	78
Experiment_2	WT_IMAC_flowthrough	poly, isoform A [Drosophila melanogaster]	gi|24646530,gi|320542746	27941.2	1	2	2	2	0.0876	VFAPGEIGVKV	K	-	0.997	38.4	25	29.7	2			558.327	1114.64	1115.65	2	3.806e-05	0.03411	3785.28	0	91927	241	251
Experiment_2	WT_IMAC_flowthrough	epidermal growth factor receptor pathway substrate clone 15, isoform A [Drosophila melanogaster]	gi|22026957,gi|24762734,gi|24762736,gi|386768596	134365	0.969	1	1	1	0.0128	LTNHLQATQLQISSVR	K	S	0.997	27.7	25	27.7	2			603.671	1807.99	1809	3	0.001112	0.6147	3159.2	0	41245.1	567	582
Experiment_2	WT_IMAC_flowthrough	ribosomal protein LP0, isoform A [Drosophila melanogaster]	gi|17737731,gi|442634122	34203.8	1	7	8	8	0.278	FAAAASASAAPAAGGATEK	K	K	0.997	45.4	28.3	37.4	2			540.605	1618.79	1619.8	3	-0.0009979	-0.6161	1805.99	0	48983.2	275	293
Experiment_2	WT_IMAC_flowthrough	ribosomal protein LP0, isoform A [Drosophila melanogaster]	gi|17737731,gi|442634122	34203.8	1	7	8	8	0.278	FAAAASASAAPAAGGATEK	K	K	0.997	93.5	28.1	86.9	2			810.406	1618.8	1619.8	2	0.001938	1.196	1805.75	0	72057.8	275	293
Experiment_2	WT_IMAC_flowthrough	ribosomal protein LP0, isoform A [Drosophila melanogaster]	gi|17737731,gi|442634122	34203.8	1	7	8	8	0.278	FAAAASASAAPAAGGATEKK	K	E	0.997	51.3	28.1	41.1	2			583.305	1746.89	1747.9	3	0.002382	1.363	1648.32	0	255934	275	294
Experiment_2	WT_IMAC_flowthrough	ribosomal protein LP0, isoform A [Drosophila melanogaster]	gi|17737731,gi|442634122	34203.8	1	7	8	8	0.278	GLAVVLMGK	R	N	0.997	38.1	26.1	27.3	2			444.273	886.531	887.538	2	0.0002581	0.2908	3586.6	0	526435	49	57
Experiment_2	WT_IMAC_flowthrough	ribosomal protein LP0, isoform A [Drosophila melanogaster]	gi|17737731,gi|442634122	34203.8	1	7	8	8	0.278	GNVGFVFTK	K	G	0.997	34.8	25.3	28.9	2			484.764	967.513	968.52	2	0.0005781	0.5968	3185.52	0	706650	84	92
Experiment_2	WT_IMAC_flowthrough	ribosomal protein LP0, isoform A [Drosophila melanogaster]	gi|17737731,gi|442634122	34203.8	1	7	8	8	0.278	TSFFQALSIPTK	K	I	0.997	65.2	25.4	51.4	2			670.366	1338.72	1339.73	2	-0.0002219	-0.1657	4486.31	0	87839.1	135	146
Experiment_2	WT_IMAC_flowthrough	ribosomal protein LP0, isoform A [Drosophila melanogaster]	gi|17737731,gi|442634122	34203.8	1	7	8	8	0.278	VRAPARPGAIAPLHVIIPAQNTGLGPEK	K	T	0.973	18.8	25	18.5	2			711.665	2842.63	2843.64	4	0.001886	0.6633	3881.41	0	24501.1	107	134
Experiment_2	WT_IMAC_flowthrough	ribosomal protein LP0, isoform A [Drosophila melanogaster]	gi|17737731,gi|442634122	34203.8	1	7	8	8	0.278	VVELFDEFPK	K	C	0.997	51.6	28.3	47.3	2			611.821	1221.63	1222.64	2	0.0001581	0.1293	4298.45	0	139960	17	26
Experiment_2	WT_IMAC_flowthrough	dipeptidase B, isoform A [Drosophila melanogaster]	gi|21358201,gi|24646701,gi|24646703	55534.3	1	8	8	8	0.159	AGFHTPLLFVPK	K	V	0.991	25.2	25	25.2	2			442.925	1325.75	1326.76	3	0.003942	2.971	4191.61	0	103664	98	109
Experiment_2	WT_IMAC_flowthrough	dipeptidase B, isoform A [Drosophila melanogaster]	gi|21358201,gi|24646701,gi|24646703	55534.3	1	8	8	8	0.159	DIGVGDPER	R	M	0.997	39.4	26.4	29.2	2			479.236	956.457	957.464	2	0.0006581	0.6873	1671.59	0	97765.2	176	184
Experiment_2	WT_IMAC_flowthrough	dipeptidase B, isoform A [Drosophila melanogaster]	gi|21358201,gi|24646701,gi|24646703	55534.3	1	8	8	8	0.159	EYPLFAAVNR	K	A	0.997	40.7	26.5	36.9	2			590.311	1178.61	1179.62	2	1.806e-05	0.01531	3850.36	0	18414.1	215	224
Experiment_2	WT_IMAC_flowthrough	dipeptidase B, isoform A [Drosophila melanogaster]	gi|21358201,gi|24646701,gi|24646703	55534.3	1	8	8	8	0.159	GVTYDTGGADIK	K	A	0.997	34.4	27.5	21.2	2			598.794	1195.57	1196.58	2	0.0005381	0.4497	1919.03	0	206227	257	268
Experiment_2	WT_IMAC_flowthrough	dipeptidase B, isoform A [Drosophila melanogaster]	gi|21358201,gi|24646701,gi|24646703	55534.3	1	8	8	8	0.159	MCMTDALCR	R	M	0.996	28.9	25.5	28.5	2			522.21	1042.41	1043.41	2	-0.0008619	-0.8261	3038.38	0	119203	344	352
Experiment_2	WT_IMAC_flowthrough	dipeptidase B, isoform A [Drosophila melanogaster]	gi|21358201,gi|24646701,gi|24646703	55534.3	1	8	8	8	0.159	SFDSSISCFK	K	V	0.997	38.2	27.2	17.4	2			560.753	1119.49	1120.5	2	9.806e-05	0.08751	3455.74	0	48031.2	50	59
Experiment_2	WT_IMAC_flowthrough	dipeptidase B, isoform A [Drosophila melanogaster]	gi|21358201,gi|24646701,gi|24646703	55534.3	1	8	8	8	0.159	VIGEDLVQANNAPSVR	K	T	0.997	70.9	26.5	61.7	2			841.447	1680.88	1681.89	2	0.0003381	0.201	3125.11	0	48943.4	431	446
Experiment_2	WT_IMAC_flowthrough	dipeptidase B, isoform A [Drosophila melanogaster]	gi|21358201,gi|24646701,gi|24646703	55534.3	1	8	8	8	0.159	VLKAGFHTPLLFVPK	K	V	0.965	17.8	25	17.8	2			417.507	1666	1667	4	0.0003461	0.2076	4133.72	0	16280.7	95	109
Experiment_2	WT_IMAC_flowthrough	ribosomal protein L5, isoform A [Drosophila melanogaster]	gi|116007382,gi|116007384,gi|442628880	34037.6	1	9	12	12	0.301	ADDLEDIYKK	R	A	0.986	21.5	28.2	5.85	2			403.872	1208.59	1209.6	3	0.0002921	0.2415	2459.76	0	858595	233	242
Experiment_2	WT_IMAC_flowthrough	ribosomal protein L5, isoform A [Drosophila melanogaster]	gi|116007382,gi|116007384,gi|442628880	34037.6	1	9	12	12	0.301	ADDLEDIYKK	R	A	0.997	42	28.2	37.9	2			605.305	1208.59	1209.6	2	0.001698	1.404	2464.27	0	195749	233	242
Experiment_2	WT_IMAC_flowthrough	ribosomal protein L5, isoform A [Drosophila melanogaster]	gi|116007382,gi|116007384,gi|442628880	34037.6	1	9	12	12	0.301	AHIFGQHVADYMR	R	S	0.98	22	29	14.6	2			515.586	1543.74	1544.74	3	-4.794e-05	-0.03104	2897.32	0	556318	197	209
Experiment_2	WT_IMAC_flowthrough	ribosomal protein L5, isoform A [Drosophila melanogaster]	gi|116007382,gi|116007384,gi|442628880	34037.6	1	9	12	12	0.301	AHIFGQHVADYMR	R	S	0.997	66.8	29	58.4	2			772.875	1543.74	1544.74	2	5.806e-05	0.03758	2898.98	0	20920.1	197	209
Experiment_2	WT_IMAC_flowthrough	ribosomal protein L5, isoform A [Drosophila melanogaster]	gi|116007382,gi|116007384,gi|442628880	34037.6	1	9	12	12	0.301	FPGYSAETK	R	S	0.997	35	26	21.7	2			500.243	998.471	999.478	2	-0.0003019	-0.3021	1887.53	0	137746	180	188
Experiment_2	WT_IMAC_flowthrough	ribosomal protein L5, isoform A [Drosophila melanogaster]	gi|116007382,gi|116007384,gi|442628880	34037.6	1	9	12	12	0.301	GAVDGGLNIPHSVK	K	R	0.997	31.9	26.5	28.5	2			455.25	1362.73	1363.73	3	0.003092	2.267	2724.69	0	900622	165	178
Experiment_2	WT_IMAC_flowthrough	ribosomal protein L5, isoform A [Drosophila melanogaster]	gi|116007382,gi|116007384,gi|442628880	34037.6	1	9	12	12	0.301	GAVDGGLNIPHSVK	K	R	0.997	76.7	26.9	55.1	2			682.371	1362.73	1363.73	2	0.001078	0.7905	2725.04	0	92399.4	165	178
Experiment_2	WT_IMAC_flowthrough	ribosomal protein L5, isoform A [Drosophila melanogaster]	gi|116007382,gi|116007384,gi|442628880	34037.6	1	9	12	12	0.301	GAVDGGLNIPHSVKR	K	F	0.997	37.7	25	34.6	2			507.284	1518.83	1519.83	3	0.002492	1.64	2430.03	0	185365	165	179
Experiment_2	WT_IMAC_flowthrough	ribosomal protein L5, isoform A [Drosophila melanogaster]	gi|116007382,gi|116007384,gi|442628880	34037.6	1	9	12	12	0.301	IEGDRVVCAAYSHELPK	R	Y	0.997	34.9	29.7	30.6	2			629.653	1885.94	1886.94	3	0.0002921	0.1548	2981.72	0	62283.1	69	85
Experiment_2	WT_IMAC_flowthrough	ribosomal protein L5, isoform A [Drosophila melanogaster]	gi|116007382,gi|116007384,gi|442628880	34037.6	1	9	12	12	0.301	LSNKDITVQIAYAR	R	I	0.964	13.4	25	13.4	2			531.299	1590.87	1591.88	3	0.0008721	0.5478	3136.57	0	33424.1	55	68
Experiment_2	WT_IMAC_flowthrough	ribosomal protein L5, isoform A [Drosophila melanogaster]	gi|116007382,gi|116007384,gi|442628880	34037.6	1	9	12	12	0.301	RFPGYSAETK	K	S	0.997	42.2	26.8	33.6	2			578.294	1154.57	1155.58	2	0.0004381	0.3791	1676.14	0	127522	179	188
Experiment_2	WT_IMAC_flowthrough	ribosomal protein L5, isoform A [Drosophila melanogaster]	gi|116007382,gi|116007384,gi|442628880	34037.6	1	9	12	12	0.301	SLEEEDEESFKR	R	Q	0.997	66.3	28.3	53.8	2			749.339	1496.66	1497.67	2	-0.0002419	-0.1615	1907.86	0	84904.5	210	221
Experiment_2	WT_IMAC_flowthrough	ATP synthase-gamma chain, isoform A [Drosophila melanogaster]	gi|24651125,gi|24651127,gi|24651129	32872.5	1	4	4	4	0.175	AARPYGIGAQQFFEK	K	T	0.997	38.4	28	30.9	2			561.626	1681.86	1682.87	3	-0.001148	-0.6821	3512.3	0	231013	66	80
Experiment_2	WT_IMAC_flowthrough	ATP synthase-gamma chain, isoform A [Drosophila melanogaster]	gi|24651125,gi|24651127,gi|24651129	32872.5	1	4	4	4	0.175	GLCGAVHTGVAR	R	L	0.997	54.7	26.8	48	2			570.801	1139.59	1140.59	2	-0.0001219	-0.1069	1880.19	0	129837	103	114
Experiment_2	WT_IMAC_flowthrough	ATP synthase-gamma chain, isoform A [Drosophila melanogaster]	gi|24651125,gi|24651127,gi|24651129	32872.5	1	4	4	4	0.175	LIRGELAQDEANTK	R	V	0.997	34	26.9	33.8	2			519.946	1556.81	1557.82	3	-0.001248	-0.8011	1808.35	0	159371	115	128
Experiment_2	WT_IMAC_flowthrough	ATP synthase-gamma chain, isoform A [Drosophila melanogaster]	gi|24651125,gi|24651127,gi|24651129	32872.5	1	4	4	4	0.175	NILMVANEVGR	K	L	0.997	44.2	26.1	35.3	2			608.33	1214.64	1215.65	2	0.0006581	0.5413	3610.2	0	60963.4	147	157
Experiment_2	WT_IMAC_flowthrough	ribosomal protein L35A [Drosophila melanogaster]	gi|21356927	17655.8	1	2	2	2	0.134	GLRNQHENQAILK	R	I	0.997	32.9	25.5	25.8	2			507.615	1519.82	1520.83	3	0.002032	1.336	1462.09	0	132259	62	74
Experiment_2	WT_IMAC_flowthrough	ribosomal protein L35A [Drosophila melanogaster]	gi|21356927	17655.8	1	2	2	2	0.134	IMLYPSRI	R	-	0.99	32.4	26.3	26.6	2			496.784	991.553	992.56	2	3.806e-05	0.03834	3693.91	0	491820	150	157
Experiment_2	WT_IMAC_flowthrough	swallow [Drosophila melanogaster]	gi|24640128	62069.4	1	2	2	2	0.0383	LLAENESLQQK	R	I	0.99	26.1	27.7	23.1	2			636.843	1271.67	1272.68	2	-0.0002219	-0.1744	2017.65	0	14229.8	209	219
Experiment_2	WT_IMAC_flowthrough	swallow [Drosophila melanogaster]	gi|24640128	62069.4	1	2	2	2	0.0383	VAQNPVQVQR	R	A	0.977	21.3	25	9.58	2			569.82	1137.63	1138.63	2	0.0006981	0.6131	1460.25	0	17441	340	349
Experiment_2	WT_IMAC_flowthrough	oligosaccharyltransferase 48kD subunit [Drosophila melanogaster]	gi|24640745	49981.3	1	1	1	1	0.0245	NLIQADTIVGK	K	A	0.997	30.5	25.6	21.5	2			586.338	1170.66	1171.67	2	0.0005981	0.5104	3126.23	0	99507	158	168
Experiment_2	WT_IMAC_flowthrough	CG1354, isoform A [Drosophila melanogaster]	gi|24640873,gi|24640875,gi|24640877,gi|442615724	44912.2	1	2	2	2	0.0529	IGIVGVPNVGK	R	S	0.997	26.6	25	26.6	2			526.827	1051.64	1052.65	2	0.0002581	0.2452	3309.65	0	160910	24	34
Experiment_2	WT_IMAC_flowthrough	CG1354, isoform A [Drosophila melanogaster]	gi|24640873,gi|24640875,gi|24640877,gi|442615724	44912.2	1	2	2	2	0.0529	LKPEYDSMLK	K	I	0.993	28.8	27.7	20.7	2			408.551	1222.63	1223.63	3	0.003572	2.919	2556.63	0	96516.5	178	187
Experiment_2	WT_IMAC_flowthrough	PDCD-5 [Drosophila melanogaster]	gi|21357339	15090.8	1	2	2	2	0.173	AQMFENMVIR	K	M	0.997	35.7	28.4	17.7	2			619.804	1237.59	1238.6	2	-0.0006419	-0.5183	3791.68	0	29238.2	71	80
Experiment_2	WT_IMAC_flowthrough	PDCD-5 [Drosophila melanogaster]	gi|21357339	15090.8	1	2	2	2	0.173	HSILSQVLDQQAR	K	A	0.997	77.7	25.9	77.1	2			747.906	1493.8	1494.8	2	0.001658	1.109	3649.5	0	14397.2	45	57
Experiment_2	WT_IMAC_flowthrough	CG3731, isoform B [Drosophila melanogaster]	gi|21357875,gi|24646943	51874.2	1	6	6	6	0.126	AVEILADIIQNSK	K	L	0.997	63.4	25.2	53.9	2			707.401	1412.79	1413.79	2	9.806e-05	0.06936	4526.13	0	13926.8	136	148
Experiment_2	WT_IMAC_flowthrough	CG3731, isoform B [Drosophila melanogaster]	gi|21357875,gi|24646943	51874.2	1	6	6	6	0.126	IDAVSVGNVR	R	D	0.997	55	26.4	48.1	2			515.289	1028.56	1029.57	2	0.001018	0.9888	2283.78	0	576356	423	432
Experiment_2	WT_IMAC_flowthrough	CG3731, isoform B [Drosophila melanogaster]	gi|21357875,gi|24646943	51874.2	1	6	6	6	0.126	IVLAAAGGVK	R	H	0.995	24.7	25	21.3	2			449.79	897.565	898.572	2	0.0002981	0.3317	2345.61	0	241013	222	231
Experiment_2	WT_IMAC_flowthrough	CG3731, isoform B [Drosophila melanogaster]	gi|21357875,gi|24646943	51874.2	1	6	6	6	0.126	LGEAEIAR	K	E	0.99	40.9	25	35.7	2			429.738	857.462	858.468	2	0.001578	1.838	1595.83	0	272374	149	156
Experiment_2	WT_IMAC_flowthrough	CG3731, isoform B [Drosophila melanogaster]	gi|21357875,gi|24646943	51874.2	1	6	6	6	0.126	RIPLHELEQR	R	I	0.993	25.2	25	16	2			430.915	1289.72	1290.73	3	0.003292	2.551	2091.53	0	290859	413	422
Experiment_2	WT_IMAC_flowthrough	CG3731, isoform B [Drosophila melanogaster]	gi|21357875,gi|24646943	51874.2	1	6	6	6	0.126	SSMYWLRV	R	-	0.95	19.2	26.6	4.98	2			521.263	1040.51	1041.52	2	-0.0001019	-0.09788	4206.1	0	54490.5	463	470
Experiment_2	WT_IMAC_flowthrough	CG12262 [Drosophila melanogaster]	gi|24660351	45872.8	1	9	11	11	0.229	AEKKGDEWVINGQK	R	M	0.99	22.6	27.7	13.9	2			534.615	1600.82	1601.83	3	0.001642	1.025	1886.36	0	40635.1	172	185
Experiment_2	WT_IMAC_flowthrough	CG12262 [Drosophila melanogaster]	gi|24660351	45872.8	1	9	11	11	0.229	AFTGFIVER	K	D	0.997	33.2	27	20.2	2			520.283	1038.55	1039.56	2	0.0006181	0.5945	3592.33	0	350358	214	222
Experiment_2	WT_IMAC_flowthrough	CG12262 [Drosophila melanogaster]	gi|24660351	45872.8	1	9	11	11	0.229	EEIIPVAAQYDK	R	S	0.997	59.2	28	48.9	2			688.359	1374.7	1375.71	2	-0.0003419	-0.2486	3188.19	0	115237	54	65
Experiment_2	WT_IMAC_flowthrough	CG12262 [Drosophila melanogaster]	gi|24660351	45872.8	1	9	11	11	0.229	ENVLIGEGAGFK	K	I	0.997	36.6	26.7	24.3	2			617.327	1232.64	1233.65	2	-0.0001019	-0.08263	3253.54	0	184635	256	267
Experiment_2	WT_IMAC_flowthrough	CG12262 [Drosophila melanogaster]	gi|24660351	45872.8	1	9	11	11	0.229	GITFEDVRVPK	R	E	0.997	39.9	26.4	39.9	2			630.851	1259.69	1260.69	2	-0.0005419	-0.4299	3389.76	0	37865.6	245	255
Experiment_2	WT_IMAC_flowthrough	CG12262 [Drosophila melanogaster]	gi|24660351	45872.8	1	9	11	11	0.229	IYQIYEGTSQIQR	K	L	0.997	24.4	28.1	19.5	2			533.611	1597.81	1598.82	3	0.0009421	0.5892	2945.58	0	112079	392	404
Experiment_2	WT_IMAC_flowthrough	CG12262 [Drosophila melanogaster]	gi|24660351	45872.8	1	9	11	11	0.229	IYQIYEGTSQIQR	K	L	0.997	66.2	27.9	60.1	2			799.914	1597.81	1598.82	2	0.002418	1.512	2944.14	0	45219.4	392	404
Experiment_2	WT_IMAC_flowthrough	CG12262 [Drosophila melanogaster]	gi|24660351	45872.8	1	9	11	11	0.229	KGDEWVINGQK	K	M	0.997	45.3	27	37	2			637.331	1272.65	1273.65	2	0.001098	0.8621	2165.54	0	41868.1	175	185
Experiment_2	WT_IMAC_flowthrough	CG12262 [Drosophila melanogaster]	gi|24660351	45872.8	1	9	11	11	0.229	SGEYPWPIIK	K	K	0.997	37.8	27.5	30.4	2			595.316	1188.62	1189.63	2	-0.001002	-0.8422	4061.99	0	17107.3	66	75
Experiment_2	WT_IMAC_flowthrough	CG12262 [Drosophila melanogaster]	gi|24660351	45872.8	1	9	11	11	0.229	TRPPVAAGAVGLAQR	K	C	0.997	33.3	25	22	2			488.62	1462.84	1463.84	3	0.002252	1.538	2377.36	0	181371	276	290
Experiment_2	WT_IMAC_flowthrough	CG12262 [Drosophila melanogaster]	gi|24660351	45872.8	1	9	11	11	0.229	TRPPVAAGAVGLAQR	K	C	0.997	39.1	25	37.5	2			732.426	1462.84	1463.84	2	0.0001981	0.1353	2378.21	0	12805.5	276	290
Experiment_2	WT_IMAC_flowthrough	belle, isoform A [Drosophila melanogaster]	gi|17985987,gi|442618017	85082.5	1	7	7	9	0.167	DLMACAQTGSGK	R	T	0.997	57.3	27.3	50.6	2			591.269	1180.52	1181.53	2	0.001258	1.065	2148.33	0	70480.5	334	345
Experiment_2	WT_IMAC_flowthrough	belle, isoform A [Drosophila melanogaster]	gi|17985987,gi|442618017	85082.5	1	7	7	9	0.167	ELATQIFEEAK	R	K	0.997	45.9	27.4	40.2	2			639.833	1277.65	1278.66	2	0.001658	1.297	3752.3	0	30691.7	389	399
Experiment_2	WT_IMAC_flowthrough	belle, isoform A [Drosophila melanogaster]	gi|17985987,gi|442618017	85082.5	1	7	7	9	0.167	ELATQIFEEAKK	R	F	0.997	39.8	27.1	29.4	2			703.881	1405.75	1406.75	2	0.001398	0.9938	3433.09	0	13670.1	389	400
Experiment_2	WT_IMAC_flowthrough	belle, isoform A [Drosophila melanogaster]	gi|17985987,gi|442618017	85082.5	1	7	7	9	0.167	GGGGGSGSNLNEQTAEDGQAQQQQQPR	R	N	0.997	57.7	32.3	52.5	2			900.406	2698.2	2699.2	3	0.002852	1.057	1472.13	0	18588.3	172	198
Experiment_2	WT_IMAC_flowthrough	belle, isoform A [Drosophila melanogaster]	gi|17985987,gi|442618017	85082.5	1	7	7	9	0.167	GGGGNNNAADAESQGQGQGQGQGFDSR	R	S	0.997	46.5	31.7	41.7	2			855.363	2563.07	2564.07	3	0.001232	0.4805	1474.75	0	18149.8	53	79
Experiment_2	WT_IMAC_flowthrough	belle, isoform A [Drosophila melanogaster]	gi|17985987,gi|442618017	85082.5	1	7	7	9	0.167	MGNLGVATSFFNEK	R	N	0.997	40.8	28.6	35.4	2			757.869	1513.72	1514.73	2	1.806e-05	0.01192	4225.31	0	8589.73	653	666
Experiment_2	WT_IMAC_flowthrough	belle, isoform A [Drosophila melanogaster]	gi|17985987,gi|442618017	85082.5	1	7	7	9	0.167	MLDMGFEPQIR	R	R	0.997	35.5	28.4	30	2			668.823	1335.63	1336.64	2	-0.0009419	-0.7047	4018.21	0	14909.4	464	474
Experiment_2	WT_IMAC_flowthrough	belle, isoform A [Drosophila melanogaster]	gi|17985987,gi|442618017	85082.5	1	7	7	9	0.167	MRPAVLYGGNNTSEQMR	R	E	0.997	69.3	30	48.6	2			641.977	1922.91	1923.92	3	-0.0002979	-0.1549	2519.21	0	46942.3	407	423
Experiment_2	WT_IMAC_flowthrough	belle, isoform A [Drosophila melanogaster]	gi|17985987,gi|442618017	85082.5	1	7	7	9	0.167	WKEGGGSNVDYTK	R	L	0.997	35.2	28.4	33	2			480.897	1439.67	1440.68	3	-0.0001179	-0.08187	1484.46	0	43242.2	241	253
Experiment_2	WT_IMAC_flowthrough	proteasome 54kD subunit, isoform A [Drosophila melanogaster]	gi|17737721,gi|442633974	42618.6	1	4	4	4	0.101	DGINLVCLTK	R	L	0.997	39.6	26.2	33	2			538.294	1074.57	1075.58	2	-0.0004019	-0.3737	3972.64	0	96071.4	31	40
Experiment_2	WT_IMAC_flowthrough	proteasome 54kD subunit, isoform A [Drosophila melanogaster]	gi|17737721,gi|442633974	42618.6	1	4	4	4	0.101	DGTGSHLVSVPR	K	G	0.997	50.6	27.4	41.6	2			612.821	1223.63	1224.63	2	0.001178	0.962	2083.4	0	35254	164	175
Experiment_2	WT_IMAC_flowthrough	proteasome 54kD subunit, isoform A [Drosophila melanogaster]	gi|17737721,gi|442633974	42618.6	1	4	4	4	0.101	GEINLLTGIR	K	I	0.997	56.8	25.8	38	2			543.32	1084.62	1085.63	2	0.0005981	0.5509	4036.52	0	171437	82	91
Experiment_2	WT_IMAC_flowthrough	proteasome 54kD subunit, isoform A [Drosophila melanogaster]	gi|17737721,gi|442633974	42618.6	1	4	4	4	0.101	NGDYFPTR	R	L	0.99	39	27.9	34.4	2			485.225	968.436	969.443	2	0.0003381	0.3487	1979.43	0	179991	18	25
Experiment_2	WT_IMAC_flowthrough	CG17259, isoform A [Drosophila melanogaster]	gi|24581334,gi|442625652	56455.7	1	7	8	8	0.184	EVGNHLHESVPVSNDEDENRVER	R	T	0.997	35.3	31.8	30.2	2			887.416	2659.23	2660.23	3	0.005222	1.963	1983.9	0	15087.8	136	158
Experiment_2	WT_IMAC_flowthrough	CG17259, isoform A [Drosophila melanogaster]	gi|24581334,gi|442625652	56455.7	1	7	8	8	0.184	FKDVALVETVIAK	R	D	0.993	20.5	25	19.8	2			478.286	1431.83	1432.84	3	0.0009521	0.6645	3933.72	0	82142.6	27	39
Experiment_2	WT_IMAC_flowthrough	CG17259, isoform A [Drosophila melanogaster]	gi|24581334,gi|442625652	56455.7	1	7	8	8	0.184	FKDVALVETVIAK	R	D	0.997	62.4	25	58.9	2			716.924	1431.83	1432.84	2	-0.001222	-0.8528	3935.42	0	15124.1	27	39
Experiment_2	WT_IMAC_flowthrough	CG17259, isoform A [Drosophila melanogaster]	gi|24581334,gi|442625652	56455.7	1	7	8	8	0.184	KKEPVGAMSEDLPADVTK	K	D	0.997	30.3	27.6	13.4	2			639.001	1913.98	1914.98	3	0.002772	1.448	2720.35	0	37877.2	70	87
Experiment_2	WT_IMAC_flowthrough	CG17259, isoform A [Drosophila melanogaster]	gi|24581334,gi|442625652	56455.7	1	7	8	8	0.184	SLELAEQTR	K	N	0.996	36.3	26.6	30.2	2			523.779	1045.54	1046.55	2	0.002478	2.368	1980.04	0	424736	122	130
Experiment_2	WT_IMAC_flowthrough	CG17259, isoform A [Drosophila melanogaster]	gi|24581334,gi|442625652	56455.7	1	7	8	8	0.184	VLDLDLFR	M	S	0.99	45.3	25	25.3	1			495.784	989.554	990.562	2	-0.0003619	-0.3654	4502.28	0	73325.9	2	9
Experiment_2	WT_IMAC_flowthrough	CG17259, isoform A [Drosophila melanogaster]	gi|24581334,gi|442625652	56455.7	1	7	8	8	0.184	VLIDDAMTENQK	R	S	0.997	53	27.9	46.4	2			688.84	1375.67	1376.67	2	-0.0002819	-0.2048	2664.6	0	180901	110	121
Experiment_2	WT_IMAC_flowthrough	CG17259, isoform A [Drosophila melanogaster]	gi|24581334,gi|442625652	56455.7	1	7	8	8	0.184	YAGLSTCFR	K	Q	0.984	23.5	26	13.4	2			509.245	1016.48	1017.48	2	0.0005781	0.5681	3194.37	0	88355.6	295	303
Experiment_2	WT_IMAC_flowthrough	knockdown, isoform B [Drosophila melanogaster]	gi|24640124,gi|24640126	58217.5	1	2	2	2	0.046	HLPEDETFQLVSK	K	I	0.996	28.5	28	18.8	2			514.931	1541.77	1542.78	3	-0.0005479	-0.3552	3265.8	0	35280.8	426	438
Experiment_2	WT_IMAC_flowthrough	knockdown, isoform B [Drosophila melanogaster]	gi|24640124,gi|24640126	58217.5	1	2	2	2	0.046	VVPPILTETGK	K	V	0.98	20.5	25	20.5	2			577.345	1152.68	1153.68	2	-6.194e-05	-0.05369	3183.77	0	35543.9	442	452
Experiment_2	WT_IMAC_flowthrough	CG3321, isoform A [Drosophila melanogaster]	gi|21358593,gi|24646815,gi|320542802	9033.8	0.969	1	1	1	0.136	ALAELSKPTPK	R	-	0.997	51	25	42.4	2			577.843	1153.67	1154.68	2	0.0003981	0.3447	1827.96	0	100407	70	80
Experiment_2	WT_IMAC_flowthrough	ribosomal protein S23 [Drosophila melanogaster]	gi|22024141	16016.7	1	4	4	4	0.308	KGHAVGDIPGVR	R	F	0.997	43.3	25.7	43.3	2			603.341	1204.67	1205.68	2	-6.194e-05	-0.05138	1764.78	0	33424.9	108	119
Experiment_2	WT_IMAC_flowthrough	ribosomal protein S23 [Drosophila melanogaster]	gi|22024141	16016.7	1	4	4	4	0.308	KITAFVPR	K	D	0.99	28.4	25	17.3	2			466.29	930.565	931.572	2	-0.0005019	-0.5388	2251.11	0	250257	80	87
Experiment_2	WT_IMAC_flowthrough	ribosomal protein S23 [Drosophila melanogaster]	gi|22024141	16016.7	1	4	4	4	0.308	VANVSLLALYK	K	E	0.997	71.5	25	71.5	2			595.861	1189.71	1190.71	2	-0.0004419	-0.3712	4149.63	0	130047	125	135
Experiment_2	WT_IMAC_flowthrough	ribosomal protein S23 [Drosophila melanogaster]	gi|22024141	16016.7	1	4	4	4	0.308	WKANPFGGASHAK	R	G	0.97	18.4	27.6	6.85	2			457.57	1369.69	1370.7	3	0.0004121	0.3006	2057.63	0	595607	36	48
Experiment_2	WT_IMAC_flowthrough	mitochondrial ribosomal protein L38 [Drosophila melanogaster]	gi|24641946	47755.4	1	2	2	2	0.0553	INIGFPQLK	R	E	0.997	28.7	25	20.9	2			515.308	1028.6	1029.61	2	0.0001381	0.1341	4067.12	0	18715.6	63	71
Experiment_2	WT_IMAC_flowthrough	mitochondrial ribosomal protein L38 [Drosophila melanogaster]	gi|24641946	47755.4	1	2	2	2	0.0553	IREENVEDPEVVAR	R	I	0.988	21.5	28.2	16.4	2			552.285	1653.83	1654.84	3	0.001502	0.9077	2200.33	0	94101.4	49	62
Experiment_2	WT_IMAC_flowthrough	CG32473, isoform C [Drosophila melanogaster]	gi|24646516,gi|24646518	116388	1	5	5	5	0.0507	ETTVEGTSIALK	K	V	0.997	37	26.9	23.3	2			624.838	1247.66	1248.67	2	-1.942e-06	-0.001555	2636.41	0	26542.3	352	363
Experiment_2	WT_IMAC_flowthrough	CG32473, isoform C [Drosophila melanogaster]	gi|24646516,gi|24646518	116388	1	5	5	5	0.0507	ITGMYQSSYLDK	R	L	0.997	46.5	28.2	40.9	2			703.338	1404.66	1405.67	2	0.001838	1.308	2804.32	0	30898.2	251	262
Experiment_2	WT_IMAC_flowthrough	CG32473, isoform C [Drosophila melanogaster]	gi|24646516,gi|24646518	116388	1	5	5	5	0.0507	LEEMQQFFAK	K	Y	0.997	39.9	28.1	30.8	2			635.81	1269.61	1270.61	2	-0.001282	-1.009	3813.74	0	15933.3	966	975
Experiment_2	WT_IMAC_flowthrough	CG32473, isoform C [Drosophila melanogaster]	gi|24646516,gi|24646518	116388	1	5	5	5	0.0507	MLENLVGEEK	R	L	0.992	30.1	26.7	22.9	2			581.295	1160.58	1161.58	2	0.001518	1.307	2875.71	0	113067	543	552
Experiment_2	WT_IMAC_flowthrough	CG32473, isoform C [Drosophila melanogaster]	gi|24646516,gi|24646518	116388	1	5	5	5	0.0507	VLQNLGFR	K	L	0.99	30.7	25.3	16	2			473.778	945.541	946.547	2	0.0008981	0.9488	3001.49	0	73752.6	136	143
Experiment_2	WT_IMAC_flowthrough	CG10576 [Drosophila melanogaster]	gi|24658585	42773.2	1	8	8	8	0.199	EICTQGDNQLTEETGK	R	V	0.997	90.5	30.3	88.6	2			883.4	1764.79	1765.79	2	0.002078	1.177	2228.45	0	35209.3	47	62
Experiment_2	WT_IMAC_flowthrough	CG10576 [Drosophila melanogaster]	gi|24658585	42773.2	1	8	8	8	0.199	MGVVECVGHK	R	M	0.997	42.7	27.5	28.4	2			529.76	1057.51	1058.51	2	0.0005181	0.4894	1869.87	0	54081.1	290	299
Experiment_2	WT_IMAC_flowthrough	CG10576 [Drosophila melanogaster]	gi|24658585	42773.2	1	8	8	8	0.199	SEENYMLK	K	M	0.99	40.7	27.7	27	2			507.235	1012.46	1013.46	2	0.001638	1.616	1940.96	0	102952	250	257
Experiment_2	WT_IMAC_flowthrough	CG10576 [Drosophila melanogaster]	gi|24658585	42773.2	1	8	8	8	0.199	TIIQNPSEAQR	K	K	0.997	45	26.3	36.3	2			628.833	1255.65	1256.66	2	-6.194e-05	-0.04929	1764.34	0	234289	200	210
Experiment_2	WT_IMAC_flowthrough	CG10576 [Drosophila melanogaster]	gi|24658585	42773.2	1	8	8	8	0.199	TLLAQPLGPVK	K	G	0.997	38.1	25	22.1	2			568.856	1135.7	1136.7	2	0.0005981	0.5261	3371.79	0	192587	355	365
Experiment_2	WT_IMAC_flowthrough	CG10576 [Drosophila melanogaster]	gi|24658585	42773.2	1	8	8	8	0.199	TLLAQPLGPVKGK	K	G	0.997	41	25	41	2			661.415	1320.81	1321.82	2	0.001618	1.224	2880.07	0	35434.2	355	367
Experiment_2	WT_IMAC_flowthrough	CG10576 [Drosophila melanogaster]	gi|24658585	42773.2	1	8	8	8	0.199	VETAPAVETKA	K	-	0.997	60.8	25.2	54	2			558.301	1114.59	1115.59	2	-0.0005419	-0.4858	1557.32	0	299817	381	391
Experiment_2	WT_IMAC_flowthrough	CG10576 [Drosophila melanogaster]	gi|24658585	42773.2	1	8	8	8	0.199	YGNMPFNIR	K	S	0.993	26.8	27.9	24.1	2			556.271	1110.53	1111.54	2	-4.194e-05	-0.03773	3545.53	0	80433.7	272	280
Experiment_2	WT_IMAC_flowthrough	stress-sensitive B, isoform A [Drosophila melanogaster]	gi|18079273,gi|24641095	32910.2	1	9	9	9	0.324	DFAAGGISAAVSK	K	T	0.997	76.3	27.3	72.9	2			597.312	1192.61	1193.62	2	0.0003381	0.2832	2904.32	0	404790	13	25
Experiment_2	WT_IMAC_flowthrough	stress-sensitive B, isoform A [Drosophila melanogaster]	gi|18079273,gi|24641095	32910.2	1	9	9	9	0.324	EFTGLGNCLTK	R	I	0.997	42.9	27.2	38.5	2			591.794	1181.57	1182.58	2	-0.001222	-1.033	3455.38	0	437018	154	164
Experiment_2	WT_IMAC_flowthrough	stress-sensitive B, isoform A [Drosophila melanogaster]	gi|18079273,gi|24641095	32910.2	1	9	9	9	0.324	EQGFSSFWR	K	G	0.996	30.4	27.5	23.7	2			572.265	1142.52	1143.52	2	0.0005581	0.488	3870.37	0	165743	66	74
Experiment_2	WT_IMAC_flowthrough	stress-sensitive B, isoform A [Drosophila melanogaster]	gi|18079273,gi|24641095	32910.2	1	9	9	9	0.324	GAFSNILR	K	G	0.99	38.5	26	7.9	2			439.249	876.483	877.489	2	0.0007981	0.9095	3353.04	0	184372	274	281
Experiment_2	WT_IMAC_flowthrough	stress-sensitive B, isoform A [Drosophila melanogaster]	gi|18079273,gi|24641095	32910.2	1	9	9	9	0.324	GKDFDAVGFVK	M	D	0.997	55.6	26.5	55.6	1			591.812	1181.61	1182.62	2	0.0003981	0.3366	2950.4	0	180138	2	12
Experiment_2	WT_IMAC_flowthrough	stress-sensitive B, isoform A [Drosophila melanogaster]	gi|18079273,gi|24641095	32910.2	1	9	9	9	0.324	GNLANVIR	R	Y	0.99	34.8	25	20.7	2			428.755	855.495	856.5	2	0.001858	2.169	2367.6	0	729704	75	82
Experiment_2	WT_IMAC_flowthrough	stress-sensitive B, isoform A [Drosophila melanogaster]	gi|18079273,gi|24641095	32910.2	1	9	9	9	0.324	IFKSDGIVGLYR	K	G	0.975	21.7	25	21.7	2			456.596	1366.77	1367.77	3	0.004322	3.16	3491.96	0	66065.6	165	176
Experiment_2	WT_IMAC_flowthrough	stress-sensitive B, isoform A [Drosophila melanogaster]	gi|18079273,gi|24641095	32910.2	1	9	9	9	0.324	LLLQVQHISK	K	Q	0.997	55.2	25	47.8	2			589.866	1177.72	1178.73	2	-2.194e-05	-0.01861	2907.21	0	73221.3	36	45
Experiment_2	WT_IMAC_flowthrough	stress-sensitive B, isoform A [Drosophila melanogaster]	gi|18079273,gi|24641095	32910.2	1	9	9	9	0.324	QVFLGGVDKNTQFWR	K	Y	0.995	23.1	27.9	17.3	2			598.981	1793.92	1794.93	3	0.0006321	0.3521	4006.05	0	22794.3	99	113
Experiment_2	WT_IMAC_flowthrough	Asparaginyl-tRNA synthetase, isoform A [Drosophila melanogaster]	gi|19921528,gi|442628315	63933.3	1	2	2	2	0.0305	IYDSEELLK	R	G	0.97	21.7	27.5	17.7	2			555.29	1108.57	1109.57	2	-6.194e-05	-0.05582	2942.11	0	90181	489	497
Experiment_2	WT_IMAC_flowthrough	Asparaginyl-tRNA synthetase, isoform A [Drosophila melanogaster]	gi|19921528,gi|442628315	63933.3	1	2	2	2	0.0305	SVVTQAFR	R	G	0.99	34.9	25.5	32.1	2			454.254	906.494	907.5	2	0.001778	1.959	2377.54	0	127578	260	267
Experiment_2	WT_IMAC_flowthrough	adenosylhomocysteinase at 13, isoform A [Drosophila melanogaster]	gi|24642172	47366.6	1	8	8	8	0.211	GLSEETTTGVHNLYK	K	M	0.969	21.4	29.1	19.3	2			550.277	1647.81	1648.82	3	-0.0008279	-0.5021	2632.67	0	268523	152	166
Experiment_2	WT_IMAC_flowthrough	adenosylhomocysteinase at 13, isoform A [Drosophila melanogaster]	gi|24642172	47366.6	1	8	8	8	0.211	ILDEEVASLHLEK	K	L	0.997	50.4	25.9	48.3	2			748.403	1494.79	1495.8	2	-0.001422	-0.9506	3713.35	0	23073.6	389	401
Experiment_2	WT_IMAC_flowthrough	adenosylhomocysteinase at 13, isoform A [Drosophila melanogaster]	gi|24642172	47366.6	1	8	8	8	0.211	LGVPAINVNDSVTK	R	S	0.997	49.8	25	40.7	2			713.899	1425.78	1426.79	2	-0.0001419	-0.09948	3456.22	0	202338	173	186
Experiment_2	WT_IMAC_flowthrough	adenosylhomocysteinase at 13, isoform A [Drosophila melanogaster]	gi|24642172	47366.6	1	8	8	8	0.211	NIKGLSEETTTGVHNLYK	K	M	0.947	18	28.1	16.1	2			668.685	2003.03	2004.04	3	-0.0001479	-0.07382	3011.64	0	16227.8	149	166
Experiment_2	WT_IMAC_flowthrough	adenosylhomocysteinase at 13, isoform A [Drosophila melanogaster]	gi|24642172	47366.6	1	8	8	8	0.211	SDKYAVGVHVLPK	K	I	0.997	41.4	25	33.6	2			471.601	1411.78	1412.79	3	-0.001268	-0.8975	2483.86	0	142427	376	388
Experiment_2	WT_IMAC_flowthrough	adenosylhomocysteinase at 13, isoform A [Drosophila melanogaster]	gi|24642172	47366.6	1	8	8	8	0.211	SKFDNLYGCR	K	E	0.997	42.7	27.6	31.3	2			601.785	1201.56	1202.56	2	0.0001781	0.1481	2371.07	0	60543.2	187	196
Experiment_2	WT_IMAC_flowthrough	adenosylhomocysteinase at 13, isoform A [Drosophila melanogaster]	gi|24642172	47366.6	1	8	8	8	0.211	VADISLAEWGR	K	K	0.997	77.1	27.2	72.2	2			608.82	1215.63	1216.63	2	0.0006781	0.5573	3857.55	0	63597.5	8	18
Experiment_2	WT_IMAC_flowthrough	adenosylhomocysteinase at 13, isoform A [Drosophila melanogaster]	gi|24642172	47366.6	1	8	8	8	0.211	VCCVAGYGDVGK	K	G	0.997	67.8	28.2	60.4	2			585.768	1169.52	1170.53	2	0.0009181	0.7843	2430.81	0	59588.1	215	226
Experiment_2	WT_IMAC_flowthrough	pendulin [Drosophila melanogaster]	gi|17136998	57822.8	1	7	8	8	0.153	EAAWTVSNITAGNQK	K	Q	0.997	85.6	28.8	81.2	2			795.399	1588.78	1589.79	2	-0.0008419	-0.5296	3169.24	0	161066	343	357
Experiment_2	WT_IMAC_flowthrough	pendulin [Drosophila melanogaster]	gi|17136998	57822.8	1	7	8	8	0.153	IQAVVDSDAVPR	K	L	0.997	82.5	26.1	64.4	2			635.344	1268.67	1269.68	2	0.0004181	0.3293	2497.51	0	183561	275	286
Experiment_2	WT_IMAC_flowthrough	pendulin [Drosophila melanogaster]	gi|17136998	57822.8	1	7	8	8	0.153	LGLLLQHNK	R	S	0.997	38.7	25	32.5	2			518.319	1034.62	1035.63	2	0.0001381	0.1333	2633.64	0	284927	329	337
Experiment_2	WT_IMAC_flowthrough	pendulin [Drosophila melanogaster]	gi|17136998	57822.8	1	7	8	8	0.153	NINDEDLTSPLK	R	E	0.997	64.7	28.1	52.5	2			679.844	1357.67	1358.68	2	-0.0001619	-0.1192	3056.94	0	66911.5	48	59
Experiment_2	WT_IMAC_flowthrough	pendulin [Drosophila melanogaster]	gi|17136998	57822.8	1	7	8	8	0.153	NKNPSPPFDQVKR	R	L	0.963	14.8	26.5	11.4	2			509.608	1525.8	1526.81	3	0.0006721	0.4402	1794.4	0	190430	228	240
Experiment_2	WT_IMAC_flowthrough	pendulin [Drosophila melanogaster]	gi|17136998	57822.8	1	7	8	8	0.153	QFLGmQSAR	R	K	0.993	33	28.1	25.6	2		m5: Oxidation (+15.99)	527.262	1052.51	1053.51	2	0.001603	1.522	1672.37	0	23748.4	86	94
Experiment_2	WT_IMAC_flowthrough	pendulin [Drosophila melanogaster]	gi|17136998	57822.8	1	7	8	8	0.153	QFLGMQSAR	R	K	0.997	55.6	27	37.8	2			519.264	1036.51	1037.52	2	0.0008981	0.8656	2523.45	0	561919	86	94
Experiment_2	WT_IMAC_flowthrough	pendulin [Drosophila melanogaster]	gi|17136998	57822.8	1	7	8	8	0.153	RHEVTIELRK	R	S	0.984	23.7	25	20.5	2			427.585	1279.73	1280.74	3	-0.001648	-1.287	1619.21	0	31643.2	27	36
Experiment_2	WT_IMAC_flowthrough	CG10863 [Drosophila melanogaster]	gi|21356425	36313.7	1	4	4	4	0.139	ATLHAIDVGYR	R	H	0.99	18.6	26.3	13.2	2			405.888	1214.64	1215.65	3	0.0006421	0.5282	2647.01	0	117719	34	44
Experiment_2	WT_IMAC_flowthrough	CG10863 [Drosophila melanogaster]	gi|21356425	36313.7	1	4	4	4	0.139	SIGVSNFNSEQLTR	K	L	0.997	71.2	28.6	70.4	2			776.392	1550.77	1551.78	2	0.0007181	0.4627	3214.15	0	27486.3	161	174
Experiment_2	WT_IMAC_flowthrough	CG10863 [Drosophila melanogaster]	gi|21356425	36313.7	1	4	4	4	0.139	SKNYPFNIEF	K	-	0.997	30.9	28.4	26.3	2			629.809	1257.6	1258.61	2	7.806e-05	0.06202	4400.06	0	9083.19	307	316
Experiment_2	WT_IMAC_flowthrough	CG10863 [Drosophila melanogaster]	gi|21356425	36313.7	1	4	4	4	0.139	TPNYIYDAK	K	V	0.997	34.4	26.9	26.2	2			542.769	1083.52	1084.53	2	-0.0009019	-0.8316	2129.98	0	82776.6	225	233
Experiment_2	WT_IMAC_flowthrough	regulatory particle non-ATPase 5 [Drosophila melanogaster]	gi|21357319	57749.9	1	2	2	2	0.0538	MSELLNLPTSR	R	C	0.997	68.7	27.3	67.2	2			630.835	1259.66	1260.66	2	0.0005781	0.4585	3709.53	0	52687.9	419	429
Experiment_2	WT_IMAC_flowthrough	regulatory particle non-ATPase 5 [Drosophila melanogaster]	gi|21357319	57749.9	1	2	2	2	0.0538	TGLTPVDSAASTDEQK	K	K	0.997	70.2	29.1	63.8	2			810.392	1618.77	1619.78	2	0.0009381	0.5791	2014.63	0	55588.4	257	272
Experiment_2	WT_IMAC_flowthrough	ribosomal protein L17, isoform D [Drosophila melanogaster]	gi|18921137,gi|24640202,gi|24640204,gi|24640206	21593.2	1	5	8	8	0.226	GLDADRLVVHHIQVNR	K	A	0.97	14	25	14	2			614.675	1841	1842.01	3	0.0009721	0.5277	2881.93	0	61756.1	106	121
Experiment_2	WT_IMAC_flowthrough	ribosomal protein L17, isoform D [Drosophila melanogaster]	gi|18921137,gi|24640202,gi|24640204,gi|24640206	21593.2	1	5	8	8	0.226	KSAEFLLQLLR	K	N	0.997	45	25	30.7	2			439.935	1316.78	1317.79	3	0.001552	1.178	4680.65	0	108075	86	96
Experiment_2	WT_IMAC_flowthrough	ribosomal protein L17, isoform D [Drosophila melanogaster]	gi|18921137,gi|24640202,gi|24640204,gi|24640206	21593.2	1	5	8	8	0.226	KSAEFLLQLLR	K	N	0.997	53.7	25	46.5	2			659.398	1316.78	1317.79	2	1.806e-05	0.0137	4683.59	0	16362.6	86	96
Experiment_2	WT_IMAC_flowthrough	ribosomal protein L17, isoform D [Drosophila melanogaster]	gi|18921137,gi|24640202,gi|24640204,gi|24640206	21593.2	1	5	8	8	0.226	LVVHHIQVNR	R	A	0.987	26.4	25	20.4	2			607.86	1213.71	1214.71	2	0.001418	1.167	1749.94	0	53178.6	112	121
Experiment_2	WT_IMAC_flowthrough	ribosomal protein L17, isoform D [Drosophila melanogaster]	gi|18921137,gi|24640202,gi|24640204,gi|24640206	21593.2	1	5	8	8	0.226	LVVHHIQVNR	R	A	0.997	26.9	25	20	2			405.575	1213.7	1214.71	3	-0.0003879	-0.3194	1749.25	0	530711	112	121
Experiment_2	WT_IMAC_flowthrough	ribosomal protein L17, isoform D [Drosophila melanogaster]	gi|18921137,gi|24640202,gi|24640204,gi|24640206	21593.2	1	5	8	8	0.226	VHFKNTHETAQAIK	R	R	0.991	29	27.6	24.9	2			406.72	1622.85	1623.86	4	-0.002034	-1.253	1308.96	0	208098	24	37
Experiment_2	WT_IMAC_flowthrough	ribosomal protein L17, isoform D [Drosophila melanogaster]	gi|18921137,gi|24640202,gi|24640204,gi|24640206	21593.2	1	5	8	8	0.226	VHFKNTHETAQAIK	R	R	0.997	29.3	27.3	29.3	2			541.959	1622.86	1623.86	3	0.003222	1.984	1312.24	0	43132.7	24	37
Experiment_2	WT_IMAC_flowthrough	ribosomal protein L17, isoform D [Drosophila melanogaster]	gi|18921137,gi|24640202,gi|24640204,gi|24640206	21593.2	1	5	8	8	0.226	VHFKNTHETAQAIKR	R	M	0.997	46.1	26	46.1	2			593.992	1778.95	1779.96	3	-7.794e-05	-0.04379	1223.12	0	58477.4	24	38
Experiment_2	WT_IMAC_flowthrough	Mov34, isoform A [Drosophila melanogaster]	gi|24762618,gi|442624645	38089.7	1	4	6	6	0.139	DIKDTTVGSLSQK	R	I	0.997	57.6	26.9	52.1	2			696.373	1390.73	1391.74	2	0.001338	0.9614	2241.62	0	74609.8	181	193
Experiment_2	WT_IMAC_flowthrough	Mov34, isoform A [Drosophila melanogaster]	gi|24762618,gi|442624645	38089.7	1	4	6	6	0.139	ITNQLMGLK	K	G	0.997	52.6	25.8	41.5	2			509.292	1016.57	1017.58	2	-0.0004219	-0.4147	2895.66	0	173073	194	202
Experiment_2	WT_IMAC_flowthrough	Mov34, isoform A [Drosophila melanogaster]	gi|24762618,gi|442624645	38089.7	1	4	6	6	0.139	LHQNDIAINELVR	K	R	0.997	28.8	26.1	17.7	2			512.284	1533.83	1534.83	3	0.002712	1.767	3439.07	0	167590	104	116
Experiment_2	WT_IMAC_flowthrough	Mov34, isoform A [Drosophila melanogaster]	gi|24762618,gi|442624645	38089.7	1	4	6	6	0.139	LHQNDIAINELVR	K	R	0.997	42	26.1	42	2			767.922	1533.83	1534.83	2	0.002178	1.419	3440.57	0	30456.3	104	116
Experiment_2	WT_IMAC_flowthrough	Mov34, isoform A [Drosophila melanogaster]	gi|24762618,gi|442624645	38089.7	1	4	6	6	0.139	SIIALHNLINNK	R	L	0.997	23.9	25	18.5	2			450.602	1348.78	1349.79	3	0.0007121	0.5275	3728.59	0	88166.1	271	282
Experiment_2	WT_IMAC_flowthrough	Mov34, isoform A [Drosophila melanogaster]	gi|24762618,gi|442624645	38089.7	1	4	6	6	0.139	SIIALHNLINNK	R	L	0.997	53.6	25	50.4	2			675.399	1348.78	1349.79	2	0.0009581	0.7098	3731.69	0	21171.1	271	282
Experiment_2	WT_IMAC_flowthrough	glutamate dehydrogenase, isoform A [Drosophila melanogaster]	gi|45549226,gi|45553475	62538.4	1	7	8	8	0.125	ALSALmTFK	K	C	0.997	29.4	25	19.5	2		m6: Oxidation (+15.99)	499.273	996.532	997.539	2	0.000623	0.6246	3132.87	0	42636.7	154	162
Experiment_2	WT_IMAC_flowthrough	glutamate dehydrogenase, isoform A [Drosophila melanogaster]	gi|45549226,gi|45553475	62538.4	1	7	8	8	0.125	ALSALMTFK	K	C	0.997	32.9	25	12.6	2			491.275	980.536	981.544	2	-0.0001819	-0.1854	3951.85	0	106830	154	162
Experiment_2	WT_IMAC_flowthrough	glutamate dehydrogenase, isoform A [Drosophila melanogaster]	gi|45549226,gi|45553475	62538.4	1	7	8	8	0.125	DAGNYEMITGYR	R	A	0.997	53	27.8	47	2			695.31	1388.61	1389.61	2	0.002778	1.999	3036.4	0	34086.6	116	127
Experiment_2	WT_IMAC_flowthrough	glutamate dehydrogenase, isoform A [Drosophila melanogaster]	gi|45549226,gi|45553475	62538.4	1	7	8	8	0.125	EMSWIADTYAK	R	T	0.987	26.2	28.7	20.7	2			657.805	1313.6	1314.6	2	-0.0002019	-0.1536	3630.52	0	41741.5	223	233
Experiment_2	WT_IMAC_flowthrough	glutamate dehydrogenase, isoform A [Drosophila melanogaster]	gi|45549226,gi|45553475	62538.4	1	7	8	8	0.125	IIAEAANGPTTPAADK	K	I	0.997	82.5	27.7	74.3	2			770.404	1538.79	1539.8	2	-0.0007019	-0.4559	1899.69	0	78847.6	392	407
Experiment_2	WT_IMAC_flowthrough	glutamate dehydrogenase, isoform A [Drosophila melanogaster]	gi|45549226,gi|45553475	62538.4	1	7	8	8	0.125	TAAYVNSIEK	R	I	0.997	46.5	26.8	38.8	2			548.288	1094.56	1095.57	2	-0.0002819	-0.2573	1895.86	0	72082.4	541	550
Experiment_2	WT_IMAC_flowthrough	glutamate dehydrogenase, isoform A [Drosophila melanogaster]	gi|45549226,gi|45553475	62538.4	1	7	8	8	0.125	TAmKYNLGLDLR	K	T	0.987	26	26.8	20.1	2		m3: Oxidation (+15.99)	470.92	1409.74	1410.74	3	0.004467	3.166	3300.06	0	88344.8	529	540
Experiment_2	WT_IMAC_flowthrough	glutamate dehydrogenase, isoform A [Drosophila melanogaster]	gi|45549226,gi|45553475	62538.4	1	7	8	8	0.125	YNLGLDLR	K	T	0.99	42.2	25.8	31.3	2			482.267	962.519	963.526	2	7.806e-05	0.08101	3633	0	84536.9	533	540
Experiment_2	WT_IMAC_flowthrough	CG1943, isoform A [Drosophila melanogaster]	gi|24644719,gi|24644721,gi|24644723,gi|442617792	12427.9	1	2	2	2	0.297	IREEVSIQKEEAK	K	S	0.996	26	26.3	23.9	2			520.286	1557.84	1558.84	3	-0.0008279	-0.5311	1609.83	0	126570	70	82
Experiment_2	WT_IMAC_flowthrough	CG1943, isoform A [Drosophila melanogaster]	gi|24644719,gi|24644721,gi|24644723,gi|442617792	12427.9	1	2	2	2	0.297	SAPPSQPKEPANKPAATNGEAR	K	G	0.991	27.3	29.2	16.8	2			555.286	2217.11	2218.12	4	-0.0005139	-0.2317	1112.25	0	155055	83	104
Experiment_2	WT_IMAC_flowthrough	CG6543, isoform A [Drosophila melanogaster]	gi|20129971,gi|24653477	31582.8	1	9	11	11	0.288	ALNALCNGLMK	K	E	0.997	39.5	27.3	26.4	2			574.302	1146.59	1147.6	2	-0.0006219	-0.542	3862.2	0	235831	62	72
Experiment_2	WT_IMAC_flowthrough	CG6543, isoform A [Drosophila melanogaster]	gi|20129971,gi|24653477	31582.8	1	9	11	11	0.288	DKTISAIVLTGSEK	K	A	0.997	50	25	42.1	2			731.412	1460.81	1461.82	2	0.001318	0.9017	3147.01	0	23503.5	84	97
Experiment_2	WT_IMAC_flowthrough	CG6543, isoform A [Drosophila melanogaster]	gi|20129971,gi|24653477	31582.8	1	9	11	11	0.288	ELSTALQQFSK	K	D	0.997	52.8	27.9	45.1	2			626.333	1250.65	1251.66	2	-8.194e-05	-0.06547	3337.13	0	336830	73	83
Experiment_2	WT_IMAC_flowthrough	CG6543, isoform A [Drosophila melanogaster]	gi|20129971,gi|24653477	31582.8	1	9	11	11	0.288	ELSTALQQFSKDK	K	T	0.997	58.8	27.5	52.1	2			747.894	1493.77	1494.78	2	-0.0002219	-0.1485	3193	0	19145.4	73	85
Experiment_2	WT_IMAC_flowthrough	CG6543, isoform A [Drosophila melanogaster]	gi|20129971,gi|24653477	31582.8	1	9	11	11	0.288	IGTHSNLIVQLCK	K	E	0.996	26.1	25	26.1	2			475.935	1424.78	1425.79	3	0.002902	2.035	3768.96	0	183049	234	246
Experiment_2	WT_IMAC_flowthrough	CG6543, isoform A [Drosophila melanogaster]	gi|20129971,gi|24653477	31582.8	1	9	11	11	0.288	IGTHSNLIVQLCK	K	E	0.997	59.9	25	59.7	2			713.398	1424.78	1425.79	2	-0.0002019	-0.1416	3768.01	0	53734.2	234	246
Experiment_2	WT_IMAC_flowthrough	CG6543, isoform A [Drosophila melanogaster]	gi|20129971,gi|24653477	31582.8	1	9	11	11	0.288	NVGVITLNRPK	K	A	0.967	16.6	25	12.7	2			404.248	1209.72	1210.73	3	0.001682	1.389	2497.35	0	370462	51	61
Experiment_2	WT_IMAC_flowthrough	CG6543, isoform A [Drosophila melanogaster]	gi|20129971,gi|24653477	31582.8	1	9	11	11	0.288	NVGVITLNRPK	K	A	0.997	45.2	25	40.5	2			605.867	1209.72	1210.73	2	-0.0007819	-0.6458	2497.69	0	138980	51	61
Experiment_2	WT_IMAC_flowthrough	CG6543, isoform A [Drosophila melanogaster]	gi|20129971,gi|24653477	31582.8	1	9	11	11	0.288	TFHATFSTADRK	R	E	0.997	36.1	28.5	29.1	2			461.235	1380.68	1381.69	3	0.003452	2.498	1792.23	0	330842	267	278
Experiment_2	WT_IMAC_flowthrough	CG6543, isoform A [Drosophila melanogaster]	gi|20129971,gi|24653477	31582.8	1	9	11	11	0.288	TISAIVLTGSEK	K	A	0.997	58.6	25.6	58.6	2			609.851	1217.69	1218.69	2	5.806e-05	0.04764	3196.66	0	210974	86	97
Experiment_2	WT_IMAC_flowthrough	CG6543, isoform A [Drosophila melanogaster]	gi|20129971,gi|24653477	31582.8	1	9	11	11	0.288	VVPADQLLGEAVK	K	L	0.997	85.2	25	85.2	2			669.885	1337.75	1338.76	2	-0.001082	-0.8082	3806.17	0	312537	217	229
Experiment_2	WT_IMAC_flowthrough	twinstar [Drosophila melanogaster]	gi|17136986	17153.7	1	5	6	6	0.297	MLYSSSFDALK	K	K	0.974	20.9	26.8	12	2			631.31	1260.61	1261.61	2	0.0003381	0.268	3697.03	0	33488.1	105	115
Experiment_2	WT_IMAC_flowthrough	twinstar [Drosophila melanogaster]	gi|17136986	17153.7	1	5	6	6	0.297	MLYSSSFDALKK	K	S	0.995	27.3	28	12.7	2			463.907	1388.7	1389.71	3	-0.0007279	-0.5238	3232.01	0	1376690	105	116
Experiment_2	WT_IMAC_flowthrough	twinstar [Drosophila melanogaster]	gi|17136986	17153.7	1	5	6	6	0.297	MLYSSSFDALKK	K	S	0.997	63.4	28	62.1	2			695.358	1388.7	1389.71	2	-0.0003419	-0.2461	3232.67	0	126366	105	116
Experiment_2	WT_IMAC_flowthrough	twinstar [Drosophila melanogaster]	gi|17136986	17153.7	1	5	6	6	0.297	QIDVETVADR	K	N	0.997	61.2	27.7	49.7	2			573.294	1144.57	1145.58	2	0.0001181	0.1031	2447.2	0	848641	36	45
Experiment_2	WT_IMAC_flowthrough	twinstar [Drosophila melanogaster]	gi|17136986	17153.7	1	5	6	6	0.297	YIQATDLSEASR	K	E	0.997	64.5	29.7	52.3	2			677.336	1352.66	1353.66	2	-0.0004019	-0.2969	2377.2	0	992718	124	135
Experiment_2	WT_IMAC_flowthrough	twinstar [Drosophila melanogaster]	gi|17136986	17153.7	1	5	6	6	0.297	YVIFYIRDEK	R	Q	0.997	30.2	26	21.2	2			673.361	1344.71	1345.72	2	0.0003581	0.2661	3618.01	0	12481.7	26	35
Experiment_2	WT_IMAC_flowthrough	chromatin assembly factor 1 subunit, isoform A [Drosophila melanogaster]	gi|17933648,gi|281361801	48634.9	1	5	5	5	0.13	GEFGGFGSVCGK	K	I	0.997	52.4	27.8	48.9	2			572.758	1143.5	1144.51	2	0.0001781	0.1556	3276.65	0	50237.5	107	118
Experiment_2	WT_IMAC_flowthrough	chromatin assembly factor 1 subunit, isoform A [Drosophila melanogaster]	gi|17933648,gi|281361801	48634.9	1	5	5	5	0.13	HPSKPEPSGECQPDLR	K	L	0.997	29.4	30.2	20.2	2			592.95	1775.83	1776.83	3	0.002072	1.166	1560.47	0	26571.9	161	176
Experiment_2	WT_IMAC_flowthrough	chromatin assembly factor 1 subunit, isoform A [Drosophila melanogaster]	gi|17933648,gi|281361801	48634.9	1	5	5	5	0.13	LHVWDLSK	R	I	0.986	25.2	25	11.9	2			499.277	996.54	997.547	2	0.0009781	0.9805	3088.29	0	98924.7	346	353
Experiment_2	WT_IMAC_flowthrough	chromatin assembly factor 1 subunit, isoform A [Drosophila melanogaster]	gi|17933648,gi|281361801	48634.9	1	5	5	5	0.13	TVALWDLR	K	N	0.99	32	25.6	24	2			487.277	972.539	973.547	2	1.806e-05	0.01855	4039.7	0	39336.5	301	308
Experiment_2	WT_IMAC_flowthrough	chromatin assembly factor 1 subunit, isoform A [Drosophila melanogaster]	gi|17933648,gi|281361801	48634.9	1	5	5	5	0.13	YMPQNACVIATK	R	T	0.997	49.3	29	37.8	2			669.831	1337.65	1338.65	2	0.0004181	0.3123	2688.02	0	96398.9	136	147
Experiment_2	WT_IMAC_flowthrough	CG5590 [Drosophila melanogaster]	gi|21357673	44355.7	1	5	5	5	0.131	DGANIVVAAK	R	T	0.997	39.6	25	27.8	2			479.272	956.53	957.536	2	0.001278	1.335	1808.18	0	256184	32	41
Experiment_2	WT_IMAC_flowthrough	CG5590 [Drosophila melanogaster]	gi|21357673	44355.7	1	5	5	5	0.131	EIALKAARDGANIVVAAK	K	T	0.965	18.6	25	16.5	2			453.27	1809.05	1810.05	4	0.003006	1.661	3451.1	0	63979.3	24	41
Experiment_2	WT_IMAC_flowthrough	CG5590 [Drosophila melanogaster]	gi|21357673	44355.7	1	5	5	5	0.131	KIESLLSPEIVSK	R	T	0.997	50.2	25	50.2	2			721.927	1441.84	1442.85	2	-0.0003219	-0.2231	3634.07	0	13413.8	310	322
Experiment_2	WT_IMAC_flowthrough	CG5590 [Drosophila melanogaster]	gi|21357673	44355.7	1	5	5	5	0.131	LPGTIYSAAEEIEK	K	A	0.997	39.7	29	39.7	2			760.895	1519.78	1520.78	2	-0.001222	-0.8035	3891.59	0	18692.3	49	62
Experiment_2	WT_IMAC_flowthrough	CG5590 [Drosophila melanogaster]	gi|21357673	44355.7	1	5	5	5	0.131	TLFITGASR	R	G	0.997	53.4	25.1	45.6	2			483.274	964.534	965.542	2	5.806e-05	0.06013	2778.86	0	101399	11	19
Experiment_2	WT_IMAC_flowthrough	female-specific independent of transformer [Drosophila melanogaster]	gi|21355877	13877.8	1	2	2	2	0.0992	IENYAVNQLR	R	Q	0.997	59.2	26.7	47.4	2			610.325	1218.64	1219.64	2	0.0006981	0.5723	2505.17	0	286944	78	87
Experiment_2	WT_IMAC_flowthrough	female-specific independent of transformer [Drosophila melanogaster]	gi|21355877	13877.8	1	2	2	2	0.0992	KRIENYAVNQLR	K	Q	0.991	19.7	25	19.1	2			501.951	1502.83	1503.84	3	0.0003021	0.2009	2043.16	0	63353.2	76	87
Experiment_2	WT_IMAC_flowthrough	CG5703 [Drosophila melanogaster]	gi|18859877	26782.6	1	2	2	2	0.095	GAMIPLLDLAQR	R	Q	0.997	39.3	25	22.5	2			649.368	1296.72	1297.73	2	-0.0003819	-0.2943	4732.02	0	7283.39	70	81
Experiment_2	WT_IMAC_flowthrough	CG5703 [Drosophila melanogaster]	gi|18859877	26782.6	1	2	2	2	0.095	VAEILQLPNMR	K	V	0.997	35.9	25	30.1	2			642.361	1282.71	1283.71	2	-0.0001819	-0.1417	4141.24	0	15102.5	94	104
Experiment_2	WT_IMAC_flowthrough	D1 chromosomal protein, isoform A [Drosophila melanogaster]	gi|24645272,gi|24645274,gi|24645276	37000.6	1	3	3	3	0.144	NIDDDADDADSADQGQHNSKK	K	E	0.993	29.4	30.4	13.3	2			565.49	2257.93	2258.94	4	-0.001194	-0.5285	1081.99	0	26058.3	289	309
Experiment_2	WT_IMAC_flowthrough	D1 chromosomal protein, isoform A [Drosophila melanogaster]	gi|24645272,gi|24645274,gi|24645276	37000.6	1	3	3	3	0.144	SGSGGSTGYVPTGRPR	K	G	0.997	42.7	28.7	37.1	2			512.59	1534.75	1535.76	3	0.0004621	0.3009	1465.87	0	58387.6	206	221
Experiment_2	WT_IMAC_flowthrough	D1 chromosomal protein, isoform A [Drosophila melanogaster]	gi|24645272,gi|24645274,gi|24645276	37000.6	1	3	3	3	0.144	SSTAAVAAISPGIK	K	K	0.997	40.8	25	37.1	2			636.862	1271.71	1272.72	2	0.001518	1.193	2728.99	0	24835.4	21	34
Experiment_2	WT_IMAC_flowthrough	CG6455, isoform C [Drosophila melanogaster]	gi|221458344,gi|442620374,gi|442620376	82016.3	1	1	1	1	0.0122	LQLAGMLGK	K	L	0.993	27.3	27.5	26.1	2			465.776	929.537	930.544	2	-0.0002419	-0.26	3615.96	0	66799.6	514	522
Experiment_2	WT_IMAC_flowthrough	calreticulin, isoform A [Drosophila melanogaster]	gi|24645441,gi|442618292	46809.6	0.969	1	1	1	0.0394	KIKDPTATKPEDWDDR	K	A	0.997	39.2	29.3	39.2	2			638.99	1913.95	1914.96	3	0.0004221	0.2204	1991.83	0	44714.6	207	222
Experiment_2	WT_IMAC_flowthrough	bellwether [Drosophila melanogaster]	gi|24658560	59423.3	1	15	17	17	0.342	AVDSLVPIGR	K	G	0.997	40	25	40	2			513.801	1025.59	1026.59	2	-0.0005019	-0.4889	3132.32	0	1247770	194	203
Experiment_2	WT_IMAC_flowthrough	bellwether [Drosophila melanogaster]	gi|24658560	59423.3	1	15	17	17	0.342	EAYPGDVFYLHSR	R	L	0.997	53	28.6	52	2			777.373	1552.73	1553.74	2	-2.194e-05	-0.01412	3531.77	0	27728.1	334	346
Experiment_2	WT_IMAC_flowthrough	bellwether [Drosophila melanogaster]	gi|24658560	59423.3	1	15	17	17	0.342	GHLDKMDPAKITK	R	F	0.962	23.1	25.9	18.5	2			485.265	1452.77	1453.78	3	-0.002228	-1.533	1780.23	0	86668.8	493	505
Experiment_2	WT_IMAC_flowthrough	bellwether [Drosophila melanogaster]	gi|24658560	59423.3	1	15	17	17	0.342	GKHALIIYDDLSK	K	Q	0.994	26.2	25.1	17.6	2			491.61	1471.81	1472.81	3	0.003862	2.622	3090.24	0	177713	303	315
Experiment_2	WT_IMAC_flowthrough	bellwether [Drosophila melanogaster]	gi|24658560	59423.3	1	15	17	17	0.342	HALIIYDDLSK	K	Q	0.997	53.5	27.2	47.6	2			644.35	1286.69	1287.69	2	-0.001222	-0.9489	3353.55	0	356629	305	315
Experiment_2	WT_IMAC_flowthrough	bellwether [Drosophila melanogaster]	gi|24658560	59423.3	1	15	17	17	0.342	MSPAMGGGSLTALPVIETQAGDVSAYIPTNVISITDGQIFLETELFYK	K	G	0.996	33	28.5	27.6	2			1262.14	5044.55	5045.54	4	0.01133	2.245	6135.6	0	10879.9	354	401
Experiment_2	WT_IMAC_flowthrough	bellwether [Drosophila melanogaster]	gi|24658560	59423.3	1	15	17	17	0.342	SAEISNILEER	R	I	0.997	65.5	28.2	50.4	2			630.826	1259.64	1260.64	2	0.0009181	0.7282	3503.32	0	1009540	47	57
Experiment_2	WT_IMAC_flowthrough	bellwether [Drosophila melanogaster]	gi|24658560	59423.3	1	15	17	17	0.342	TALAIDTIINQK	K	R	0.997	56.5	25	46.5	2			650.877	1299.74	1300.75	2	-0.0004019	-0.309	3959.95	0	337939	218	229
Experiment_2	WT_IMAC_flowthrough	bellwether [Drosophila melanogaster]	gi|24658560	59423.3	1	15	17	17	0.342	TALAIDTIINQKR	K	F	0.997	34.8	25	28.5	2			486.288	1455.84	1456.85	3	0.0006421	0.4407	3739.34	0	381965	218	230
Experiment_2	WT_IMAC_flowthrough	bellwether [Drosophila melanogaster]	gi|24658560	59423.3	1	15	17	17	0.342	TALAIDTIINQKR	K	F	0.997	64.1	25	58.8	2			728.928	1455.84	1456.85	2	0.0003981	0.2732	3736.47	0	72766.6	218	230
Experiment_2	WT_IMAC_flowthrough	bellwether [Drosophila melanogaster]	gi|24658560	59423.3	1	15	17	17	0.342	TGAIVDVPVGDELLGR	R	V	0.997	45.4	25.9	28.8	2			805.941	1609.87	1610.88	2	-0.0001019	-0.06328	4290.18	0	13912.9	133	148
Experiment_2	WT_IMAC_flowthrough	bellwether [Drosophila melanogaster]	gi|24658560	59423.3	1	15	17	17	0.342	TSEQALLDTIAK	K	D	0.997	69.3	27.2	40.7	2			645.354	1288.69	1289.69	2	0.005938	4.604	3736.1	0	371577	516	527
Experiment_2	WT_IMAC_flowthrough	bellwether [Drosophila melanogaster]	gi|24658560	59423.3	1	15	17	17	0.342	VLSIGDGIAR	R	V	0.997	46.8	26.3	27.2	2			500.794	999.573	1000.58	2	0.001158	1.157	2957.61	0	1521440	73	82
Experiment_2	WT_IMAC_flowthrough	bellwether [Drosophila melanogaster]	gi|24658560	59423.3	1	15	17	17	0.342	VSVREPMQTGIK	R	A	0.997	32.9	26.6	23.9	2			672.869	1343.72	1344.73	2	0.0003981	0.296	2204.5	0	142990	182	193
Experiment_2	WT_IMAC_flowthrough	bellwether [Drosophila melanogaster]	gi|24658560	59423.3	1	15	17	17	0.342	VSVREPMQTGIK	R	A	0.997	30.6	26.6	25.6	2			448.915	1343.72	1344.73	3	0.0006221	0.4626	2203.99	0	1958310	182	193
Experiment_2	WT_IMAC_flowthrough	bellwether [Drosophila melanogaster]	gi|24658560	59423.3	1	15	17	17	0.342	VVDALGNAIDGK	R	G	0.997	67.5	25.4	67.5	2			586.319	1170.62	1171.63	2	-0.001502	-1.282	2811.02	0	1671910	149	160
Experiment_2	WT_IMAC_flowthrough	bellwether [Drosophila melanogaster]	gi|24658560	59423.3	1	15	17	17	0.342	VVDALGNAIDGKGAINTK	R	D	0.997	34.5	25.9	31.6	2			585.991	1754.95	1755.96	3	-0.001258	-0.7164	3090.06	0	207276	149	166
Experiment_2	WT_IMAC_flowthrough	cinnamon, isoform A [Drosophila melanogaster]	gi|17136978,gi|24638841	65734.2	1	2	2	2	0.0433	IFPALDPSPVVVK	R	S	0.997	32.7	25	27.3	2			691.408	1380.8	1381.81	2	-0.0004619	-0.3343	4114.54	0	13140.1	336	348
Experiment_2	WT_IMAC_flowthrough	cinnamon, isoform A [Drosophila melanogaster]	gi|17136978,gi|24638841	65734.2	1	2	2	2	0.0433	VILTTGGTGFAPR	R	D	0.997	45.9	25.5	45.9	2			645.364	1288.71	1289.72	2	-0.0001819	-0.1411	3079.75	0	24307.1	68	80
Experiment_2	WT_IMAC_flowthrough	CG11334, isoform B [Drosophila melanogaster]	gi|21357667,gi|24651647,gi|442622070	39108.6	1	2	2	2	0.0742	AIGANGAQAILQGVAK	R	A	0.997	65.6	25	65.6	2			741.426	1480.84	1481.84	2	0.001118	0.7545	3810.71	0	40195.1	141	156
Experiment_2	WT_IMAC_flowthrough	CG11334, isoform B [Drosophila melanogaster]	gi|21357667,gi|24651647,gi|442622070	39108.6	1	2	2	2	0.0742	NVAAVVVGADR	K	V	0.997	41.3	25	35.3	2			535.801	1069.59	1070.6	2	-0.0003019	-0.282	2349.74	0	58975.1	245	255
Experiment_2	WT_IMAC_flowthrough	squid, isoform C [Drosophila melanogaster]	gi|24646605,gi|24646607,gi|24646609,gi|386765705	33054.6	1	2	2	2	0.0714	VSAADEHIINSK	K	K	0.961	26	27.8	22	2			642.332	1282.65	1283.66	2	-0.001662	-1.295	1722.62	0	48335.3	113	124
Experiment_2	WT_IMAC_flowthrough	squid, isoform C [Drosophila melanogaster]	gi|24646605,gi|24646607,gi|24646609,gi|386765705	33054.6	1	2	2	2	0.0714	YGEIESINVK	K	T	0.997	38.9	27.8	27.4	2			576.301	1150.59	1151.59	2	-0.0001419	-0.1233	2698.8	0	179075	79	88
Experiment_2	WT_IMAC_flowthrough	tropomyosin 1, isoform A [Drosophila melanogaster]	gi|24647089	29297.3	1	5	5	5	0.226	IQLLEEDLER	R	S	0.997	38.5	26.6	32	2			629.338	1256.66	1257.67	2	0.0004581	0.3642	3688.45	0	37391.6	60	69
Experiment_2	WT_IMAC_flowthrough	tropomyosin 1, isoform A [Drosophila melanogaster]	gi|24647089	29297.3	1	5	5	5	0.226	IVELEEELR	K	V	0.997	48	26.8	3.68	2			565.309	1128.6	1129.61	2	0.0008581	0.7596	3293.15	0	31387.9	158	166
Experiment_2	WT_IMAC_flowthrough	tropomyosin 1, isoform A [Drosophila melanogaster]	gi|24647089	29297.3	1	5	5	5	0.226	KLVLMEQDLER	R	S	0.997	46	26.1	30.4	2			458.587	1372.74	1373.75	3	0.0002321	0.1689	3213.98	0	107894	136	146
Experiment_2	WT_IMAC_flowthrough	tropomyosin 1, isoform A [Drosophila melanogaster]	gi|24647089	29297.3	1	5	5	5	0.226	LSEASQAADESER	K	I	0.997	90.2	28	81.7	2			696.816	1391.62	1392.62	2	0.0009581	0.688	1162.57	0	12597.9	81	93
Experiment_2	WT_IMAC_flowthrough	tropomyosin 1, isoform A [Drosophila melanogaster]	gi|24647089	29297.3	1	5	5	5	0.226	REEAESEVAALNRR	R	I	0.987	22.1	28.2	18.8	2			543.949	1628.82	1629.83	3	0.001902	1.167	1943.52	0	46631.6	46	59
Experiment_2	WT_IMAC_flowthrough	Rab1 [Drosophila melanogaster]	gi|24648682	22763.2	0.997	1	1	1	0.0537	LLLIGDSGVGK	K	S	0.997	32.3	25	0	2			536.325	1070.63	1071.64	2	0.0009181	0.8567	3595.54	0	85274.3	14	24
Experiment_2	WT_IMAC_flowthrough	CG30382, isoform B [Drosophila melanogaster]	gi|281360341	27162.7	1	7	7	7	0.275	AIAQENITTVALK	K	S	0.997	64.9	25	57.9	2			686.4	1370.79	1371.78	2	0.008778	6.399	3207.97	0	175337	31	43
Experiment_2	WT_IMAC_flowthrough	CG30382, isoform B [Drosophila melanogaster]	gi|281360341	27162.7	1	7	7	7	0.275	HITIFSPEGR	R	L	0.997	30.2	25	30.2	2			578.81	1155.6	1156.61	2	0.001018	0.8802	2753.61	0	252037	12	21
Experiment_2	WT_IMAC_flowthrough	CG30382, isoform B [Drosophila melanogaster]	gi|281360341	27162.7	1	7	7	7	0.275	ITKDIGCAMTGR	R	I	0.997	30	27.3	25.5	2			422.55	1264.63	1265.63	3	0.001792	1.416	2046.99	0	92421.1	72	83
Experiment_2	WT_IMAC_flowthrough	CG30382, isoform B [Drosophila melanogaster]	gi|281360341	27162.7	1	7	7	7	0.275	LYQVEYAFK	R	A	0.997	40.9	27.3	18.9	2			580.803	1159.59	1160.6	2	0.0002781	0.2396	3441.73	0	142325	22	30
Experiment_2	WT_IMAC_flowthrough	CG30382, isoform B [Drosophila melanogaster]	gi|281360341	27162.7	1	7	7	7	0.275	NIVPETVTHLFR	K	I	0.997	44.4	25	40.9	2			713.396	1424.78	1425.78	2	0.0001981	0.1389	4160.74	0	32574.6	60	71
Experiment_2	WT_IMAC_flowthrough	CG30382, isoform B [Drosophila melanogaster]	gi|281360341	27162.7	1	7	7	7	0.275	TLEANSYLEK	K	K	0.997	55	28	51.3	2			584.299	1166.58	1167.59	2	0.0006581	0.5636	2393.67	0	120674	172	181
Experiment_2	WT_IMAC_flowthrough	CG30382, isoform B [Drosophila melanogaster]	gi|281360341	27162.7	1	7	7	7	0.275	TLEANSYLEKK	K	Y	0.997	54.8	26.4	49.5	2			648.346	1294.68	1295.68	2	0.0009781	0.7549	2112.57	0	57218	172	182
Experiment_2	WT_IMAC_flowthrough	aluminum tubes, isoform G [Drosophila melanogaster]	gi|21358555,gi|24647739,gi|24647741,gi|24647743,gi|24647745,gi|442619648,gi|442619650,gi|45553397	98592.2	1	4	4	4	0.0572	QNNSIFELEQR	R	K	0.997	56.4	28.4	48.6	2			689.341	1376.67	1377.68	2	-0.001082	-0.7853	3342.64	0	50049.3	497	507
Experiment_2	WT_IMAC_flowthrough	aluminum tubes, isoform G [Drosophila melanogaster]	gi|21358555,gi|24647739,gi|24647741,gi|24647743,gi|24647745,gi|442619648,gi|442619650,gi|45553397	98592.2	1	4	4	4	0.0572	SQVGSLTDAHAQQQK	R	Q	0.997	67.2	28.7	63.3	2			799.401	1596.79	1597.79	2	0.001478	0.9251	1392.38	0	20270.5	597	611
Experiment_2	WT_IMAC_flowthrough	aluminum tubes, isoform G [Drosophila melanogaster]	gi|21358555,gi|24647739,gi|24647741,gi|24647743,gi|24647745,gi|442619648,gi|442619650,gi|45553397	98592.2	1	4	4	4	0.0572	TTNTLMDLEER	K	A	0.958	25.9	28	21.3	2			661.816	1321.62	1322.63	2	-0.001602	-1.211	3151.78	0	70306.4	834	844
Experiment_2	WT_IMAC_flowthrough	aluminum tubes, isoform G [Drosophila melanogaster]	gi|21358555,gi|24647739,gi|24647741,gi|24647743,gi|24647745,gi|442619648,gi|442619650,gi|45553397	98592.2	1	4	4	4	0.0572	VVAVETEAPVVTK	K	Q	0.997	72	25	72	2			671.385	1340.76	1341.76	2	0.001178	0.878	2516	0	38971.7	229	241
Experiment_2	WT_IMAC_flowthrough	rings lost [Drosophila melanogaster]	gi|18859851	50537.8	1	2	2	2	0.059	AFVDSGAQTTIMSK	K	D	0.997	55.5	27.6	54	2			728.362	1454.71	1455.71	2	0.001618	1.112	2797.29	0	74851.2	254	267
Experiment_2	WT_IMAC_flowthrough	rings lost [Drosophila melanogaster]	gi|18859851	50537.8	1	2	2	2	0.059	MLNADPFDEETQR	R	L	0.997	53.1	29.6	48	2			783.349	1564.68	1565.69	2	-0.0001619	-0.1034	3310.61	0	29909.5	197	209
Experiment_2	WT_IMAC_flowthrough	CG11577 [Drosophila melanogaster]	gi|24666612	25632.6	1	2	2	2	0.0905	ILATELEAR	K	L	0.979	22.8	25	14.5	2			508.293	1014.57	1015.58	2	0.0008381	0.8252	2616.86	0	201845	41	49
Experiment_2	WT_IMAC_flowthrough	CG11577 [Drosophila melanogaster]	gi|24666612	25632.6	1	2	2	2	0.0905	LLESLENVCER	R	V	0.997	37.8	27.6	33.3	2			652.83	1303.65	1304.65	2	0.001698	1.302	3766.66	0	18412.1	84	94
Experiment_2	WT_IMAC_flowthrough	eukaryotic initiation factor 4E, isoform B [Drosophila melanogaster]	gi|17864468,gi|24661542,gi|24661546,gi|24661553,gi|24661557,gi|24661561,gi|24661565,gi|442631284,gi|442631286	29224.7	1	2	2	2	0.131	NNSLQYQLHK	R	D	0.987	25.9	27.8	11.7	2			622.823	1243.63	1244.64	2	0.0007181	0.5769	1828.35	0	61756.7	234	243
Experiment_2	WT_IMAC_flowthrough	eukaryotic initiation factor 4E, isoform B [Drosophila melanogaster]	gi|17864468,gi|24661542,gi|24661546,gi|24661553,gi|24661557,gi|24661561,gi|24661565,gi|442631284,gi|442631286	29224.7	1	2	2	2	0.131	TSAPSTEQGRPEPPTSAAAPAEAK	K	D	0.996	27.6	30.1	24.6	2			784.387	2350.14	2351.15	3	0.0001321	0.05617	1819.85	0	347477	20	43
Experiment_2	WT_IMAC_flowthrough	belphegor, isoform A [Drosophila melanogaster]	gi|17864668,gi|386765887	68362.8	1	2	2	2	0.0397	AKPTDALQGVVLNPK	R	L	0.997	29.2	25	28.7	2			517.636	1549.89	1550.89	3	0.002772	1.787	3278.95	0	35471.6	315	329
Experiment_2	WT_IMAC_flowthrough	belphegor, isoform A [Drosophila melanogaster]	gi|17864668,gi|386765887	68362.8	1	2	2	2	0.0397	AQYQDQLSR	R	K	0.95	25.4	27.2	22.7	2			554.774	1107.53	1108.54	2	0.001838	1.658	1384.31	0	12785.5	136	144
Experiment_2	WT_IMAC_flowthrough	gamma-Tubulin at 37C, isoform A [Drosophila melanogaster]	gi|17316358,gi|442628331	51297.4	1	3	3	3	0.07	AVLIDLEPR	R	V	0.997	33.5	25	0	2			513.304	1024.59	1025.6	2	0.0009581	0.9341	3671.72	0	46322.8	64	72
Experiment_2	WT_IMAC_flowthrough	gamma-Tubulin at 37C, isoform A [Drosophila melanogaster]	gi|17316358,gi|442628331	51297.4	1	3	3	3	0.07	LYNQENVFLSK	K	H	0.997	47.5	27.1	42.2	2			677.853	1353.69	1354.7	2	-0.0004619	-0.341	3157.59	0	24740.1	85	95
Experiment_2	WT_IMAC_flowthrough	gamma-Tubulin at 37C, isoform A [Drosophila melanogaster]	gi|17316358,gi|442628331	51297.4	1	3	3	3	0.07	VINNIMTSPYSK	R	L	0.997	48.2	29	39.2	2			683.855	1365.7	1366.7	2	-0.001262	-0.9233	2880.34	0	29171.1	73	84
Experiment_2	WT_IMAC_flowthrough	CG7911, isoform B [Drosophila melanogaster]	gi|161079102,gi|24651247	17369.1	1	3	3	3	0.276	LVQGSGPVHVCGK	K	V	0.997	58.4	27.8	48.6	2			640.843	1279.67	1280.68	2	-0.0002619	-0.2045	1833.41	0	37824.6	100	112
Experiment_2	WT_IMAC_flowthrough	CG7911, isoform B [Drosophila melanogaster]	gi|161079102,gi|24651247	17369.1	1	3	3	3	0.276	TGEFNVVQAETNINDDGEKK	K	T	0.997	53.5	31.1	43.9	2			736.685	2207.03	2208.04	3	-0.0006979	-0.3161	3152.42	0	34462.5	49	68
Experiment_2	WT_IMAC_flowthrough	CG7911, isoform B [Drosophila melanogaster]	gi|161079102,gi|24651247	17369.1	1	3	3	3	0.276	TLKIPIAVLK	K	V	0.997	29.7	25	29.7	2			548.379	1094.74	1095.75	2	-0.0001819	-0.166	4002.79	0	35245.1	69	78
Experiment_2	WT_IMAC_flowthrough	thioredoxin peroxidase 1, isoform A [Drosophila melanogaster]	gi|17157991,gi|24641739	21738.5	1	7	9	10	0.299	GLFIIDDK	R	Q	0.99	39.8	25	27.8	2			460.758	919.502	920.509	2	0.0001181	0.1283	3800.59	0	296144	124	131
Experiment_2	WT_IMAC_flowthrough	thioredoxin peroxidase 1, isoform A [Drosophila melanogaster]	gi|17157991,gi|24641739	21738.5	1	7	9	10	0.299	GLFIIDDKQNLR	R	Q	0.997	39.1	25.4	35.8	2			477.936	1430.79	1431.8	3	-0.0008879	-0.6202	3722.75	0	1499760	124	135
Experiment_2	WT_IMAC_flowthrough	thioredoxin peroxidase 1, isoform A [Drosophila melanogaster]	gi|17157991,gi|24641739	21738.5	1	7	9	10	0.299	GLFIIDDKQNLR	R	Q	0.997	52.3	25.3	51.5	2			716.401	1430.79	1431.8	2	-0.0001419	-0.09914	3723.08	0	251681	124	135
Experiment_2	WT_IMAC_flowthrough	thioredoxin peroxidase 1, isoform A [Drosophila melanogaster]	gi|17157991,gi|24641739	21738.5	1	7	9	10	0.299	KQGGLGSMDIPLLADK	R	S	0.997	30.4	25.6	27.5	2			548.3	1641.88	1642.88	3	0.001762	1.073	4236.94	0	71259.3	88	103
Experiment_2	WT_IMAC_flowthrough	thioredoxin peroxidase 1, isoform A [Drosophila melanogaster]	gi|17157991,gi|24641739	21738.5	1	7	9	10	0.299	KQGGLGSMDIPLLADK	R	S	0.997	36.2	25.5	19	2			548.3	1641.88	1642.88	3	0.0008621	0.5247	4259.86	0	604321	88	103
Experiment_2	WT_IMAC_flowthrough	thioredoxin peroxidase 1, isoform A [Drosophila melanogaster]	gi|17157991,gi|24641739	21738.5	1	7	9	10	0.299	KQGGLGSMDIPLLADK	R	S	0.997	80.4	25.3	77	2			821.946	1641.88	1642.88	2	0.0003181	0.1936	4257.44	0	47492.4	88	103
Experiment_2	WT_IMAC_flowthrough	thioredoxin peroxidase 1, isoform A [Drosophila melanogaster]	gi|17157991,gi|24641739	21738.5	1	7	9	10	0.299	LVQAFQYTDK	R	Y	0.997	59.8	27.2	45.3	2			606.816	1211.62	1212.63	2	-0.0005219	-0.4304	2651.05	0	226401	154	163
Experiment_2	WT_IMAC_flowthrough	thioredoxin peroxidase 1, isoform A [Drosophila melanogaster]	gi|17157991,gi|24641739	21738.5	1	7	9	10	0.299	QGGLGSMDIPLLADK	K	S	0.997	58.1	27.3	58.1	2			757.898	1513.78	1514.79	2	0.0001581	0.1043	4494.24	0	19304.5	89	103
Experiment_2	WT_IMAC_flowthrough	thioredoxin peroxidase 1, isoform A [Drosophila melanogaster]	gi|17157991,gi|24641739	21738.5	1	7	9	10	0.299	QITVNDLPVGR	R	S	0.997	44.1	25	42.2	2			606.341	1210.67	1211.67	2	-0.0004419	-0.3647	3168.92	0	1788520	136	146
Experiment_2	WT_IMAC_flowthrough	thioredoxin peroxidase 1, isoform A [Drosophila melanogaster]	gi|17157991,gi|24641739	21738.5	1	7	9	10	0.299	SKEYFETTS	K	-	0.997	41.2	26.7	41.2	2			546.249	1090.48	1091.49	2	0.0008781	0.8045	1705.38	0	282686	186	194
Experiment_2	WT_IMAC_flowthrough	CG18190 [Drosophila melanogaster]	gi|221330411	28744	1	2	2	2	0.0887	LFQEAFNR	R	L	0.989	26.9	28.1	23.8	2			512.764	1023.51	1024.52	2	-0.0004419	-0.4314	2829.36	0	202499	80	87
Experiment_2	WT_IMAC_flowthrough	CG18190 [Drosophila melanogaster]	gi|221330411	28744	1	2	2	2	0.0887	SLANAPLAKPIKPR	K	Q	0.997	32.1	25	32.1	2			492.64	1474.9	1475.91	3	0.0003821	0.2589	2212.53	0	125962	130	143
Experiment_2	WT_IMAC_flowthrough	ribosomal protein S15, isoform A [Drosophila melanogaster]	gi|19922390,gi|24654191	17037.9	1	2	2	2	0.0878	EAPPNEKPEIVK	K	T	0.997	42.2	27.3	22.9	2			675.867	1349.72	1350.73	2	9.806e-05	0.0726	1643.67	0	34649.6	69	80
Experiment_2	WT_IMAC_flowthrough	ribosomal protein S15, isoform A [Drosophila melanogaster]	gi|19922390,gi|24654191	17037.9	1	2	2	2	0.0878	KEAPPNEKPEIVK	K	T	0.997	35.1	25	28.2	2			493.613	1477.82	1478.82	3	0.001582	1.07	1424.5	0	67258.6	68	80
Experiment_2	WT_IMAC_flowthrough	Retinoid- and fatty acid-binding glycoprotein, isoform A [Drosophila melanogaster]	gi|24638795,gi|442614544	372686	1	26	30	30	0.0871	FDGALIHLIAPVK	K	G	0.997	35.2	25	35.2	2			697.413	1392.81	1393.82	2	-0.002182	-1.565	4417.84	0	10301.5	3219	3231
Experiment_2	WT_IMAC_flowthrough	Retinoid- and fatty acid-binding glycoprotein, isoform A [Drosophila melanogaster]	gi|24638795,gi|442614544	372686	1	26	30	30	0.0871	FDGALIHLIAPVK	K	G	0.997	25.4	25	24.8	2			465.278	1392.81	1393.82	3	0.0001721	0.1234	4413.52	0	48167.3	3219	3231
Experiment_2	WT_IMAC_flowthrough	Retinoid- and fatty acid-binding glycoprotein, isoform A [Drosophila melanogaster]	gi|24638795,gi|442614544	372686	1	26	30	30	0.0871	GDFTASIDTLKTEPK	K	H	0.993	26.7	27.9	21.6	2			541.615	1621.82	1622.83	3	0.003472	2.14	3215.96	0	110563	1439	1453
Experiment_2	WT_IMAC_flowthrough	Retinoid- and fatty acid-binding glycoprotein, isoform A [Drosophila melanogaster]	gi|24638795,gi|442614544	372686	1	26	30	30	0.0871	GDFTASIDTLKTEPK	K	H	0.997	38.8	28.5	36	2			811.916	1621.82	1622.83	2	-0.001922	-1.184	3210	0	9946.49	1439	1453
Experiment_2	WT_IMAC_flowthrough	Retinoid- and fatty acid-binding glycoprotein, isoform A [Drosophila melanogaster]	gi|24638795,gi|442614544	372686	1	26	30	30	0.0871	GLSLEGVLSEK	K	L	0.997	65.3	26.6	58.3	2			566.316	1130.62	1131.63	2	-0.0004619	-0.4082	4097.61	0	47056.7	3232	3242
Experiment_2	WT_IMAC_flowthrough	Retinoid- and fatty acid-binding glycoprotein, isoform A [Drosophila melanogaster]	gi|24638795,gi|442614544	372686	1	26	30	30	0.0871	GNCGYTLQLSSVK	K	V	0.997	91.9	28.8	90.1	2			685.342	1368.67	1369.68	2	-0.0008619	-0.6293	3258.87	0	60491.5	86	98
Experiment_2	WT_IMAC_flowthrough	Retinoid- and fatty acid-binding glycoprotein, isoform A [Drosophila melanogaster]	gi|24638795,gi|442614544	372686	1	26	30	30	0.0871	ILDIYNSLK	R	E	0.997	31.4	25	21.1	2			539.811	1077.61	1078.61	2	0.0008781	0.8141	3821.57	0	71233.4	3152	3160
Experiment_2	WT_IMAC_flowthrough	Retinoid- and fatty acid-binding glycoprotein, isoform A [Drosophila melanogaster]	gi|24638795,gi|442614544	372686	1	26	30	30	0.0871	INKHSIDVISK	K	C	0.997	41.4	25	36.8	2			418.58	1252.72	1253.72	3	0.004192	3.344	1794.94	0	247954	1308	1318
Experiment_2	WT_IMAC_flowthrough	Retinoid- and fatty acid-binding glycoprotein, isoform A [Drosophila melanogaster]	gi|24638795,gi|442614544	372686	1	26	30	30	0.0871	IPADGSLFGR	K	Y	0.997	52.2	26.3	44	2			516.778	1031.54	1032.55	2	0.001238	1.199	3026.03	0	70521.1	2151	2160
Experiment_2	WT_IMAC_flowthrough	Retinoid- and fatty acid-binding glycoprotein, isoform A [Drosophila melanogaster]	gi|24638795,gi|442614544	372686	1	26	30	30	0.0871	IRVAALHAFSK	R	V	0.997	34.1	25	28.7	2			404.913	1211.72	1212.72	3	0.002252	1.857	2750.87	0	114361	498	508
Experiment_2	WT_IMAC_flowthrough	Retinoid- and fatty acid-binding glycoprotein, isoform A [Drosophila melanogaster]	gi|24638795,gi|442614544	372686	1	26	30	30	0.0871	ISLDHQTFLIK	R	E	0.997	34.5	25.6	16.4	2			657.874	1313.73	1314.74	2	-0.001122	-0.8534	3675.67	0	17732.2	1160	1170
Experiment_2	WT_IMAC_flowthrough	Retinoid- and fatty acid-binding glycoprotein, isoform A [Drosophila melanogaster]	gi|24638795,gi|442614544	372686	1	26	30	30	0.0871	ISRDTSELIK	R	L	0.989	28	25	22.2	2			581.328	1160.64	1161.65	2	0.001858	1.599	1873.13	0	28229.5	1391	1400
Experiment_2	WT_IMAC_flowthrough	Retinoid- and fatty acid-binding glycoprotein, isoform A [Drosophila melanogaster]	gi|24638795,gi|442614544	372686	1	26	30	30	0.0871	KVYLDGLFR	R	T	0.997	38.8	25	36.1	2			555.819	1109.62	1110.63	2	-0.0004619	-0.4159	3803.35	0	108593	355	363
Experiment_2	WT_IMAC_flowthrough	Retinoid- and fatty acid-binding glycoprotein, isoform A [Drosophila melanogaster]	gi|24638795,gi|442614544	372686	1	26	30	30	0.0871	LIEVGNNGVAAGGR	K	A	0.997	67	25.2	67	2			663.86	1325.71	1326.71	2	0.0007581	0.5714	2314.09	0	63146.6	690	703
Experiment_2	WT_IMAC_flowthrough	Retinoid- and fatty acid-binding glycoprotein, isoform A [Drosophila melanogaster]	gi|24638795,gi|442614544	372686	1	26	30	30	0.0871	MDASLGYGAEK	K	V	0.997	54.8	27.6	54.8	2			571.263	1140.51	1141.52	2	-0.0006819	-0.5974	2073.69	0	35739.5	1803	1813
Experiment_2	WT_IMAC_flowthrough	Retinoid- and fatty acid-binding glycoprotein, isoform A [Drosophila melanogaster]	gi|24638795,gi|442614544	372686	1	26	30	30	0.0871	NGKGDFTASIDTLK	K	T	0.993	26.5	28.4	19.9	2			489.589	1465.74	1466.75	3	0.002522	1.719	2969.94	0	139201	1436	1449
Experiment_2	WT_IMAC_flowthrough	Retinoid- and fatty acid-binding glycoprotein, isoform A [Drosophila melanogaster]	gi|24638795,gi|442614544	372686	1	26	30	30	0.0871	NGKGDFTASIDTLKTEPK	K	H	0.997	38.4	28.2	32.2	2			641.334	1920.98	1921.99	3	0.001402	0.7295	2924.33	0	50776.7	1436	1453
Experiment_2	WT_IMAC_flowthrough	Retinoid- and fatty acid-binding glycoprotein, isoform A [Drosophila melanogaster]	gi|24638795,gi|442614544	372686	1	26	30	30	0.0871	NYCQGPEIDAISK	K	K	0.997	33	28.5	28.6	2			719.338	1436.66	1437.67	2	-4.194e-05	-0.02917	2822.96	0	20992.3	433	445
Experiment_2	WT_IMAC_flowthrough	Retinoid- and fatty acid-binding glycoprotein, isoform A [Drosophila melanogaster]	gi|24638795,gi|442614544	372686	1	26	30	30	0.0871	QDFIDGTAEVK	R	L	0.997	57.3	27.7	47.4	2			611.801	1221.59	1222.6	2	-0.0006419	-0.5251	2606.17	0	93981.2	2370	2380
Experiment_2	WT_IMAC_flowthrough	Retinoid- and fatty acid-binding glycoprotein, isoform A [Drosophila melanogaster]	gi|24638795,gi|442614544	372686	1	26	30	30	0.0871	RQDFIDGTAEVK	K	L	0.997	48.1	28	36.1	2			689.852	1377.69	1378.7	2	-0.0003819	-0.277	2279.45	0	34093.8	2369	2380
Experiment_2	WT_IMAC_flowthrough	Retinoid- and fatty acid-binding glycoprotein, isoform A [Drosophila melanogaster]	gi|24638795,gi|442614544	372686	1	26	30	30	0.0871	SISLIGKLDR	R	L	0.997	45.1	25	35	2			551.335	1100.66	1101.66	2	0.0002581	0.2342	3208.54	0	55717.7	1578	1587
Experiment_2	WT_IMAC_flowthrough	Retinoid- and fatty acid-binding glycoprotein, isoform A [Drosophila melanogaster]	gi|24638795,gi|442614544	372686	1	26	30	30	0.0871	SLIFQRPETYTSK	R	N	0.997	40	27.3	36.6	2			785.417	1568.82	1569.83	2	0.0004381	0.279	2960.61	0	35558.6	284	296
Experiment_2	WT_IMAC_flowthrough	Retinoid- and fatty acid-binding glycoprotein, isoform A [Drosophila melanogaster]	gi|24638795,gi|442614544	372686	1	26	30	30	0.0871	SSTSLSEVQAGNGNVAER	K	G	0.997	42.3	29.5	32	2			602.626	1804.86	1805.86	3	0.0001421	0.07867	2109.81	0	43406.9	952	969
Experiment_2	WT_IMAC_flowthrough	Retinoid- and fatty acid-binding glycoprotein, isoform A [Drosophila melanogaster]	gi|24638795,gi|442614544	372686	1	26	30	30	0.0871	SSTSLSEVQAGNGNVAER	K	G	0.997	98	29.6	89.6	2			903.434	1804.85	1805.86	2	-0.0008819	-0.4884	2110.27	0	38838.4	952	969
[truncated: 5,651 more rows]

## Sheet: Analysis Tables
phosphorylated in Exp. 1 (either fraction)			Phosphorylated in Exp. 2 (WT but not KD)			Phosphorylated in both Exp. (either fraction, and WT but not KD)
[truncated: 46 more rows]
