# Supplementary material for: Identification of PNG kinase substrates uncovers interactions with the translational repressor TRAL in the oocyte-to-embryo transition
Source: eLife. 2018 Feb 26;7:e33150. doi: 10.7554/eLife.33150 (PMC5826265; doi:10.7554/eLife.33150)
Supplement: Figure 3—source data 1. [file elife-33150-fig3-data1.xlsx]

## Sheet: Sheet1
		Relative GFP signal intensity
		exp1	exp2	exp3	exp4
	–	1	1	1	1
	MBP	0.591736	0.969781	1.01482	1.24491
	WT	0.128507	0.157003	0.174903	0.213052
	Ala	0.164774	0.294924	0.261516	0.266949
	Phos-mimic	0.292751	0.577009	0.407392	0.403778
