# Supplementary material for: Identification of PNG kinase substrates uncovers interactions with the translational repressor TRAL in the oocyte-to-embryo transition
Source: eLife. 2018 Feb 26;7:e33150. doi: 10.7554/eLife.33150 (PMC5826265; doi:10.7554/eLife.33150)
Supplement: Figure 3—source data 2. [file elife-33150-fig3-data2.xlsx]

## Sheet: Sheet1
group1		5 or less	more than 5		% of embryos with more than 5 nuclei
	png1058/png3318;TM6/+	33	98		74.8092
	png1058/png3318;Df/+	69	127		64.7959
	png1058/png3318;TM3/+	93	46		33.0935
	png1058/png3318;tral/+	149	84		36.0515
group2		5 or less	more than 5		% of embryos with more than 5 nuclei
	png1058/png3318;TM6/+	70	55		44
	png1058/png3318;Df/+	23	80		77.6699
	png1058/png3318;TM3/+	82	38		31.6667
	png1058/png3318;tral/+	92	71		43.5583
group3		5 or less	more than 5		% of embryos with more than 5 nuclei
	png1058/png3318;TM6/+	111	95		46.1165
	png1058/png3318;Df/+	26	121		82.3129
	png1058/png3318;TM3/+	199	79		28.4173
	png1058/png3318;tral/+	240	172		41.7476
Total		5 or less	more than 5		% of embryos with more than 5 nuclei
group1+2+3	png1058/png3318;TM6/+	214	248		53.6797
	png1058/png3318;Df/+	118	328		73.5426
	png1058/png3318;TM3/+	374	163		30.3538
	png1058/png3318;tral/+	481	327		40.4703
