# Supplementary material for: Identification of PNG kinase substrates uncovers interactions with the translational repressor TRAL in the oocyte-to-embryo transition
Source: eLife. 2018 Feb 26;7:e33150. doi: 10.7554/eLife.33150 (PMC5826265; doi:10.7554/eLife.33150)
Supplement: Figure 3—figure supplement 1—source data 1. [file elife-33150-fig3-figsupp1-data1.xlsx]

## Sheet: 150227_123_MH_6plex_fruitfly_al
Confidence Level	Search ID	Processing Node No	Sequence	Unique Sequence ID	PSM Ambiguity	Protein Descriptions	# Proteins	# Protein Groups	Protein Group Accessions	Modifications	Activation Type	DeltaScore	DeltaCn	Rank	Search Engine Rank	Precursor Area	QuanResultID	126	127	127/126	128	128/126	129	129/126	130	130/126	131	131/126	Quan Info	Quan Usage	QuanResultID	q-Value	PEP	Decoy Peptides Matched	Exp Value	Homology Threshold	Identity High	Identity Middle	IonScore	Peptides Matched	# Missed Cleavages	Isolation Interference [%]	Ion Inject Time [ms]	Intensity	Charge	m/z [Da]	MH+ [Da]	Delta Mass [Da]	Delta Mass [PPM]
Low	A	2	aVGER	1	Unconsidered	Heat shock 70 kDa protein cognate 4 OS=Drosophila melanogaster GN=Hsc70-4 PE=1 SV=3 - [HSP7D_DROME]	1	1	P11147	N-Term(TMT6plex)	HCD	1	0	1	1	39660000		52580	77590	1.476	71010	1.35	78130	1.486	33000	0.628	111000	2.11	Redundant	Not Used	8822	0.963	1	72	0.015	15	22	15	21	38	0	18	97	1852000	2	380.731	760.454	0	3.56
Low	A	2	eDIER	2	Unconsidered	Heat shock 70 kDa protein cognate 4 OS=Drosophila melanogaster GN=Hsc70-4 PE=1 SV=3 - [HSP7D_DROME]|Heat shock 70 kDa protein cognate 3 OS=Drosophila melanogaster GN=Hsc70-3 PE=2 SV=2 - [HSP7C_DROME]	2	2	P11147;P29844	N-Term(TMT6plex)	HCD	1	0	1	1	18590000		40390	53800	1.332	95580	2.366	32600	0.807	58090	1.438	117300	2.904	Redundant	Not Used	9120	0.344	0.594	30	0.018	16	23	16	20	41	0	81	135	801400	2	445.744	890.481	0	3.52
Low	A	2	lALVk	137	Unconsidered		0	0		N-Term(TMT6plex); K5(TMT6plex)	HCD	1	0	1	1	17600000		20490	194300	9.484	47330	2.31	16970	0.828	17680	0.863	28190	1.376	No Proteins	Not Used	13609	0.864	1	21	0.024	13	20	13	17	23	0		275	0	2	501.361	1001.72	0	2.66
Low	A	2	dLSVk	138	Unconsidered		0	0		N-Term(TMT6plex); K5(TMT6plex)	HCD	1	0	1	1	116300000		132300	223700	1.691	120000	0.907	115900	0.876	212200	1.605	208000	1.573	No Proteins	Not Used	11126	0.951	1	53	0.048	17	24	17	17	51	0	13	85	2716000	2	510.331	1019.65	0	4.06
Low	A	2	dLSVk	138	Unconsidered		0	0		N-Term(TMT6plex); K5(TMT6plex)	HCD	1	0	1	1			46820	84290	1.801	55220	1.179	38260	0.817	60500	1.292	61130	1.306	No Proteins	Not Used	11205	0.963	1	53	0.17	17	24	17	12	51	0	30	300	473500	2	510.331	1019.65	0	4.54
Low	A	2	lAEQAER	140	Unconsidered		0	0		N-Term(TMT6plex)	HCD	1	0	1	1	16100000		12830	57290	4.467	25720	2.005	10070	0.785	9938	0.775	12600	0.983	No Proteins	Not Used	9230	0.922	1		0.17	13	24	17	13	60	0	16	300	412200	2	523.296	1045.59	0	1.1
Low	A	2	vDQLk	141	Unconsidered		0	0		N-Term(TMT6plex); K5(TMT6plex)	HCD	1	0	1	1	53310000		38540	51160	1.327	68650	1.781	53340	1.384	43660	1.133	97750	2.536	No Proteins	Not Used	11298	0.951	1	161	0.55	19	29	22	12	176	0	20	300	672100	2	530.844	1060.68	0	3.44
Low	A	2	eTIAAk	3	Unconsidered	Heat shock 70 kDa protein cognate 4 OS=Drosophila melanogaster GN=Hsc70-4 PE=1 SV=3 - [HSP7D_DROME]	1	1	P11147	N-Term(TMT6plex); K6(TMT6plex)	HCD	1	0	1	1	33530000		39340	86220	2.192	45240	1.15	46380	1.179	30860	0.784	54020	1.373	Redundant	Not Used	10329	0.686	1		0.023	15	28	21	25	136	0	57	300	459200	2	545.849	1090.69	0	3.17
Low	A	2	vTVTSk	4	Unconsidered	Heat shock protein 83 (Fragment) OS=Drosophila pseudoobscura bogotana GN=Hsp83 PE=3 SV=1 - [HSP83_DROPB]	6	1	O16068	N-Term(TMT6plex); K6(TMT6plex)	HCD	1	0	1	1	3088000		19730	47020	2.383	31320	1.588	15930	0.807	45850	2.324	31790	1.611	Redundant	Not Used	10557	0.864	1		0.34	16	26	19	11	90	0	24	300	266100	2	546.856	1092.7	0	1.47
Low	A	2	lIFAGk	142	Unconsidered		0	0		N-Term(TMT6plex); K6(TMT6plex)	HCD	1	0	1	1	15490000		22050	57220	2.596	32900	1.492	20050	0.909	28290	1.283	33250	1.508	No Proteins	Not Used	14589	0.701	1	16	0.023	13	20	13	16	20	0	52	300	401700	2	553.873	1106.74	0	3.96
Low	A	2	iSISLk	143	Unconsidered		0	0		N-Term(TMT6plex); K6(TMT6plex)	HCD	0.1667	0	1	1			47670	53720	1.127	56270	1.18	47080	0.988	36000	0.755	65820	1.381	No Proteins	Not Used	14466	0.925	1	49	0.17	17	24	17	12	55	0	18	300	722500	2	559.882	1118.76	0	1.19
Low	A	2	lLSLSk	144	Unconsidered		0	0		N-Term(TMT6plex); K6(TMT6plex)	HCD		0.1667	2	2			47670	53720	1.127	56270	1.18	47080	0.988	36000	0.755	65820	1.381	No Proteins	Not Used	14466			49	0.26	17	24	17	10	55	0	18	300	722500	2	559.882	1118.76	0	1.19
Low	A	2	iSISLk	143	Unconsidered		0	0		N-Term(TMT6plex); K6(TMT6plex)	HCD	0	0	1	1	50560000		924000	977200	1.058	913900	0.989	1111000	1.203	672300	0.728	1536000	1.662	No Proteins	Not Used	14134	0.951	1	49	0.16	17	24	17	12	55	0	6	11	17450000	2	559.882	1118.76	0	1.3
Low	A	2	lLSLSk	144	Unconsidered		0	0		N-Term(TMT6plex); K6(TMT6plex)	HCD		0	2	2	50560000		924000	977200	1.058	913900	0.989	1111000	1.203	672300	0.728	1536000	1.662	No Proteins	Not Used	14134	0.954	1	49	0.16	17	24	17	12	55	0	6	11	17450000	2	559.882	1118.76	0	1.3
Low	A	2	tVLLSk	147	Unconsidered		0	0		N-Term(TMT6plex); K6(TMT6plex)	HCD		0	3	3	50560000		924000	977200	1.058	913900	0.989	1111000	1.203	672300	0.728	1536000	1.662	No Proteins	Not Used	14134	0.951	1	49	0.19	17	24	17	12	55	0	6	11	17450000	2	559.882	1118.76	0	1.3
Low	A	2	tVLLSk	147	Unconsidered		0	0		N-Term(TMT6plex); K6(TMT6plex)	HCD	0	0	1	1	56130000		211400	219800	1.04	174200	0.824	240300	1.136	152000	0.719	265300	1.255	No Proteins	Not Used	13984	0.344	0.626	49	0.22	17	24	17	11	55	0	46	36	2752000	3	373.591	1118.76	0	1.91
Low	A	2	lLSLSk	144	Unconsidered		0	0		N-Term(TMT6plex); K6(TMT6plex)	HCD		0	2	2	56130000		211400	219800	1.04	174200	0.824	240300	1.136	152000	0.719	265300	1.255	No Proteins	Not Used	13984	0.405	0.716	49	0.24	17	24	17	11	55	0	46	36	2752000	3	373.591	1118.76	0	1.91
Low	A	2	tLVLSk	150	Unconsidered		0	0		N-Term(TMT6plex); K6(TMT6plex)	HCD		0	3	3	56130000		211400	219800	1.04	174200	0.824	240300	1.136	152000	0.719	265300	1.255	No Proteins	Not Used	13984	0.344	0.676	49	0.24	17	24	17	11	55	0	46	36	2752000	3	373.591	1118.76	0	1.91
Low	A	2	lLSLSk	144	Unconsidered		0	0		N-Term(TMT6plex); K6(TMT6plex)	HCD	1	0	1	1			34430	41150	1.195	34520	1.003	36080	1.048	23270	0.676	47570	1.382	No Proteins	Not Used	14537	0.973	1	49	0.26	17	24	17	10	55	0	11	300	492800	2	559.882	1118.76	0	2.39
Low	A	2	tVLLSk	147	Unconsidered		0	0		N-Term(TMT6plex); K6(TMT6plex)	HCD	0.0909	0	1	1	269400000		202300	205900	1.018	217100	1.073	249700	1.234	145000	0.717	308200	1.524	No Proteins	Not Used	14060	0.27	0.517	49	0.23	16	24	17	11	55	0	40	31	3708000	3	373.591	1118.76	0	2.48
Low	A	2	lLSLSk	144	Unconsidered		0	0		N-Term(TMT6plex); K6(TMT6plex)	HCD		0.0909	2	2	269400000		202300	205900	1.018	217100	1.073	249700	1.234	145000	0.717	308200	1.524	No Proteins	Not Used	14060			49	0.25	16	24	17	10	55	0	40	31	3708000	3	373.591	1118.76	0	2.48
Low	A	2	tLVLSk	150	Unconsidered		0	0		N-Term(TMT6plex); K6(TMT6plex)	HCD		0.0909	3	3	269400000		202300	205900	1.018	217100	1.073	249700	1.234	145000	0.717	308200	1.524	No Proteins	Not Used	14060			49	0.25	16	24	17	10	55	0	40	31	3708000	3	373.591	1118.76	0	2.48
Low	A	2	iSISLk	143	Unconsidered		0	0		N-Term(TMT6plex); K6(TMT6plex)	HCD	1	0	1	1			37720	44910	1.191	44090	1.169	34170	0.906	24370	0.646	45770	1.213	No Proteins	Not Used	13926	0.922	1	49	0.25	17	24	17	10	55	0	18	300	794000	2	559.883	1118.76	0	2.71
Low	A	2	iSISLk	143	Unconsidered		0	0		N-Term(TMT6plex); K6(TMT6plex)	HCD	0.0769	0	1	1	7860000000		3009000	2997000	0.996	2829000	0.94	3422000	1.137	1526000	0.507	4588000	1.525	No Proteins	Not Used	14077	0.979	1	49	0.15	17	24	17	13	55	0	6	2	88670000	2	559.883	1118.76	0	3.26
Low	A	2	lLSLSk	144	Unconsidered		0	0		N-Term(TMT6plex); K6(TMT6plex)	HCD		0.0769	2	2	7860000000		3009000	2997000	0.996	2829000	0.94	3422000	1.137	1526000	0.507	4588000	1.525	No Proteins	Not Used	14077			49	0.16	17	24	17	12	55	0	6	2	88670000	2	559.883	1118.76	0	3.26
Low	A	2	tVLLSk	147	Unconsidered		0	0		N-Term(TMT6plex); K6(TMT6plex)	HCD		0.0769	3	3	7860000000		3009000	2997000	0.996	2829000	0.94	3422000	1.137	1526000	0.507	4588000	1.525	No Proteins	Not Used	14077			49	0.19	17	24	17	12	55	0	6	2	88670000	2	559.883	1118.76	0	3.26
Low	A	2	iSISLk	143	Unconsidered		0	0		N-Term(TMT6plex); K6(TMT6plex)	HCD	0	0	1	1	2784000000		11700000	10620000	0.907	11560000	0.988	13390000	1.144	7703000	0.658	18130000	1.549	No Proteins	Not Used	14000	0.963	1	49	0.2	17	24	17	11	55	0	5	1	216000000	2	559.883	1118.76	0	3.81
Low	A	2	lLSLSk	144	Unconsidered		0	0		N-Term(TMT6plex); K6(TMT6plex)	HCD		0	2	2	2784000000		11700000	10620000	0.907	11560000	0.988	13390000	1.144	7703000	0.658	18130000	1.549	No Proteins	Not Used	14000	0.973	1	49	0.2	17	24	17	11	55	0	5	1	216000000	2	559.883	1118.76	0	3.81
Low	A	2	tVLLSk	147	Unconsidered		0	0		N-Term(TMT6plex); K6(TMT6plex)	HCD		0	3	3	2784000000		11700000	10620000	0.907	11560000	0.988	13390000	1.144	7703000	0.658	18130000	1.549	No Proteins	Not Used	14000	0.962	1	49	0.24	17	24	17	11	55	0	5	1	216000000	2	559.883	1118.76	0	3.81
Low	A	2	iSISLk	143	Unconsidered		0	0		N-Term(TMT6plex); K6(TMT6plex)	HCD	1	0	1	1			24710	31900	1.291	28340	1.147	26990	1.092	15540	0.629	33200	1.344	No Proteins	Not Used	14683	0.701	1	49	0.068	17	24	17	16	55	0	16	300	449500	2	559.883	1118.76	0	3.81
Low	A	2	iSISLk	143	Unconsidered		0	0		N-Term(TMT6plex); K6(TMT6plex)	HCD	0	0	1	1			89820	89130	0.992	100400	1.118	100600	1.12	60060	0.669	122400	1.363	No Proteins	Not Used	14326	0.906	1	9	0.075	13	15	13	11	7	0	7	130	2102000	2	559.884	1118.76	0	4.68
Low	A	2	lLSLSk	144	Unconsidered		0	0		N-Term(TMT6plex); K6(TMT6plex)	HCD		0	2	2			89820	89130	0.992	100400	1.118	100600	1.12	60060	0.669	122400	1.363	No Proteins	Not Used	14326	0.922	1	9	0.077	13	15	13	11	7	0	7	130	2102000	2	559.884	1118.76	0	4.68
Low	A	2	iSISLk	143	Unconsidered		0	0		N-Term(TMT6plex); K6(TMT6plex)	HCD	1	0	1	1			29420	35300	1.2	33130	1.126	27290	0.928	18530	0.63	33730	1.147	No Proteins	Not Used	14610	0.954	1	9	0.058	13	15	13	12	7	0	16	300	446500	2	559.884	1118.76	0	5.11
Low	A	2	iSISLk	143	Unconsidered		0	0		N-Term(TMT6plex); K6(TMT6plex)	HCD	1	0	1	1			21670	29910	1.38	26660	1.23	19180	0.885	13870	0.64	26690	1.232	No Proteins	Not Used	15070	0.951	1	9	0.085	13	15	13	11	7	0	57	300	261600	2	559.884	1118.76	0	5.88
Low	A	2	eLYIk	5	Unconsidered	Heat shock protein 83 (Fragment) OS=Drosophila pseudoobscura bogotana GN=Hsp83 PE=3 SV=1 - [HSP83_DROPB]	5	1	O16068	N-Term(TMT6plex); K5(TMT6plex)	HCD	1	0	1	1	8848000		20500	42680	2.082	30280	1.477	12670	0.618	49450	2.412	20960	1.022	Redundant	Not Used	13096	0.951	1	16	0.095	13	20	13	11	23	0		300	0	2	562.363	1123.72	0	5.3
Low	A	2	dFFGGk	6	Unconsidered	Heat shock 70 kDa protein cognate 3 OS=Drosophila melanogaster GN=Hsc70-3 PE=2 SV=2 - [HSP7C_DROME]	1	1	P29844	N-Term(TMT6plex); K6(TMT6plex)	HCD	1	0	1	1	21680000		42690	68840	1.613	59050	1.383	50560	1.184	50210	1.176	48740	1.142	Redundant	Not Used	13571	0.898	1		0.39	13	26	19	10	87	0	23	300	459100	2	564.828	1128.65	0	2.08
High	A	2	tTDVTDTR	7	Unambiguous	Putative ATP-dependent RNA helicase me31b OS=Drosophila melanogaster GN=me31B PE=1 SV=3 - [DDX6_DROME]	1	1	P23128	N-Term(TMT6plex)	HCD	1	0	1	1	11470000		27550	29900	1.085	34480	1.252	25450	0.924	16670	0.605	25540	0.927	Unique	Used	9080	0	0.372		0.0016	15	24	17	32	53	0	45	300	415800	2	569.302	1137.6	0	2.11
Low	A	2	fFPFk	8	Unconsidered	Heat shock 70 kDa protein cognate 3 OS=Drosophila melanogaster GN=Hsc70-3 PE=2 SV=2 - [HSP7C_DROME]	1	1	P29844	N-Term(TMT6plex); K5(TMT6plex)	HCD	1	0	1	1	11250000		65620	70610	1.076	78880	1.202	73690	1.123	55740	0.849	66340	1.011	Redundant	Not Used	15462	0.947	1	24	0.032	13	20	13	15	21	0	34	300	324600	2	572.354	1143.7	0	4.37
Low	A	2	lIGDAAk	9	Unconsidered	Heat shock 70 kDa protein cognate 4 OS=Drosophila melanogaster GN=Hsc70-4 PE=1 SV=3 - [HSP7D_DROME]|Heat shock 70 kDa protein cognate 3 OS=Drosophila melanogaster GN=Hsc70-3 PE=2 SV=2 - [HSP7C_DROME]	5	2	P11147;P29844	N-Term(TMT6plex); K7(TMT6plex)	HCD	1	0	1	1	146000000		160900	202300	1.257	136000	0.846	210200	1.307	124500	0.774	157900	0.982	Redundant	Not Used	12116	0.344	0.597	113	0.017	21	28	21	26	129	0	5	58	3239000	2	573.37	1145.73	0	3.04
Low	A	2	lIGDAAk	9	Unconsidered	Heat shock 70 kDa protein cognate 4 OS=Drosophila melanogaster GN=Hsc70-4 PE=1 SV=3 - [HSP7D_DROME]|Heat shock 70 kDa protein cognate 3 OS=Drosophila melanogaster GN=Hsc70-3 PE=2 SV=2 - [HSP7C_DROME]	5	2	P11147;P29844	N-Term(TMT6plex); K7(TMT6plex)	HCD	1	0	1	1	146000000		29520	48180	1.632	40120	1.359	30440	1.031	26930	0.912	31010	1.051	Redundant	Not Used	12024	0.458	0.882	113	0.065	21	28	21	20	129	0	0	300	349900	2	573.37	1145.73	0	3.04
Low	A	2	lDLLSk	11	Unconsidered		1	0		N-Term(TMT6plex); K6(TMT6plex)	HCD	1	0	1	1	25570000		82430	77730	0.943	88290	1.071	94060	1.141	51430	0.624	115400	1.4	Redundant	Not Used	14215	0.864	1	33	0.019	16	23	16	20	43	0	46	173	1578000	2	573.88	1146.75	0	3.35
Low	A	2	lDLLSk	11	Unconsidered		1	0		N-Term(TMT6plex); K6(TMT6plex)	HCD	0.25	0	1	1	53450000		41090	50040	1.218	52170	1.27	45210	1.1	27110	0.66	57820	1.407	Redundant	Not Used	14150	0.864	1	33	0.0077	16	23	16	24	43	0	0	300	1094000	2	573.881	1146.75	0	4.42
Low	A	2	iIDLSk	167	Unconsidered		0	0		N-Term(TMT6plex); K6(TMT6plex)	HCD		0.25	2	2	53450000		41090	50040	1.218	52170	1.27	45210	1.1	27110	0.66	57820	1.407	No Proteins	Not Used	14150			33	0.032	16	23	16	18	43	0	0	300	1094000	2	573.881	1146.75	0	4.42
Low	A	2	tTILDk	13	Unconsidered	Heat shock 70 kDa protein cognate 4 OS=Drosophila melanogaster GN=Hsc70-4 PE=1 SV=3 - [HSP7D_DROME]	1	1	P11147	N-Term(TMT6plex); K6(TMT6plex)	HCD	1	0	1	1	68630000		54730	75360	1.377	60910	1.113	60700	1.109	31670	0.579	55550	1.015	Redundant	Not Used	12320	0.316	0.568		0.0068	14	21	14	23	29	0	26	300	625600	2	574.871	1148.73	0	4.29
Low	A	2	tTILDk	13	Unconsidered	Heat shock 70 kDa protein cognate 4 OS=Drosophila melanogaster GN=Hsc70-4 PE=1 SV=3 - [HSP7D_DROME]	1	1	P11147	N-Term(TMT6plex); K6(TMT6plex)	HCD	1	0	1	1	68630000		111700	113600	1.017	106100	0.949	123300	1.104	50510	0.452	101000	0.904	Redundant	Not Used	12406	0.869	1		0.01	14	21	14	21	27	0	8	133	1784000	2	574.871	1148.73	0	5.04
Low	A	2	tTILDk	13	Unconsidered	Heat shock 70 kDa protein cognate 4 OS=Drosophila melanogaster GN=Hsc70-4 PE=1 SV=3 - [HSP7D_DROME]	1	1	P11147	N-Term(TMT6plex); K6(TMT6plex)	HCD	1	0	1	1			29200	42210	1.446	37780	1.294	30460	1.043	22160	0.759	32140	1.101	Redundant	Not Used	12495	0.672	1		0.02	14	21	14	18	27	0	26	300	257400	2	574.871	1148.74	0	5.14
Low	A	2	iDDTLk	16	Unconsidered		1	0		N-Term(TMT6plex); K6(TMT6plex)	HCD	1	0	1	1	64660000		26790	130000	4.852	49870	1.862	22840	0.853	22560	0.842	32250	1.204	Redundant	Not Used	11543	0.749	1	51	0.21	17	24	17	11	57	0	11	300	492000	2	581.859	1162.71	0	1.28
Low	A	2	iDDTLk	16	Unconsidered		1	0		N-Term(TMT6plex); K6(TMT6plex)	HCD	0.2143	0	1	1	216100000		218300	193300	0.885	534800	2.449	544500	2.494	354200	1.623	772800	3.54	Redundant	Not Used	12245	0.973	1	50	0.12	17	24	17	14	57	0	5	30	7804000	2	581.86	1162.71	0	3.17
Low	A	2	iESDIk	168	Unconsidered		0	0		N-Term(TMT6plex); K6(TMT6plex)	HCD		0.2143	2	2	216100000		218300	193300	0.885	534800	2.449	544500	2.494	354200	1.623	772800	3.54	No Proteins	Not Used	12245			50	0.21	17	24	17	11	57	0	5	30	7804000	2	581.86	1162.71	0	3.17
Low	A	2	iDDTLk	16	Unconsidered		1	0		N-Term(TMT6plex); K6(TMT6plex)	HCD	1	0	1	1	216100000		32210	58710	1.823	58780	1.825	47330	1.469	39700	1.232	66750	2.072	Redundant	Not Used	12159	0.48	0.932	50	0.071	18	25	18	17	68	0	9	300	434700	2	581.86	1162.71	0	4.01
Low	A	2	iDDTLk	16	Unconsidered		1	0		N-Term(TMT6plex); K6(TMT6plex)	HCD	0.4545	0	1	1			52970	71540	1.351	109500	2.068	107000	2.02	69660	1.315	141700	2.674	Redundant	Not Used	12338	0.936	1	50	0.022	18	25	18	22	64	0	14	179	1287000	2	581.861	1162.71	0	4.96
Low	A	2	iESDIk	168	Unconsidered		0	0		N-Term(TMT6plex); K6(TMT6plex)	HCD		0.4545	2	2			52970	71540	1.351	109500	2.068	107000	2.02	69660	1.315	141700	2.674	No Proteins	Not Used	12338			50	0.18	18	25	18	12	64	0	14	179	1287000	2	581.861	1162.71	0	4.96
Low	A	2	lSDDEk	20	Unconsidered	Heat shock 70 kDa protein cognate 3 OS=Drosophila melanogaster GN=Hsc70-3 PE=2 SV=2 - [HSP7C_DROME]	1	1	P29844	N-Term(TMT6plex); K6(TMT6plex)	HCD	1	0	1	1	6243000		18190	34260	1.884	24230	1.332	19470	1.071	20910	1.149	23580	1.296	Redundant	Not Used	10345	0.922	1		0.15	13	23	16	12	50	0	71	300	102600	2	582.831	1164.65	0	3.16
Low	A	2	vQQLVk	21	Unconsidered	Heat shock 70 kDa protein cognate 3 OS=Drosophila melanogaster GN=Hsc70-3 PE=2 SV=2 - [HSP7C_DROME]	1	1	P29844	N-Term(TMT6plex); K6(TMT6plex)	HCD	1	0	1	1	19670000		32120	48620	1.514	40620	1.265	40550	1.262	35860	1.116	37230	1.159	Redundant	Not Used	12217	0.898	1		0.063	16	23	16	15	40	0	23	300	533800	2	586.895	1172.78	0	4.4
Low	A	2	aGFAGDDAPR	22	Unconsidered	Actin-42A OS=Drosophila melanogaster GN=Act42A PE=1 SV=3 - [ACT2_DROME]	6	1	P02572	N-Term(TMT6plex)	HCD	1	0	1	1	1296000		4927	14320	2.907	11970	2.429	4782	0.971	7397	1.501	10320	2.094	Redundant	Not Used	10206	0.429	0.785		0.016	14	24	17	23	60	0	12	300	109400	2	603.31	1205.61	0	1.8
High	A	2	aGFAGDDAPR	22	Unambiguous	Actin-42A OS=Drosophila melanogaster GN=Act42A PE=1 SV=3 - [ACT2_DROME]	6	1	P02572	N-Term(TMT6plex)	HCD	1	0	1	1	64550000		68470	2037000	29.755	33000	0.482	49100	0.717	88930	1.299	90510	1.322	Unique	Used	9880	0	0.0845	43	2.1e-05	18	25	18	52	66	0	0	122	4343000	2	603.311	1205.61	0	3.01
High	A	2	aTASTAGNER	24	Unambiguous	Protein claret segregational OS=Drosophila melanogaster GN=ncd PE=1 SV=1 - [NCD_DROME]	1	1	P20480	N-Term(TMT6plex)	HCD	1	0	1	1	25310000		29150	54170	1.858	18600	0.638	15190	0.521	17970	0.616	54160	1.858	Unique	Used	8776	0	0.115		0.00045	17	24	17	38	54	0	3	300	799400	2	603.82	1206.63	0	3.41
Low	A	2	dNNLLGk	25	Unconsidered	Heat shock 70 kDa protein cognate 4 OS=Drosophila melanogaster GN=Hsc70-4 PE=1 SV=3 - [HSP7D_DROME]	1	1	P11147	N-Term(TMT6plex); K7(TMT6plex)	HCD	1	0	1	1			32320	51320	1.588	42750	1.323	35660	1.103	20830	0.644	45560	1.41	Redundant	Not Used	11983	0.755	1	56	0.077	13	23	16	15	50	0	17	300	203000	2	616.375	1231.74	0	1.62
Low	A	2	dNNLLGk	25	Unconsidered	Heat shock 70 kDa protein cognate 4 OS=Drosophila melanogaster GN=Hsc70-4 PE=1 SV=3 - [HSP7D_DROME]	1	1	P11147	N-Term(TMT6plex); K7(TMT6plex)	HCD	1	0	1	1	84420000		115200	149000	1.293	104500	0.907	129100	1.12	79270	0.688	120000	1.041	Redundant	Not Used	12075	0.282	0.534	56	0.0041	14	23	16	28	50	0	22	103	1352000	2	616.375	1231.74	0	1.92
Low	A	2	dNNLLGk	25	Unconsidered	Heat shock 70 kDa protein cognate 4 OS=Drosophila melanogaster GN=Hsc70-4 PE=1 SV=3 - [HSP7D_DROME]	1	1	P11147	N-Term(TMT6plex); K7(TMT6plex)	HCD	1	0	1	1			30510	36960	1.211	31160	1.021	27300	0.895	20390	0.669	26730	0.876	Redundant	Not Used	12269	0.645	1	55	0.036	14	23	16	18	50	0	49	300	163900	2	616.376	1231.74	0	2.91
Low	A	2	nTTIPTk	28	Unconsidered	Heat shock 70 kDa protein cognate 4 OS=Drosophila melanogaster GN=Hsc70-4 PE=1 SV=3 - [HSP7D_DROME]|Heat shock 70 kDa protein cognate 3 OS=Drosophila melanogaster GN=Hsc70-3 PE=2 SV=2 - [HSP7C_DROME]	2	2	P11147;P29844	N-Term(TMT6plex); K7(TMT6plex)	HCD	1	0	1	1	94840000		75650	98980	1.308	112800	1.491	85280	1.127	51880	0.686	94700	1.252	Redundant	Not Used	10799	0.405	0.782	59	0.02	15	25	18	22	64	0	34	300	1395000	2	616.886	1232.76	0	2.11
Low	A	2	dVVDGGPk	170	Unconsidered		0	0		N-Term(TMT6plex); K8(TMT6plex)	HCD	1	0	1	1	124100000		259200	196100	0.757	210800	0.813	276200	1.066	164200	0.633	393700	1.519	No Proteins	Not Used	9973	0.344	0.651	64	0.21	14	24	17	11	53	0	20	33	3780000	3	415.581	1244.73	0	2.06
Low	A	2	dVVDGGPk	170	Unconsidered		0	0		N-Term(TMT6plex); K8(TMT6plex)	HCD	1	0	1	1	96380000		123700	113100	0.914	106300	0.859	124400	1.006	78120	0.632	186100	1.504	No Proteins	Not Used	9925	0.944	1	65	0.21	14	24	17	11	55	0	31	81	1783000	3	415.581	1244.73	0	2.29
Low	A	2	dVVDGGPk	170	Unconsidered		0	0		N-Term(TMT6plex); K8(TMT6plex)	HCD	1	0	1	1			112600	107200	0.952	109400	0.972	139100	1.235	76720	0.681	196500	1.744	No Proteins	Not Used	10017	0.344	0.676	65	0.19	14	24	17	11	54	0	27	65	1802000	3	415.581	1244.73	0	2.65
Low	A	2	dVVDGGPk	170	Unconsidered		0	0		N-Term(TMT6plex); K8(TMT6plex)	HCD	1	0	1	1	47650000		130700	140500	1.075	171800	1.314	130900	1.001	84940	0.65	183900	1.407	No Proteins	Not Used	9838	0.336	0.586	79	0.29	14	25	18	11	69	0	55	89	1127000	3	415.581	1244.73	0	3.68
Low	A	2	iTITNDk	29	Unconsidered	Heat shock 70 kDa protein cognate 4 OS=Drosophila melanogaster GN=Hsc70-4 PE=1 SV=3 - [HSP7D_DROME]|Heat shock 70 kDa protein cognate 3 OS=Drosophila melanogaster GN=Hsc70-3 PE=2 SV=2 - [HSP7C_DROME]	2	2	P11147;P29844	N-Term(TMT6plex); K7(TMT6plex)	HCD	1	0	1	1	91130000		124800	153100	1.227	161800	1.297	140500	1.126	83270	0.667	131000	1.05	Redundant	Not Used	11935	0.701	1	79	0.23	18	26	19	13	88	0	30	134	1778000	2	631.89	1262.77	0	1.04
Low	A	2	iTITNDk	29	Unconsidered	Heat shock 70 kDa protein cognate 4 OS=Drosophila melanogaster GN=Hsc70-4 PE=1 SV=3 - [HSP7D_DROME]|Heat shock 70 kDa protein cognate 3 OS=Drosophila melanogaster GN=Hsc70-3 PE=2 SV=2 - [HSP7C_DROME]	2	2	P11147;P29844	N-Term(TMT6plex); K7(TMT6plex)	HCD	1	0	1	1	91130000		68250	86550	1.268	88700	1.3	67330	0.987	44210	0.648	71910	1.054	Redundant	Not Used	11849	0.864	1	82	0.15	18	26	19	14	84	0	38	300	652600	2	631.891	1262.78	0	2.39
Low	A	2	iASDYLk	174	Unconsidered		0	0		N-Term(TMT6plex); K7(TMT6plex)	HCD	1	0	1	1	172100000		184100	157000	0.853	309900	1.683	306900	1.667	182900	0.994	420300	2.283	No Proteins	Not Used	14266	0.951	1	20	0.12	17	24	17	14	56	0	9	66	3728000	2	634.389	1267.77	0	3.41
Low	A	2	iASDYLk	174	Unconsidered		0	0		N-Term(TMT6plex); K7(TMT6plex)	HCD	0.1667	0	1	1	23020000		30240	145400	4.808	52700	1.743	27430	0.907	25750	0.851	41430	1.37	No Proteins	Not Used	13669	0.973	1		0.21	18	25	18	12	65	0	38	300	545500	2	634.39	1267.77	0	4.66
Low	A	2	iAIALtk	176	Unconsidered		0	0		N-Term(TMT6plex); T6(Phospho); K7(TMT6plex)	HCD		0.1667	2	2	23020000		30240	145400	4.808	52700	1.743	27430	0.907	25750	0.851	41430	1.37	No Proteins	Not Used	13669				0.32	18	25	18	10	65	0	38	300	545500	2	634.39	1267.77	0	-5.52
Low	A	2	lALGQLNTAR	31	Unconsidered	Probable nucleolar GTP-binding protein 1 OS=Drosophila melanogaster GN=CG8801 PE=2 SV=1 - [NOG1_DROME]	1	1	Q9V411	N-Term(TMT6plex)	HCD	1	0	1	1	10990000		19550	25300	1.294	32970	1.686	16330	0.835	12690	0.649	21030	1.075	Redundant	Not Used	13300	0.452	0.846		0.096	13	21	14	12	28	0	44	300	158300	2	643.397	1285.79	0	5.49
High	A	2	mVNEAEk	32	Unambiguous	Heat shock 70 kDa protein cognate 4 OS=Drosophila melanogaster GN=Hsc70-4 PE=1 SV=3 - [HSP7D_DROME]	6	1	P11147	N-Term(TMT6plex); M1(Oxidation); K7(TMT6plex)	HCD	1	0	1	1	77700000		39460	54020	1.369	46630	1.182	51310	1.3	39340	0.997	48360	1.225	Unique	Used	9626	0	0.157		0.018	14	24	17	22	56	0	8	300	602700	2	647.86	1294.71	0	3.25
High	A	2	iVITNDQNR	33	Unambiguous	Heat shock 70 kDa protein cognate 3 OS=Drosophila melanogaster GN=Hsc70-3 PE=2 SV=2 - [HSP7C_DROME]	1	1	P29844	N-Term(TMT6plex)	HCD	1	0	1	1	26720000		21560	27250	1.264	31230	1.448	16310	0.757	17270	0.801	19950	0.925	Unique	Used	10907	0	0.123		0.0028	14	23	16	30	50	0	27	300	275200	2	651.376	1301.74	0	5.12
Low	A	2	iVITNDQNR	33	Unconsidered	Heat shock 70 kDa protein cognate 3 OS=Drosophila melanogaster GN=Hsc70-3 PE=2 SV=2 - [HSP7C_DROME]	1	1	P29844	N-Term(TMT6plex)	HCD	1	0	1	1	26720000		27750	36320	1.308	37320	1.345	25380	0.915	25860	0.932	29490	1.063	Redundant	Not Used	10960	0.23	0.478		0.002	14	24	17	31	53	0	24	300	382900	2	651.378	1301.75	0.01	9.15
Low	A	2	fLVIDEADR	35	Unconsidered		1	0		N-Term(TMT6plex)	HCD	1	0	1	1	7338000		12150	29590	2.435	16970	1.397	9769	0.804	14390	1.184	12130	0.998	Redundant	Not Used	15111	0.061	0.397	79	0.011	17	26	19	26	90	0	41	300	256700	2	653.868	1306.73	0	5.71
Low	A	2	fLVLDEADR	35	Unconsidered		1	0		N-Term(TMT6plex)	HCD	1	0	1	2	7338000		12150	29590	2.435	16970	1.397	9769	0.804	14390	1.184	12130	0.998	Redundant	Not Used	15111	0.061	0.397	79	0.011	17	26	19	26	90	0	41	300	256700	2	653.868	1306.73	0	5.71
Low	A	2	iAPYDFk	37	Unconsidered	Protein claret segregational OS=Drosophila melanogaster GN=ncd PE=1 SV=1 - [NCD_DROME]	1	1	P20480	N-Term(TMT6plex); K7(TMT6plex)	HCD	1	0	1	1	26980000		44870	67140	1.496	26470	0.59	22210	0.495	22620	0.504	50920	1.135	Redundant	Not Used	14262	0.56	1	64	0.017	14	24	17	22	51	0	0	300	652500	2	656.392	1311.78	0	3.69
Low	A	2	sVVLcADsR	177	Unconsidered		0	0		N-Term(TMT6plex); C5(Carbamidomethyl); S8(Phospho)	HCD	1	0	1	1			6555	7092	1.082	14560	2.22	9853	1.503	4991	0.761	22030	3.361	No Proteins	Not Used	8435	0.402	0.709		0.19	17	24	17	11	53	0	74	300	375400	3	439.216	1315.63	0	4.14
Low	A	2	sFTFLDk	178	Unconsidered		0	0		N-Term(TMT6plex); K7(TMT6plex)	HCD	1	0	1	1	7346000		30610	42230	1.38	38110	1.245	30610	1	18750	0.613	40360	1.319	No Proteins	Not Used	15194	0.23	0.466		0.076	14	25	18	17	78	0	37	300	463600	2	658.39	1315.77	0	5.5
Low	A	2	nDEELNk	38	Unconsidered		1	0		N-Term(TMT6plex); K7(TMT6plex)	HCD	1	0	1	1	15920000		52430	582000	11.1	61050	1.164	39160	0.747	39360	0.751	49180	0.938	Redundant	Not Used	9874	0.458	0.867		0.014	17	25	18	24	73	0	10	237	1524000	2	660.366	1319.72	0	2.31
Low	A	2	iETITSTLGR	39	Unconsidered	Protein claret segregational OS=Drosophila melanogaster GN=ncd PE=1 SV=1 - [NCD_DROME]	1	1	P20480	N-Term(TMT6plex)	HCD	1	0	1	1	11930000		17810	26620	1.495	24730	1.388	16840	0.946	13270	0.745	24910	1.399	Redundant	Not Used	14245	0.23	0.464		0.0062	14	25	18	28	78	0	7	300	471600	2	660.391	1319.77	0	0.46
Low	A	2	eQDLPStPR	179	Unconsidered		0	0		N-Term(TMT6plex); T7(Phospho)	HCD	1	0	1	1	9401000		5100	13460	2.64	9776	1.917	3134	0.614	16460	3.227	5871	1.151	No Proteins	Not Used	10290	0.864	1	31	0.19	13	23	16	11	48	0	0	300	194600	2	676.329	1351.65	0	3.25
Low	A	2	eQDLPsTPR	179	Unconsidered		0	0		N-Term(TMT6plex); S6(Phospho)	HCD	1	0	1	2	9401000		5100	13460	2.64	9776	1.917	3134	0.614	16460	3.227	5871	1.151	No Proteins	Not Used	10290	0.864	1	31	0.19	13	23	16	11	48	0	0	300	194600	2	676.329	1351.65	0	3.25
Low	A	2	vEsGADLk	181	Unconsidered		0	0		N-Term(TMT6plex); S3(Phospho); K8(TMT6plex)	HCD	1	0	1	1	16660000		16970	34390	2.027	32470	1.913	14100	0.831	27300	1.609	17930	1.057	No Proteins	Not Used	11507	0.27	0.514		0.26	13	26	19	12	83	0	0	300	363500	2	678.863	1356.72	0	0.29
Low	A	2	vEsGADLk	181	Unconsidered		0	0		N-Term(TMT6plex); S3(Phospho); K8(TMT6plex)	HCD	1	0	1	1	16660000		19260	33210	1.724	27610	1.433	17130	0.889	23740	1.232	20880	1.084	No Proteins	Not Used	11588	0.316	0.574		0.4	13	26	19	11	92	0	0	300	317600	2	678.864	1356.72	0	2.54
Low	A	2	sTmDPVEk	40	Unconsidered	Heat shock 70 kDa protein cognate 4 OS=Drosophila melanogaster GN=Hsc70-4 PE=1 SV=3 - [HSP7D_DROME]	1	1	P11147	N-Term(TMT6plex); M3(Oxidation); K8(TMT6plex)	HCD	1	0	1	1	2209000		9352	13470	1.44	7874	0.842	10600	1.133	7419	0.793	9231	0.987	Redundant	Not Used	10112	0.869	1		0.11	13	24	17	14	59	0	0	300	145500	2	690.878	1380.75	0	2.57
Low	A	2	aAsPEPmk	41	Unconsidered	Protein claret segregational OS=Drosophila melanogaster GN=ncd PE=1 SV=1 - [NCD_DROME]	1	1	P20480	N-Term(TMT6plex); S3(Phospho); M7(Oxidation); K8(TMT6plex)	HCD	1	0	1	1	313000000		18620	51510	2.767	17220	0.925	12610	0.677	21010	1.129	26040	1.399	Redundant	Not Used	9741	0.864	1		0.046	14	26	19	20	84	0	0	300	805100	2	692.851	1384.7	0	0.56
Low	A	2	aAsPEPmk	41	Unconsidered	Protein claret segregational OS=Drosophila melanogaster GN=ncd PE=1 SV=1 - [NCD_DROME]	1	1	P20480	N-Term(TMT6plex); S3(Phospho); M7(Oxidation); K8(TMT6plex)	HCD	1	0	1	1	313000000		45920	186700	4.065	27360	0.596	26590	0.579	86970	1.894	85450	1.861	Redundant	Not Used	9823	0.725	1		0.02	15	25	18	23	79	0	11	192	2681000	2	692.853	1384.7	0	3.38
Low	A	2	aAsPEPmk	41	Unconsidered	Protein claret segregational OS=Drosophila melanogaster GN=ncd PE=1 SV=1 - [NCD_DROME]	1	1	P20480	N-Term(TMT6plex); S3(Phospho); M7(Oxidation); K8(TMT6plex)	HCD	1	0	1	1	460400		3701	7928	2.142	4965	1.341	3102	0.838	4662	1.26	5334	1.441	Redundant	Not Used	9913	0.951	1		0.12	13	25	18	15	74	0	0	300	89810	2	692.854	1384.7	0	3.64
Low	A	2	aAsPEPmk	41	Unconsidered	Protein claret segregational OS=Drosophila melanogaster GN=ncd PE=1 SV=1 - [NCD_DROME]	1	1	P20480	N-Term(TMT6plex); S3(Phospho); M7(Oxidation); K8(TMT6plex)	HCD	1	0	1	1	199900000		158900	434100	2.731	211000	1.327	110600	0.696	211400	1.33	260700	1.64	Redundant	Not Used	9766	0.467	0.919		0.15	13	25	18	13	68	0	45	30	4927000	3	462.238	1384.7	0	4.07
Low	A	2	sAcDINELR	45	Unconsidered	Protein claret segregational OS=Drosophila melanogaster GN=ncd PE=1 SV=1 - [NCD_DROME]	1	1	P20480	N-Term(TMT6plex); S1(Phospho); C3(Carbamidomethyl)	HCD	1	0	1	1	270700000		103700	173600	1.674	54140	0.522	55420	0.534	67390	0.65	108500	1.046	Redundant	Not Used	11530	0.195	0.456		0.00045	15	23	16	37	49	0	4	53	5039000	2	693.819	1386.63	0	1.36
Low	A	2	sAcDINELR	45	Unconsidered	Protein claret segregational OS=Drosophila melanogaster GN=ncd PE=1 SV=1 - [NCD_DROME]	1	1	P20480	N-Term(TMT6plex); S1(Phospho); C3(Carbamidomethyl)	HCD	1	0	1	1	270700000		26380	39990	1.516	24890	0.944	16730	0.634	19910	0.755	28900	1.095	Redundant	Not Used	11456	0.27	0.507		0.12	13	23	16	13	49	0	29	300	405100	2	693.819	1386.63	0	1.45
Low	A	2	sAcDINELR	45	Unconsidered	Protein claret segregational OS=Drosophila melanogaster GN=ncd PE=1 SV=1 - [NCD_DROME]	1	1	P20480	N-Term(TMT6plex); S1(Phospho); C3(Carbamidomethyl)	HCD	1	0	1	1			35250	71500	2.029	28540	0.81	24190	0.686	21230	0.602	38230	1.085	Redundant	Not Used	11609	0.316	0.562		0.0028	14	23	16	29	47	0	24	300	894800	2	693.82	1386.63	0	3.13
Low	A	2	fELSGIPPAPR	48	Unconsidered	Heat shock 70 kDa protein cognate 4 OS=Drosophila melanogaster GN=Hsc70-4 PE=1 SV=3 - [HSP7D_DROME]	1	1	P11147	N-Term(TMT6plex)	HCD	1	0	1	1			11690	19080	1.632	18700	1.599	10460	0.895	7701	0.659	14220	1.216	Redundant	Not Used	14648	0.239	0.482		0.18	15	24	17	12	52	0	56	300	165400	2	706.913	1412.82	0	6.48
Low	A	2	dAGTIAGLNVLR	49	Unconsidered	Heat shock 70 kDa protein cognate 4 OS=Drosophila melanogaster GN=Hsc70-4 PE=1 SV=3 - [HSP7D_DROME]	1	1	P11147	N-Term(TMT6plex)	HCD	1	0	1	1	34230000		11640	15640	1.343	15200	1.306	10350	0.889	6765	0.581	10500	0.902	Redundant	Not Used	14463	0.436	0.809	89	0.27	15	26	19	12	85	0	20	300	90310	2	714.923	1428.84	0	0.64
High	A	2	dAGTIAGLNVLR	49	Unambiguous	Heat shock 70 kDa protein cognate 4 OS=Drosophila melanogaster GN=Hsc70-4 PE=1 SV=3 - [HSP7D_DROME]	1	1	P11147	N-Term(TMT6plex)	HCD	1	0	1	1	34230000		30370	31890	1.05	30560	1.006	27030	0.89	11130	0.367	23140	0.762	Unique	Used	14531	0	0.000199		3.8e-06	16	25	18	60	76	0	0	300	917800	2	714.924	1428.84	0	2.01
Low	A	2	dAGTIAGLNVLR	49	Unconsidered	Heat shock 70 kDa protein cognate 4 OS=Drosophila melanogaster GN=Hsc70-4 PE=1 SV=3 - [HSP7D_DROME]	1	1	P11147	N-Term(TMT6plex)	HCD	1	0	1	1			10830	18890	1.744	11550	1.067	8595	0.794	6544	0.604	9657	0.892	Redundant	Not Used	14606	0.452	0.839		0.0019	15	25	18	33	76	0	16	300	180800	2	714.926	1428.85	0	5.51
Low	A	2	dLLFILtRR	183	Unconsidered		0	0		N-Term(TMT6plex); T7(Phospho)	HCD	1	0	1	1	640700		10360	19770	1.908	19100	1.843	10680	1.031	8032	0.775	12980	1.253	No Proteins	Not Used	14055	0.954	1		0.44	13	26	19	10	97	1	0	300	127500	2	728.412	1455.82	-0.01	-8.73
High	A	2	vEIIANDQGNR	52	Unambiguous	Heat shock 70 kDa protein cognate 4 OS=Drosophila melanogaster GN=Hsc70-4 PE=1 SV=3 - [HSP7D_DROME]|Heat shock 70 kDa protein cognate 3 OS=Drosophila melanogaster GN=Hsc70-3 PE=2 SV=2 - [HSP7C_DROME]	10	2	P11147;P29844	N-Term(TMT6plex)	HCD	1	0	1	1	2543000		18740	20860	1.113	21040	1.123	15190	0.811	11170	0.596	20990	1.121	Not Unique	Not Used	11622	0	0.372	94	0.055	14	26	19	19	97	0	31	300	208200	2	729.4	1457.79	0	0.94
High	A	2	vEIIANDQGNR	52	Unambiguous	Heat shock 70 kDa protein cognate 4 OS=Drosophila melanogaster GN=Hsc70-4 PE=1 SV=3 - [HSP7D_DROME]|Heat shock 70 kDa protein cognate 3 OS=Drosophila melanogaster GN=Hsc70-3 PE=2 SV=2 - [HSP7C_DROME]	10	2	P11147;P29844	N-Term(TMT6plex)	HCD	1	0	1	1	117000000		43370	53410	1.231	49780	1.148	46250	1.066	24740	0.57	52180	1.203	Not Unique	Not Used	11537	0	0.083	103	0.00031	19	26	19	42	99	0	10	300	1125000	2	729.4	1457.79	0	1.53
High	A	2	vEIIANDQGNR	52	Unambiguous	Heat shock 70 kDa protein cognate 4 OS=Drosophila melanogaster GN=Hsc70-4 PE=1 SV=3 - [HSP7D_DROME]|Heat shock 70 kDa protein cognate 3 OS=Drosophila melanogaster GN=Hsc70-3 PE=2 SV=2 - [HSP7C_DROME]	10	2	P11147;P29844	N-Term(TMT6plex)	HCD	1	0	1	1	28010000		21830	31620	1.449	31610	1.448	16140	0.739	15210	0.697	20820	0.954	Not Unique	Not Used	11478	0	0.348		0.031	14	26	19	22	92	0	71	300	525900	3	486.603	1457.8	0	3.15
Low	A	2	vEIIANDQGNR	52	Unconsidered	Heat shock 70 kDa protein cognate 4 OS=Drosophila melanogaster GN=Hsc70-4 PE=1 SV=3 - [HSP7D_DROME]|Heat shock 70 kDa protein cognate 3 OS=Drosophila melanogaster GN=Hsc70-3 PE=2 SV=2 - [HSP7C_DROME]	10	2	P11147;P29844	N-Term(TMT6plex)	HCD	1	0	1	1	1400000		8421	17710	2.103	11590	1.376	6844	0.813	6008	0.713	8917	1.059	Redundant	Not Used	10927	0.195	0.445	89	0.0037	14	26	19	30	82	0		300	0	2	729.402	1457.8	0	4.29
Low	A	2	eSGGNWRDAPR	184	Unconsidered		0	0		N-Term(TMT6plex)	HCD	1	0	1	1			15060	14950	0.993	17010	1.129	10380	0.689	9035	0.6	11980	0.795	No Proteins	Not Used	13132	0.951	1		0.34	15	26	19	11	81	1	0	300	131100	2	737.366	1473.73	-0.01	-9.86
Low	A	2	iLVLDEADk	56	Unconsidered	Putative ATP-dependent RNA helicase me31b OS=Drosophila melanogaster GN=me31B PE=1 SV=3 - [DDX6_DROME]	1	1	P23128	N-Term(TMT6plex); K9(TMT6plex)	HCD	1	0	1	1	2293000		10380	16610	1.6	12860	1.239	8855	0.853	9269	0.893	10660	1.027	Redundant	Not Used	14404	0.344	0.606		0.035	14	24	17	19	52	0	0	300	110300	2	737.452	1473.9	0	2.2
High	A	2	aTLDEDNLk	57	Unambiguous	Heat shock 70 kDa protein cognate 4 OS=Drosophila melanogaster GN=Hsc70-4 PE=1 SV=3 - [HSP7D_DROME]	1	1	P11147	N-Term(TMT6plex); K9(TMT6plex)	HCD	1	0	1	1	79400000		62000	73490	1.185	52490	0.847	58860	0.949	31100	0.502	45280	0.73	Unique	Used	12021	0	0.0573		2.1e-05	16	24	17	52	61	0	7	300	1053000	2	738.92	1476.83	0	1.44
High	A	2	aTLDEDNLk	57	Unambiguous	Heat shock 70 kDa protein cognate 4 OS=Drosophila melanogaster GN=Hsc70-4 PE=1 SV=3 - [HSP7D_DROME]	1	1	P11147	N-Term(TMT6plex); K9(TMT6plex)	HCD	1	0	1	1	79400000		40680	52020	1.279	37240	0.915	46390	1.14	19950	0.49	35910	0.883	Unique	Used	11937	0	0.0778		4.1e-05	16	24	17	49	63	0	6	300	575500	2	738.921	1476.83	0	2.19
Low	A	2	aTLDEDNLk	57	Unconsidered	Heat shock 70 kDa protein cognate 4 OS=Drosophila melanogaster GN=Hsc70-4 PE=1 SV=3 - [HSP7D_DROME]	1	1	P11147	N-Term(TMT6plex); K9(TMT6plex)	HCD	1	0	1	1			24200	26620	1.1	23350	0.965	21100	0.872	10950	0.453	20710	0.856	Redundant	Not Used	12113	0.23	0.463	81	0.0026	14	25	18	31	65	0	0	300	302100	2	738.924	1476.84	0.01	7.23
High	A	2	lIETESSLk	60	Unambiguous	Protein claret segregational OS=Drosophila melanogaster GN=ncd PE=1 SV=1 - [NCD_DROME]	1	1	P20480	N-Term(TMT6plex); K9(TMT6plex)	HCD	1	0	1	1			29260	48250	1.649	17920	0.613	18320	0.626	19140	0.654	37170	1.27	Unique	Used	13538	0	0.326	61	0.00075	17	24	17	36	63	0	24	300	899400	2	739.448	1477.89	0	1.02
Low	A	2	fEELNADLFR	61	Unconsidered	Heat shock 70 kDa protein cognate 4 OS=Drosophila melanogaster GN=Hsc70-4 PE=1 SV=3 - [HSP7D_DROME]	1	1	P11147	N-Term(TMT6plex)	HCD	1	0	1	1	17140000		51350	50350	0.98	74150	1.444	51930	1.011	31100	0.606	50670	0.987	Redundant	Not Used	15387	0.344	0.592		0.015	15	26	19	25	89	0	34	300	1131000	2	741.896	1482.78	0	3.64
Low	A	2	vLIHDtIyR	185	Unconsidered		0	0		N-Term(TMT6plex); T6(Phospho); Y8(Phospho)	HCD	1	0	1	1			8890	9882	1.112	17240	1.939	3438	0.387	6608	0.743	9970	1.122	No Proteins	Not Used	9059	0.707	1	52	0.19	13	22	15	10	38	0	48	300	177200	3	506.917	1518.74	0	3.24
High	A	2	dLNNLPQVLER	62	Unambiguous	Protein claret segregational OS=Drosophila melanogaster GN=ncd PE=1 SV=1 - [NCD_DROME]	1	1	P20480	N-Term(TMT6plex)	HCD	1	0	1	1	6327000		12870	21370	1.66	12150	0.944	7958	0.618	7539	0.586	12800	0.995	Unique	Used	14602	0	0.0221		0.0039	14	26	19	31	91	0	11	300	261200	2	770.442	1539.88	0	4.46
High	A	2	vADSsPPSQk	63	Unambiguous	Nucleosomal histone kinase 1 OS=Drosophila melanogaster GN=ball PE=1 SV=1 - [NHK1_DROME]	1	1	Q7KRY6	N-Term(TMT6plex); S5(Phospho); K10(TMT6plex)	HCD	0.2222	0	1	1	3223000		10660	6608	0.62	12290	1.154	10490	0.984	6395	0.6	16930	1.589	Unique	Used	10230	0	0.308		0.00098	15	25	18	36	74	0	22	300	287300	2	777.404	1553.8	0	2.17
Low	A	2	vADsSPPSQk	63	Unconsidered	Nucleosomal histone kinase 1 OS=Drosophila melanogaster GN=ball PE=1 SV=1 - [NHK1_DROME]	1	1	Q7KRY6	N-Term(TMT6plex); S4(Phospho); K10(TMT6plex)	HCD		0.2222	2	2	3223000		10660	6608	0.62	12290	1.154	10490	0.984	6395	0.6	16930	1.589	Redundant	Not Used	10230				0.0061	15	25	18	28	74	0	22	300	287300	2	777.404	1553.8	0	2.17
Low	A	2	vADSSPPsQk	63	Unconsidered	Nucleosomal histone kinase 1 OS=Drosophila melanogaster GN=ball PE=1 SV=1 - [NHK1_DROME]	1	1	Q7KRY6	N-Term(TMT6plex); S8(Phospho); K10(TMT6plex)	HCD		0.4444	3	3	3223000		10660	6608	0.62	12290	1.154	10490	0.984	6395	0.6	16930	1.589	Redundant	Not Used	10230				0.035	15	25	18	20	74	0	22	300	287300	2	777.404	1553.8	0	2.17
Low	A	2	iISVSPtPVk	186	Unconsidered		0	0		N-Term(TMT6plex); T7(Phospho); K10(TMT6plex)	HCD	1	0	1	1	1064000		7497	12100	1.613	10380	1.385	6529	0.871	4472	0.596	7585	1.012	No Proteins	Not Used	14330	0.48	0.925	99	0.059	14	25	18	18	73	0	0	300	85130	2	789.971	1578.94	0	5.12
Low	A	2	iISVsPTPVk	186	Unconsidered		0	0		N-Term(TMT6plex); S5(Phospho); K10(TMT6plex)	HCD	1	0	1	2	1064000		7497	12100	1.613	10380	1.385	6529	0.871	4472	0.596	7585	1.012	No Proteins	Not Used	14330	0.397	0.704	99	0.059	14	25	18	18	73	0	0	300	85130	2	789.971	1578.94	0	5.12
Low	A	2	sRsAcDINELR	66	Unconsidered	Protein claret segregational OS=Drosophila melanogaster GN=ncd PE=1 SV=1 - [NCD_DROME]	1	1	P20480	N-Term(TMT6plex); S3(Phospho); C5(Carbamidomethyl)	HCD	1	0	1	1	7283000		7374	10860	1.473	6759	0.917	5629	0.763	4032	0.547	8048	1.091	Redundant	Not Used	10415	0.405	0.716		0.09	13	23	16	14	46	1	19	300	160900	2	815.386	1629.76	0	1.63
Low	A	2	sRsAcDINELR	66	Unconsidered	Protein claret segregational OS=Drosophila melanogaster GN=ncd PE=1 SV=1 - [NCD_DROME]	1	1	P20480	N-Term(TMT6plex); S3(Phospho); C5(Carbamidomethyl)	HCD	0.2857	0	1	1	73260000		27700	52140	1.882	31390	1.133	18610	0.672	23440	0.846	28110	1.014	Redundant	Not Used	10378	0.344	0.68	72	0.018	14	23	16	21	49	1	33	176	823800	3	543.927	1629.77	0	2.86
Low	A	2	sRSAcDINELR	66	Unconsidered	Protein claret segregational OS=Drosophila melanogaster GN=ncd PE=1 SV=1 - [NCD_DROME]	1	1	P20480	N-Term(TMT6plex); S1(Phospho); C5(Carbamidomethyl)	HCD		0.2857	2	2	73260000		27700	52140	1.882	31390	1.133	18610	0.672	23440	0.846	28110	1.014	Redundant	Not Used	10378			72	0.069	14	23	16	15	49	1	33	176	823800	3	543.927	1629.77	0	2.86
Low	A	2	sRSAcDINELR	66	Unconsidered	Protein claret segregational OS=Drosophila melanogaster GN=ncd PE=1 SV=1 - [NCD_DROME]	1	1	P20480	N-Term(TMT6plex); S1(Phospho); C5(Carbamidomethyl)	HCD	1	0	1	1			30120	50970	1.692	39800	1.321	19230	0.638	26550	0.881	27930	0.927	Redundant	Not Used	10500	0.925	1		0.19	13	23	16	11	49	1	51	213	435100	3	543.927	1629.77	0	3.19
Low	A	2	sRsAcDINELR	66	Unconsidered	Protein claret segregational OS=Drosophila melanogaster GN=ncd PE=1 SV=1 - [NCD_DROME]	1	1	P20480	N-Term(TMT6plex); S3(Phospho); C5(Carbamidomethyl)	HCD	1	0	1	2			30120	50970	1.692	39800	1.321	19230	0.638	26550	0.881	27930	0.927	Redundant	Not Used	10500	0.922	1		0.2	13	23	16	11	49	1	51	213	435100	3	543.927	1629.77	0	3.19
Low	A	2	sRSAcDINELR	66	Unconsidered	Protein claret segregational OS=Drosophila melanogaster GN=ncd PE=1 SV=1 - [NCD_DROME]	1	1	P20480	N-Term(TMT6plex); S1(Phospho); C5(Carbamidomethyl)	HCD	0.0952	0	1	1	73260000		35410	61560	1.738	34650	0.978	19100	0.539	23100	0.652	33760	0.953	Redundant	Not Used	10438	0.405	0.773		0.017	14	23	16	21	46	1	42	202	824300	3	543.927	1629.77	0	3.53
Low	A	2	sRsAcDINELR	66	Unconsidered	Protein claret segregational OS=Drosophila melanogaster GN=ncd PE=1 SV=1 - [NCD_DROME]	1	1	P20480	N-Term(TMT6plex); S3(Phospho); C5(Carbamidomethyl)	HCD		0.0952	2	2	73260000		35410	61560	1.738	34650	0.978	19100	0.539	23100	0.652	33760	0.953	Redundant	Not Used	10438				0.03	14	23	16	19	46	1	42	202	824300	3	543.927	1629.77	0	3.53
Low	A	2	nssSsGAIPk	188	Unconsidered		0	0		N-Term(TMT6plex); S2(Phospho); S3(Phospho); S5(Phospho); K10(TMT6plex)	HCD	1	0	1	1			1636	775.5	0.474	1789	1.094	850.6	0.52			670.1	0.41	No Proteins	Not Used	8849	0.925	1	32	0.1	13	20	13	11	23	0		300	0	2	823.358	1645.71	0	2.37
Low	A	2	lQtQGLGTALk	189	Unconsidered		0	0		N-Term(TMT6plex); T3(Phospho); K11(TMT6plex)	HCD	1	0	1	1			5816	11100	1.909	14970	2.575	11910	2.047	5029	0.865	11140	1.915	No Proteins	Not Used	14002	0.207	0.461	86	0.3	13	25	18	11	79	0	48	300	118700	2	834.479	1667.95	0	0.56
Low	A	2	vsTQLEQsLQR	190	Unconsidered		0	0		N-Term(TMT6plex); S2(Phospho); S8(Phospho)	HCD	0.1111	0	1	1	1339000		6419	7347	1.145	12800	1.995	6030	0.94	4658	0.726	7615	1.186	No Proteins	Not Used	8831	0.967	1	71	0.041	14	24	17	18	53	0	88	300	102200	3	559.933	1677.78	0	1.69
Low	A	2	vStQLEQsLQR	190	Unconsidered		0	0		N-Term(TMT6plex); T3(Phospho); S8(Phospho)	HCD		0.1111	2	2	1339000		6419	7347	1.145	12800	1.995	6030	0.94	4658	0.726	7615	1.186	No Proteins	Not Used	8831			71	0.066	14	24	17	16	53	0	88	300	102200	3	559.933	1677.78	0	1.69
Low	A	2	rMMmQsGRk	192	Unconsidered		0	0		N-Term(TMT6plex); M4(Oxidation); S6(Phospho); K9(TMT6plex)	HCD	1	0	1	1	2651000		6960	10040	1.443	8321	1.196	4643	0.667	4169	0.599	6545	0.94	No Proteins	Not Used	13652	0.922	1		0.44	13	27	20	11	115	2	27	300	127600	2	839.922	1678.84	0	0.29
High	A	2	lVTHFVQEFk	73	Unambiguous	Heat shock 70 kDa protein cognate 4 OS=Drosophila melanogaster GN=Hsc70-4 PE=1 SV=3 - [HSP7D_DROME]	1	1	P11147	N-Term(TMT6plex); K10(TMT6plex)	HCD	1	0	1	1	52750000		190500	180400	0.947	138300	0.726	199500	1.048	79060	0.415	140900	0.74	Unique	Used	15277	0	0.0339		0.007	14	26	19	28	84	0	4	92	3031000	3	569.34	1706	0	0.46
Low	A	2	tTPSYVAFTDTER	74	Unconsidered	Heat shock 70 kDa protein cognate 4 OS=Drosophila melanogaster GN=Hsc70-4 PE=1 SV=3 - [HSP7D_DROME]	1	1	P11147	N-Term(TMT6plex)	HCD	0.3	0	1	1	9892000		22670	35180	1.552	44250	1.952	20480	0.903	21100	0.931	30790	1.359	Redundant	Not Used	12965	0.344	0.641		0.038	19	26	19	20	81	0	39	300	289600	3	572.962	1716.87	0	4.37
Low	A	2	tTPSYVAFTESER	75	Unconsidered	Heat shock 70 kDa protein cognate 4 OS=Drosophila melanogaster GN=Hsc70-4 PE=1 SV=3 - [HSP7D_DROME]|Heat shock 70 kDa protein cognate 3 OS=Drosophila melanogaster GN=Hsc70-3 PE=2 SV=2 - [HSP7C_DROME]	2	2	P11147;P29844	N-Term(TMT6plex)	HCD		0.3	2	2	9892000		22670	35180	1.552	44250	1.952	20480	0.903	21100	0.931	30790	1.359	Redundant	Not Used	12965				0.15	19	26	19	14	81	0	39	300	289600	3	572.962	1716.87	0	4.37
High	A	2	tTPSYVAFTDTER	74	Unambiguous	Heat shock 70 kDa protein cognate 4 OS=Drosophila melanogaster GN=Hsc70-4 PE=1 SV=3 - [HSP7D_DROME]	1	1	P11147	N-Term(TMT6plex)	HCD	0.4706	0	1	1	19540000		12460	11680	0.937	14700	1.18	11720	0.941	7302	0.586	12540	1.006	Unique	Used	13005	0	0.139		0.0017	19	26	19	34	84	0	33	300	203000	2	858.941	1716.87	0	5.58
Low	A	2	tTPSYVAFTESER	75	Unconsidered	Heat shock 70 kDa protein cognate 4 OS=Drosophila melanogaster GN=Hsc70-4 PE=1 SV=3 - [HSP7D_DROME]|Heat shock 70 kDa protein cognate 3 OS=Drosophila melanogaster GN=Hsc70-3 PE=2 SV=2 - [HSP7C_DROME]	2	2	P11147;P29844	N-Term(TMT6plex)	HCD		0.4706	2	2	19540000		12460	11680	0.937	14700	1.18	11720	0.941	7302	0.586	12540	1.006	Redundant	Not Used	13005				0.059	19	26	19	19	84	0	33	300	203000	2	858.941	1716.87	0	5.58
Low	A	2	iTPSYVAFTADGER	78	Unconsidered	Heat shock 70 kDa protein cognate 3 OS=Drosophila melanogaster GN=Hsc70-3 PE=2 SV=2 - [HSP7C_DROME]	1	1	P29844	N-Term(TMT6plex)	HCD	1	0	1	1	1295000		5895	13160	2.232	10350	1.756	4412	0.748	6182	1.049	9129	1.549	Redundant	Not Used	14300	0.27	0.486		0.0039	17	27	20	31	101	0	59	300	68190	3	585.979	1755.92	0	5.38
High	A	2	iDILTPEDLPEER	79	Unambiguous	Probable nucleolar GTP-binding protein 1 OS=Drosophila melanogaster GN=CG8801 PE=2 SV=1 - [NOG1_DROME]	1	1	Q9V411	N-Term(TMT6plex)	HCD	1	0	1	1	5737000		17720	17550	0.99	23160	1.307	11280	0.637	7548	0.426	14510	0.819	Unique	Used	15300	0	0.00561	101	0.0031	14	26	19	32	94	0	0	300	523500	2	884.981	1768.95	0	0.67
Low	A	2	wmAPEsLQEk	193	Unconsidered		0	0		N-Term(TMT6plex); M2(Oxidation); S6(Phospho); K10(TMT6plex)	HCD	1	0	1	1	35460000		22320	56480	2.53	17520	0.785	29890	1.339	31990	1.433	12650	0.567	No Proteins	Not Used	10036	0.954	1	89	0.35	16	26	19	11	97	0	25	277	824500	3	591.622	1772.85	-0.01	-9.35
Low	A	2	mENRtDGGLPIIR	194	Unconsidered		0	0		N-Term(TMT6plex); M1(Oxidation); T5(Phospho)	HCD	1	0	1	1			10070	21900	2.175	17970	1.785	8893	0.883	8247	0.819	13170	1.309	No Proteins	Not Used	13404	0.925	1	135	0.26	13	27	20	13	106	1	48	300	195700	3	599.641	1796.91	0.01	8.47
Low	A	2	yDAITHPmNFSk	195	Unconsidered		0	0		N-Term(TMT6plex); M8(Oxidation); K12(TMT6plex)	HCD	1	0	1	1			26690	31340	1.174	28290	1.06	25190	0.944	17520	0.657	31140	1.167	No Proteins	Not Used	14064	0.501	0.947	99	0.39	13	27	20	12	122	0	72	300	393200	3	633.334	1897.99	0	-0.18
Low	A	2	nDFmDtLIDmk	196	Unconsidered		0	0		N-Term(TMT6plex); M4(Oxidation); T6(Phospho); M10(Oxidation); K11(TMT6plex)	HCD	1	0	1	1			2313	2998	1.296	2784	1.204	2414	1.044	2210	0.955	3748	1.62	No Proteins	Not Used	8638	0.869	1	79	0.19	16	25	18	13	79	0		300	0	3	638.305	1912.9	0.01	8.95
Low	A	2	gRLyENEDGDERR	197	Unconsidered		0	0		N-Term(TMT6plex); Y4(Phospho)	HCD	1	0	1	1			12930	27380	2.118	14290	1.105	8301	0.642	7650	0.592	11620	0.899	No Proteins	Not Used	14500	0.628	1	94	0.2	15	25	18	13	74	2	52	300	163700	3	639.961	1917.87	0	1.38
High	A	2	sTAGDTHLGGEDFDNR	80	Unambiguous	Heat shock 70 kDa protein cognate 4 OS=Drosophila melanogaster GN=Hsc70-4 PE=1 SV=3 - [HSP7D_DROME]	7	1	P11147	N-Term(TMT6plex)	HCD	1	0	1	1	36940000		15820	22320	1.411	18680	1.181	14530	0.919	12390	0.783	16830	1.064	Unique	Used	10474	0	0.133	77	0.00076	15	26	19	38	99	0	7	300	673500	3	640.97	1920.89	0	3.14
Low	A	2	hEHERVLSLQTk	198	Unconsidered		0	0		N-Term(TMT6plex); K12(TMT6plex)	HCD	1	0	1	1			7977	17940	2.249	9779	1.226	5471	0.686	8763	1.098	8345	1.046	No Proteins	Not Used	14438	0.797	1	84	0.34	13	25	18	10	74	1	45	300	127400	3	645.711	1935.12	0	0.31
Low	A	2	dNNSSVGsVTGSFk	199	Unconsidered		0	0		N-Term(TMT6plex); S8(Phospho); K14(TMT6plex)	HCD	1	0	1	1	3569000		5646	30660	5.43	5741	1.017	6052	1.072	2786	0.493	6388	1.131	No Proteins	Not Used	13416	0.898	1	113	0.54	13	27	20	10	108	0	0	300	181900	2	968.974	1936.94	0	-0.75
Low	A	2	nSNSAVTGDAAAATtk	200	Unconsidered		0	0		N-Term(TMT6plex); T15(Phospho); K16(TMT6plex)	HCD	1	0	1	1			11510	16090	1.398	20000	1.738	10270	0.892	10590	0.921	17270	1.501	No Proteins	Not Used	11172	0.458	0.894	88	0.27	13	27	20	13	116	0	60	300	107600	3	673.009	2017.01	0	6.65
Low	A	2	nSNSAVTGDAAAAtTk	200	Unconsidered		0	0		N-Term(TMT6plex); T14(Phospho); K16(TMT6plex)	HCD	1	0	1	2			11510	16090	1.398	20000	1.738	10270	0.892	10590	0.921	17270	1.501	No Proteins	Not Used	11172	0.405	0.735	88	0.27	13	27	20	13	116	0	60	300	107600	3	673.009	2017.01	0	6.65
Low	A	2	gYNFPQTLMSGsGk	202	Unconsidered		0	0		N-Term(TMT6plex); S12(Phospho); K14(TMT6plex)	HCD	1	0	1	1			9639	13110	1.36	11090	1.151	6757	0.701	5534	0.574	7305	0.758	No Proteins	Not Used	14535	0.864	1		0.23	13	25	18	12	77	0	51	300	125400	3	675.666	2024.98	0	-3.8
High	A	2	kFDDAAVQSDmk	81	Unambiguous	Heat shock 70 kDa protein cognate 4 OS=Drosophila melanogaster GN=Hsc70-4 PE=1 SV=3 - [HSP7D_DROME]	1	1	P11147	N-Term(TMT6plex); K1(TMT6plex); M11(Oxidation); K12(TMT6plex)	HCD	1	0	1	1	50870000		37690	51720	1.372	40680	1.079	37650	0.999	33000	0.875	32330	0.858	Unique	Used	11393	0	0.00301	116	0.00084	15	27	20	38	118	1	13	300	895500	3	686.711	2058.12	0	2.52
High	A	2	iINEPTAAAIAYGLDk	82	Unambiguous	Heat shock 70 kDa protein cognate 4 OS=Drosophila melanogaster GN=Hsc70-4 PE=1 SV=3 - [HSP7D_DROME]|Heat shock 70 kDa protein cognate 3 OS=Drosophila melanogaster GN=Hsc70-3 PE=2 SV=2 - [HSP7C_DROME]	10	2	P11147;P29844	N-Term(TMT6plex); K16(TMT6plex)	HCD	1	0	1	1	33750000		85050	80260	0.944	69570	0.818	68630	0.807	43160	0.507	54440	0.64	Not Unique	Not Used	15409	0	9.75e-08		1.2e-05	16	26	19	56	97	0	0	300	2061000	3	706.747	2118.23	0	2.94
High	A	2	iINEPTAAALAYGLDk	82	Unambiguous	Heat shock 70 kDa protein cognate 4 OS=Drosophila melanogaster GN=Hsc70-4 PE=1 SV=3 - [HSP7D_DROME]|Heat shock 70 kDa protein cognate 3 OS=Drosophila melanogaster GN=Hsc70-3 PE=2 SV=2 - [HSP7C_DROME]	10	2	P11147;P29844	N-Term(TMT6plex); K16(TMT6plex)	HCD	1	0	1	2	33750000		85050	80260	0.944	69570	0.818	68630	0.807	43160	0.507	54440	0.64	Redundant	Not Used	15409	0	9.75e-08		1.2e-05	16	26	19	56	97	0	0	300	2061000	3	706.747	2118.23	0	2.94
Low	A	2	sSGGRGFGMSHSLPSGmSR	203	Unconsidered		0	0		N-Term(TMT6plex); M17(Oxidation)	HCD	1	0	1	1	92680000		37270	36210	0.972	49020	1.315	38510	1.033	23690	0.636	58220	1.562	No Proteins	Not Used	13879	0.951	1	100	0.45	14	27	20	11	103	1	3	257	2606000	3	714.008	2140.01	0	-5.57
High	A	2	eVsDDEADDEkk	84	Unambiguous	Heat shock protein 83 (Fragment) OS=Drosophila pseudoobscura bogotana GN=Hsp83 PE=3 SV=1 - [HSP83_DROPB]	6	1	O16068	N-Term(TMT6plex); S3(Phospho); K11(TMT6plex); K12(TMT6plex)	HCD	1	0	1	1	6331000		7230	18140	2.509	11420	1.579	5729	0.792	28980	4.009	7533	1.042	Unique	Used	10507	0	0.0132		0.054	14	28	21	21	133	1	46	300	275700	3	716.353	2147.05	0	4.36
High	A	2	nQLTTNPENTVFDAk	85	Unambiguous	Heat shock 70 kDa protein cognate 3 OS=Drosophila melanogaster GN=Hsc70-3 PE=2 SV=2 - [HSP7C_DROME]	1	1	P29844	N-Term(TMT6plex); K15(TMT6plex)	HCD	1	0	1	1	8669000		10640	17550	1.651	15250	1.434	8670	0.815	9251	0.87	9918	0.932	Unique	Used	13802	0	0.000133	102	0.00012	20	27	20	47	110	0	70	300	349000	3	717.392	2150.16	0	5.2
High	A	2	nQVAmNPTQTIFDAk	86	Unambiguous	Heat shock 70 kDa protein cognate 4 OS=Drosophila melanogaster GN=Hsc70-4 PE=1 SV=3 - [HSP7D_DROME]	1	1	P11147	N-Term(TMT6plex); M5(Oxidation); K15(TMT6plex)	HCD	1	0	1	1	33260000		15380	20890	1.359	17960	1.168	12800	0.833	11660	0.758	12700	0.826	Unique	Used	14026	0	0.00433	201	3.2e-05	16	27	21	53	126	0	33	300	505600	3	718.055	2152.15	0	1.09
Low	A	2	kLtVPsMEATTk	204	Unconsidered		0	0		N-Term(TMT6plex); K1(TMT6plex); T3(Phospho); S6(Phospho); K12(TMT6plex)	HCD	1	0	1	1	30920000		22760	17080	0.75	20660	0.908	12120	0.533	11580	0.509	20960	0.921	No Proteins	Not Used	9803	0.195	0.449	122	0.35	14	28	21	13	130	1	21	300	373500	3	718.378	2153.12	0	-4.99
Low	A	2	sPLTIPTTSLTEMtk	205	Unconsidered		0	0		N-Term(TMT6plex); T14(Phospho); K15(TMT6plex)	HCD	1	0	1	1			7420	13070	1.761	10470	1.411	6663	0.898	5721	0.771	9733	1.312	No Proteins	Not Used	12051	0.93	1	174	0.41	19	29	22	13	160	0	65	300	166500	3	720.051	2158.14	0	-5.05
Low	A	2	vASFtPtIPNLYTk	206	Unconsidered		0	0		N-Term(TMT6plex); T5(Phospho); T7(Phospho); K14(TMT6plex)	HCD	1	0	1	1			6302	12820	2.034	8695	1.38	3230	0.513	3877	0.615	5988	0.95	No Proteins	Not Used	14855	0.855	1		0.55	15	28	21	11	130	0	63	300	221500	3	724.04	2170.11	0	3.02
Low	A	2	sPsGPTYtQLSAGNGNR	207	Unconsidered		0	0		N-Term(TMT6plex); S1(Phospho); S3(Phospho); T8(Phospho)	HCD	1	0	1	1			6774	10210	1.507	7968	1.176	3353	0.495	6006	0.887	6706	0.99	No Proteins	Not Used	14331	0.925	1	44	0.18	14	23	16	10	40	0	36	300	104600	3	725.959	2175.86	0	-3.72
Low	A	2	sPsGPTyTQLSAGNGNR	207	Unconsidered		0	0		N-Term(TMT6plex); S1(Phospho); S3(Phospho); Y7(Phospho)	HCD	1	0	1	2			6774	10210	1.507	7968	1.176	3353	0.495	6006	0.887	6706	0.99	No Proteins	Not Used	14331	0.925	1	44	0.18	14	23	16	10	40	0	36	300	104600	3	725.959	2175.86	0	-3.72
Low	A	2	vLsVPEGTPFtAVLk	209	Unconsidered		0	0		N-Term(TMT6plex); S3(Phospho); T11(Phospho); K15(TMT6plex)	HCD	1	0	1	1	57300000		93500	94070	1.006	76280	0.816	69880	0.747	75890	0.812	78940	0.844	No Proteins	Not Used	11913	0.954	1	129	0.51	13	29	22	12	159	0	45	59	1595000	4	544.793	2176.15	0	0.71
Low	A	2	sRVQtVLGSItPNLLGR	210	Unconsidered		0	0		N-Term(TMT6plex); T5(Phospho); T11(Phospho)	HCD	1	0	1	1			9443	12250	1.297	9037	0.957	9071	0.961	5262	0.557	11020	1.167	No Proteins	Not Used	11416	0.207	0.461	134	0.18	14	29	22	17	159	1		300	0	3	734.054	2200.15	0	0.69
Low	A	2	isANsVYGFTGAQVGk	211	Unconsidered		0	0		N-Term(TMT6plex); S2(Phospho); S5(Phospho); K16(TMT6plex)	HCD	1	0	1	1	1839000		1574	3040	1.931	2757	1.751	1371	0.871	506.5	0.322	2361	1.5	No Proteins	Not Used	9130	0.855	1	129	0.35	18	27	20	12	116	0	29	300	246100	3	739.695	2217.07	0	-2.28
High	A	2	tVTNAVITVPAYFNDSQR	87	Unambiguous	Heat shock 70 kDa protein cognate 4 OS=Drosophila melanogaster GN=Hsc70-4 PE=1 SV=3 - [HSP7D_DROME]	1	1	P11147	N-Term(TMT6plex)	HCD	1	0	1	1	15790000		9378	18720	1.996	16450	1.754	8759	0.934	7135	0.761	11820	1.261	Unique	Used	15199	0	1.93e-07		5.4e-05	16	29	22	52	159	0	25	300	625800	3	742.4	2225.19	0	4.66
Low	A	2	sENDTLHSNEsSEDLSR	88	Unconsidered		1	0		N-Term(TMT6plex); S11(Phospho)	HCD	0.1429	0	1	1			5568	11090	1.991	7244	1.301	5390	0.968	5264	0.945	7571	1.36	Redundant	Not Used	9842	0.686	1		0.013	14	21	14	21	31	0		300	0	3	743.656	2228.95	0	1.34
Low	A	2	sENDTLHSNESsEDLSR	88	Unconsidered		1	0		N-Term(TMT6plex); S12(Phospho)	HCD		0.1429	2	2			5568	11090	1.991	7244	1.301	5390	0.968	5264	0.945	7571	1.36	Redundant	Not Used	9842				0.024	14	21	14	18	31	0		300	0	3	743.656	2228.95	0	1.34
Low	A	2	sENDTLHsNESSEDLSR	88	Unconsidered		1	0		N-Term(TMT6plex); S8(Phospho)	HCD		0.381	3	3			5568	11090	1.991	7244	1.301	5390	0.968	5264	0.945	7571	1.36	Redundant	Not Used	9842				0.077	14	21	14	13	31	0		300	0	3	743.656	2228.95	0	1.34
Low	A	2	sENDTLHSNESSEDLsR	88	Unconsidered		1	0		N-Term(TMT6plex); S16(Phospho)	HCD		0.5238	4	4			5568	11090	1.991	7244	1.301	5390	0.968	5264	0.945	7571	1.36	Redundant	Not Used	9842				0.14	14	21	14	10	31	0		300	0	3	743.656	2228.95	0	1.34
Low	A	2	eGLQSLYNNLQQQYASR	212	Unconsidered		0	0		N-Term(TMT6plex)	HCD	1	0	1	1	4800000		5089	15250	2.996	8201	1.612	3389	0.666	3739	0.735	5524	1.086	No Proteins	Not Used	14985	0.701	1		0.3	13	28	21	14	138	0	56	300	99610	3	747.72	2241.15	0	-0.04
Low	A	2	kPAGTGAAASSGAAAAAPk	92	Unconsidered	Protein claret segregational OS=Drosophila melanogaster GN=ncd PE=1 SV=1 - [NCD_DROME]	1	1	P20480	N-Term(TMT6plex); K1(TMT6plex); K19(TMT6plex)	HCD	1	0	1	1	2343000		12120	22880	1.888	21890	1.806	10210	0.842	8956	0.739	18260	1.506	Redundant	Not Used	10565	0.945	1	74	0.082	14	26	19	18	93	0	29	300	174400	4	561.331	2242.3	0	-4.22
Low	A	2	mStVQTVLGSItPNLLGR	213	Unconsidered		0	0		N-Term(TMT6plex); T3(Phospho); T12(Phospho)	HCD	0.0909	0	1	1			10100	14060	1.392	10710	1.06	7922	0.784	5856	0.58	10980	1.088	No Proteins	Not Used	11691	0.899	1		0.54	14	28	21	11	139	0	55	300	81510	3	759.38	2276.13	0	-2.69
Low	A	2	msTVQTVLGSItPNLLGR	213	Unconsidered		0	0		N-Term(TMT6plex); S2(Phospho); T12(Phospho)	HCD		0.0909	2	2			10100	14060	1.392	10710	1.06	7922	0.784	5856	0.58	10980	1.088	No Proteins	Not Used	11691				0.62	14	28	21	10	139	0	55	300	81510	3	759.38	2276.13	0	-2.69
Low	A	2	kyPVDmAGFAVSVk	215	Unconsidered		0	0		N-Term(TMT6plex); K1(TMT6plex); Y2(Phospho); M6(Oxidation); K14(TMT6plex)	HCD	1	0	1	1	11290000		15210	20010	1.315	23500	1.545	11330	0.745	11190	0.735	18070	1.188	No Proteins	Not Used	11722	0.951	1	110	0.12	20	27	20	16	102	1	28	300	187500	3	765.75	2295.24	0	-3.36
Low	A	2	dTsPSASIEGAGSSGNEAk	216	Unconsidered		0	0		N-Term(TMT6plex); S3(Phospho); K19(TMT6plex)	HCD	0.0556	0	1	1	957300		5950	9645	1.621	6710	1.128	3159	0.531	4143	0.696	6660	1.119	No Proteins	Not Used	11063	0.701	1	118	0.087	14	27	20	18	105	0	39	300	82700	3	768.366	2303.08	0	1.15
Low	A	2	dtSPSASIEGAGSSGNEAk	216	Unconsidered		0	0		N-Term(TMT6plex); T2(Phospho); K19(TMT6plex)	HCD	0.0556	0	1	2	957300		5950	9645	1.621	6710	1.128	3159	0.531	4143	0.696	6660	1.119	No Proteins	Not Used	11063	0.701	1	118	0.087	14	27	20	18	105	0	39	300	82700	3	768.366	2303.08	0	1.15
Low	A	2	dTSPSAsIEGAGSSGNEAk	216	Unconsidered		0	0		N-Term(TMT6plex); S7(Phospho); K19(TMT6plex)	HCD		0.0556	3	3	957300		5950	9645	1.621	6710	1.128	3159	0.531	4143	0.696	6660	1.119	No Proteins	Not Used	11063			118	0.1	14	27	20	17	105	0	39	300	82700	3	768.366	2303.08	0	1.15
Low	A	2	dTSPsASIEGAGSSGNEAk	216	Unconsidered		0	0		N-Term(TMT6plex); S5(Phospho); K19(TMT6plex)	HCD		0.0556	3	4	957300		5950	9645	1.621	6710	1.128	3159	0.531	4143	0.696	6660	1.119	No Proteins	Not Used	11063			118	0.1	14	27	20	17	105	0	39	300	82700	3	768.366	2303.08	0	1.15
Low	A	2	dTSPSASIEGAGsSGNEAk	216	Unconsidered		0	0		N-Term(TMT6plex); S13(Phospho); K19(TMT6plex)	HCD		0.4444	5	5	957300		5950	9645	1.621	6710	1.128	3159	0.531	4143	0.696	6660	1.119	No Proteins	Not Used	11063			118	0.47	14	27	20	11	105	0	39	300	82700	3	768.366	2303.08	0	1.15
High	A	2	qkELEGVcNPIITk	93	Unambiguous	Heat shock 70 kDa protein cognate 4 OS=Drosophila melanogaster GN=Hsc70-4 PE=1 SV=3 - [HSP7D_DROME]	1	1	P11147	N-Term(TMT6plex); K2(TMT6plex); C8(Carbamidomethyl); K14(TMT6plex)	HCD	1	0	1	1	11070000		14030	18200	1.297	13540	0.965	13870	0.989	7282	0.519	11980	0.854	Unique	Used	13638	0	0.000152		0.00023	15	23	16	40	42	1	39	300	163100	3	772.795	2316.37	0	6
Low	A	2	tkEELSELQAIHEk	94	Unconsidered	Protein claret segregational OS=Drosophila melanogaster GN=ncd PE=1 SV=1 - [NCD_DROME]	1	1	P20480	N-Term(TMT6plex); K2(TMT6plex); K14(TMT6plex)	HCD	1	0	1	1	18270000		13850	24420	1.763	17310	1.25	7948	0.574	10530	0.76	15630	1.128	Redundant	Not Used	13351	0.195	0.453		0.23	13	25	18	12	68	1	37	300	791300	4	586.342	2342.35	0	-2.33
Low	A	2	dLtkSsANLSLmQtR	221	Unconsidered		0	0		N-Term(TMT6plex); T3(Phospho); K4(TMT6plex); S6(Phospho); M12(Oxidation); T14(Phospho)	HCD	1	0	1	1														No Proteins	Not Used		0.925	1		0.23	16	25	18	12	79	1		225	0	3	793.695	2379.07	0	-5.61
Low	A	2	dLtksSANLSLmQtR	221	Unconsidered		0	0		N-Term(TMT6plex); T3(Phospho); K4(TMT6plex); S5(Phospho); M12(Oxidation); T14(Phospho)	HCD	1	0	1	2														No Proteins	Not Used		0.925	1		0.23	16	25	18	12	79	1		225	0	3	793.695	2379.07	0	-5.61
High	A	2	vAPEEHPVLLTEAPLNPk	95	Unambiguous	Actin-42A OS=Drosophila melanogaster GN=Act42A PE=1 SV=3 - [ACT2_DROME]	6	1	P02572	N-Term(TMT6plex); K18(TMT6plex)	HCD	1	0	1	1			8679	29600	3.41	11210	1.291	5948	0.685	8135	0.937	7274	0.838	Unique	Used	14102	0	0.0421		0.00067	15	26	19	38	86	0	61	300	311000	4	603.857	2412.4	0	6.04
Low	A	2	vERSQPsIsSSSSSSSSSSR	223	Unconsidered		0	0		N-Term(TMT6plex); S7(Phospho); S9(Phospho)	HCD	0.3125	0	1	1	2441000		1805	1931	1.07	2044	1.132	1889	1.046	772.1	0.428	2954	1.636	No Proteins	Not Used	8968	0.935	1	68	0.076	17	24	17	16	55	1	49	300	233300	3	806.678	2418.02	-0.01	-8.44
Low	A	2	vERSQPSIssSSSSSSSSSR	223	Unconsidered		0	0		N-Term(TMT6plex); S9(Phospho); S10(Phospho)	HCD		0.3125	2	2	2441000		1805	1931	1.07	2044	1.132	1889	1.046	772.1	0.428	2954	1.636	No Proteins	Not Used	8968			68	0.24	17	24	17	11	55	1	49	300	233300	3	806.678	2418.02	-0.01	-8.44
Low	A	2	yYEENLNVLNFAsIAk	225	Unconsidered		0	0		N-Term(TMT6plex); S13(Phospho); K16(TMT6plex)	HCD	1	0	1	1			5356	9912	1.851	7166	1.338	4300	0.803	3453	0.645	5541	1.035	No Proteins	Not Used	13978	0.701	1		0.64	13	29	22	11	173	0	42	300	177500	3	809.418	2426.24	0	-0.59
Low	A	2	aMVNIGNGNASAStIGGsVLAR	226	Unconsidered		0	0		N-Term(TMT6plex); T14(Phospho); S18(Phospho)	HCD	1	0	1	1			3048	5002	1.641	5400	1.772	1465	0.481	2378	0.78	3453	1.133	No Proteins	Not Used	14795	0.143	0.407		0.4	13	28	21	12	134	0	0	300	127600	3	817.061	2449.17	0.01	7.31
Low	A	2	aMVNIGNGNASAsTIGGsVLAR	226	Unconsidered		0	0		N-Term(TMT6plex); S13(Phospho); S18(Phospho)	HCD	1	0	1	2			3048	5002	1.641	5400	1.772	1465	0.481	2378	0.78	3453	1.133	No Proteins	Not Used	14795	0.143	0.407		0.4	13	28	21	12	134	0	0	300	127600	3	817.061	2449.17	0.01	7.31
Low	A	2	aMVNIGNGNAsASTIGGsVLAR	226	Unconsidered		0	0		N-Term(TMT6plex); S11(Phospho); S18(Phospho)	HCD	1	0	1	3			3048	5002	1.641	5400	1.772	1465	0.481	2378	0.78	3453	1.133	No Proteins	Not Used	14795	0.195	0.434		0.47	13	28	21	12	134	0	0	300	127600	3	817.061	2449.17	0.01	7.31
Low	A	2	dDSsGASMDDGsPQNLPQLR	229	Unconsidered		0	0		N-Term(TMT6plex); S4(Phospho); S12(Phospho)	HCD	1	0	1	1			524.1	1616	3.083	2707	5.166	1567	2.99	540.2	1.031	1951	3.722	No Proteins	Not Used	9252	0.951	1	48	0.22	13	24	17	11	55	0		300	0	3	827.013	2479.02	0.01	7.78
Low	A	2	dDsSGASMDDGsPQNLPQLR	229	Unconsidered		0	0		N-Term(TMT6plex); S3(Phospho); S12(Phospho)	HCD	1	0	1	2			524.1	1616	3.083	2707	5.166	1567	2.99	540.2	1.031	1951	3.722	No Proteins	Not Used	9252	0.951	1	48	0.22	13	24	17	11	55	0		300	0	3	827.013	2479.02	0.01	7.78
Low	A	2	nSAMEGDAWVLsFtDAENR	231	Unconsidered		0	0		N-Term(TMT6plex); S12(Phospho); T14(Phospho)	HCD	1	0	1	1			3402	3307	0.972	4183	1.229	3759	1.105	1359	0.399	5138	1.51	No Proteins	Not Used	9292	0.864	1	34	0.16	13	23	16	11	43	0	87	300	70540	3	834.674	2502.01	-0.01	-7.22
Low	A	2	nmtmQRtmkLyk	232	Unconsidered		0	0		N-Term(TMT6plex); M2(Oxidation); T3(Phospho); M4(Oxidation); T7(Phospho); M8(Oxidation); K9(TMT6plex); Y11(Phospho); K12(TMT6plex)	HCD	1	0	1	1			6114	10970	1.794	39870	6.521	4552	0.745	4642	0.759	9175	1.5	No Proteins	Not Used	13396	0.282	0.532	58	0.23	17	26	19	13	95	2	32	300	504400	3	840.724	2520.16	0	3.56
Low	A	2	nmtmQRtmkLyk	232	Unconsidered		0	0		N-Term(TMT6plex); M2(Oxidation); T3(Phospho); M4(Oxidation); T7(Phospho); M8(Oxidation); K9(TMT6plex); Y11(Phospho); K12(TMT6plex)	HCD	1	0	1	1	191500000		7012	10090	1.439	33290	4.747	5488	0.783	4741	0.676	8668	1.236	No Proteins	Not Used	13230	0.716	1	96	0.47	20	27	20	11	115	2	0	300	247200	3	840.727	2520.17	0.01	8.06
Low	A	2	lSLPVtcmGEFISEQEk	234	Unconsidered		0	0		N-Term(TMT6plex); T6(Phospho); C7(Carbamidomethyl); M8(Oxidation); K17(TMT6plex)	HCD	1	0	1	1	2180000		6545	8817	1.347	12260	1.873	4620	0.706	2724	0.416	4865	0.743	No Proteins	Not Used	13553	0.855	1	151	0.63	19	29	22	11	163	0	38	300	298500	3	841.413	2522.23	0	-2.72
Low	A	2	lsLPVTcmGEFISEQEk	234	Unconsidered		0	0		N-Term(TMT6plex); S2(Phospho); C7(Carbamidomethyl); M8(Oxidation); K17(TMT6plex)	HCD	1	0	1	2	2180000		6545	8817	1.347	12260	1.873	4620	0.706	2724	0.416	4865	0.743	No Proteins	Not Used	13553	0.855	1	151	0.63	19	29	22	11	163	0	38	300	298500	3	841.413	2522.23	0	-2.72
Low	A	2	kMyEELLNsVPMLk	236	Unconsidered		0	0		N-Term(TMT6plex); K1(TMT6plex); Y3(Phospho); S9(Phospho); K14(TMT6plex)	HCD	0	0	1	1	6675000		3409	17130	5.025	3532	1.036	3182	0.933	2196	0.644	3828	1.123	No Proteins	Not Used	14733	0.898	1	131	0.7	17	28	21	10	156	1	18	300	114000	3	848.105	2542.3	0	-2.14
Low	A	2	rRPsMGALASGSSGGGSGQRk	237	Unconsidered		0	0		N-Term(TMT6plex); S4(Phospho); K21(TMT6plex)	HCD		0	2	2	6675000		3409	17130	5.025	3532	1.036	3182	0.933	2196	0.644	3828	1.123	No Proteins	Not Used	14733	0.898	1	131	0.72	17	28	21	10	156	2	18	300	114000	3	848.105	2542.3	0	-2.29
Low	A	2	tFQPcDLLDAmSSSSSDk	238	Unconsidered		0	0		T1(Phospho); N-Term(TMT6plex); C5(Carbamidomethyl); M11(Oxidation); K18(TMT6plex)	HCD	1	0	1	1			7076	9171	1.296	20380	2.88	6367	0.9	6067	0.857	7421	1.049	No Proteins	Not Used	13415	0.935	1		0.53	15	27	20	10	108	0	35	300	193700	3	848.38	2543.13	-0.01	-7.6
Low	A	2	iQDQcGGcMYVsGVPGTGk	239	Unconsidered		0	0		N-Term(TMT6plex); C5(Carbamidomethyl); C8(Carbamidomethyl); S12(Phospho); K19(TMT6plex)	HCD	1	0	1	1														No Proteins	Not Used		0.922	1	136	0.52	17	28	21	11	129	0	0	300	307200	2	1276.6	2552.19	0.01	4.25
Low	A	2	iQDQcGGcMyVSGVPGTGk	239	Unconsidered		0	0		N-Term(TMT6plex); C5(Carbamidomethyl); C8(Carbamidomethyl); Y10(Phospho); K19(TMT6plex)	HCD	1	0	1	2														No Proteins	Not Used		0.922	1	136	0.52	17	28	21	11	129	0	0	300	307200	2	1276.6	2552.19	0.01	4.25
Low	A	2	aLDQPDVSLsDQDQLQHtR	241	Unconsidered		0	0		N-Term(TMT6plex); S10(Phospho); T18(Phospho)	HCD	1	0	1	1				972.5		852.4		541.6		421.7		376.7		No Proteins	Not Used	9331	0.686	1	117	0.12	15	27	20	16	107	0		300	0	3	852.38	2555.13	0	-4.35
Low	A	2	aLDQPDVsLSDQDQLQHtR	241	Unconsidered		0	0		N-Term(TMT6plex); S8(Phospho); T18(Phospho)	HCD	1	0	1	2				972.5		852.4		541.6		421.7		376.7		No Proteins	Not Used	9331	0.686	1	117	0.12	15	27	20	16	107	0		300	0	3	852.38	2555.13	0	-4.35
Low	A	2	aTALNAsQEHDDDEANSEk	96	Unconsidered		1	0		N-Term(TMT6plex); S7(Phospho); K19(TMT6plex)	HCD	1	0	1	1	1341000		3752	10990	2.93	7802	2.08	2444	0.651	3403	0.907	5725	1.526	Redundant	Not Used	10396	0.458	0.892	137	0.25	16	27	20	13	102	0	17	300	108400	4	646.547	2583.17	0	1.6
Low	A	2	aTALNAsQEHDDDEANSEk	96	Unconsidered		1	0		N-Term(TMT6plex); S7(Phospho); K19(TMT6plex)	HCD	1	0	1	1			1530	3719	2.43	2809	1.836	2765	1.807	2963	1.936	3166	2.069	Redundant	Not Used	10391	0.922	1	131	0.43	17	27	20	11	104	0		300	0	3	861.727	2583.17	0	2.48
Low	A	2	mNDEPFDLHYcNtQmDSR	243	Unconsidered		0	0		N-Term(TMT6plex); C11(Carbamidomethyl); T13(Phospho); M15(Oxidation)	HCD	1	0	1	1			1423	628.5	0.442	1651	1.16	2206	1.55	494.1	0.347	2205	1.55	No Proteins	Not Used	9171	0.603	1	39	0.05	17	24	17	17	52	0		300	0	3	866.673	2598.01	-0.01	-9.33
Low	A	2	dNVSDISSIAstsPQRPk	244	Unconsidered		0	0		N-Term(TMT6plex); S11(Phospho); T12(Phospho); S13(Phospho); K18(TMT6plex)	HCD	1	0	1	1			6552	6988	1.067	7034	1.074	4348	0.664	3244	0.495	6106	0.932	No Proteins	Not Used	10315	0.96	1	99	0.56	20	27	20	10	122	0	68	300	90610	4	650.804	2600.19	0	5.28
Low	A	2	dLILMsHLQDNIDAADPStR	245	Unconsidered		0	0		N-Term(TMT6plex); S6(Phospho); T19(Phospho)	HCD	0.1667	0	1	1	39260000		45290	11320	0.25	12040	0.266	7606	0.168	8580	0.189	12560	0.277	No Proteins	Not Used	9499	0.707	1		0.3	20	27	20	12	103	0	35	300	1058000	4	654.306	2614.2	0	7.06
Low	A	2	dLILMsHLQDNIDAADPsTR	245	Unconsidered		0	0		N-Term(TMT6plex); S6(Phospho); S18(Phospho)	HCD		0.1667	2	2	39260000		45290	11320	0.25	12040	0.266	7606	0.168	8580	0.189	12560	0.277	No Proteins	Not Used	9499				0.49	20	27	20	10	103	0	35	300	1058000	4	654.306	2614.2	0	7.06
Low	A	2	dDTLSEHSGSGASSsAkSk	247	Unconsidered		0	0		N-Term(TMT6plex); S15(Phospho); K17(TMT6plex); K19(TMT6plex)	HCD	1	0	1	1			5125	19720	3.847	3455	0.674	2589	0.505	3500	0.683	3121	0.609	No Proteins	Not Used	11125	0.855	1	129	0.75	15	28	21	10	157	1	36	300	107500	3	873.436	2618.29	0	1.08
Low	A	2	dDTLSEHSGSGASsSAkSk	247	Unconsidered		0	0		N-Term(TMT6plex); S14(Phospho); K17(TMT6plex); K19(TMT6plex)	HCD	1	0	1	2			5125	19720	3.847	3455	0.674	2589	0.505	3500	0.683	3121	0.609	No Proteins	Not Used	11125	0.855	1	129	0.75	15	28	21	10	157	1	36	300	107500	3	873.436	2618.29	0	1.08
Low	A	2	hQHHHQQAPNVtPTPGSPTSR	249	Unconsidered		0	0		N-Term(TMT6plex); T12(Phospho)	HCD	1	0	1	1			7568	6248	0.826	7744	1.023	6982	0.923	3088	0.408	8286	1.095	No Proteins	Not Used	14169	0.938	1	153	0.35	21	28	21	13	129	0	24	300	242000	3	875.084	2623.24	0	-4.01
Low	A	2	mkPQTSSNNNLsPPGTSk	98	Unconsidered	Nucleosomal histone kinase 1 OS=Drosophila melanogaster GN=ball PE=1 SV=1 - [NHK1_DROME]	1	1	Q7KRY6	M1(Oxidation); N-Term(TMT6plex); K2(TMT6plex); S12(Phospho); K18(TMT6plex)	HCD	0.35	0	1	1			11700	15890	1.357	16780	1.434	10710	0.915	6908	0.59	17940	1.533	Redundant	Not Used	11049	0.869	1		0.1	15	30	23	20	217	0	49	300	104800	4	668.602	2671.38	0	4.27
Low	A	2	mkPQTsSNNNLSPPGTSk	98	Unconsidered	Nucleosomal histone kinase 1 OS=Drosophila melanogaster GN=ball PE=1 SV=1 - [NHK1_DROME]	1	1	Q7KRY6	M1(Oxidation); N-Term(TMT6plex); K2(TMT6plex); S6(Phospho); K18(TMT6plex)	HCD		0.35	2	2			11700	15890	1.357	16780	1.434	10710	0.915	6908	0.59	17940	1.533	Redundant	Not Used	11049				0.53	15	30	23	13	217	0	49	300	104800	4	668.602	2671.38	0	4.27
Low	A	2	mkPQTSsNNNLSPPGTSk	98	Unconsidered	Nucleosomal histone kinase 1 OS=Drosophila melanogaster GN=ball PE=1 SV=1 - [NHK1_DROME]	1	1	Q7KRY6	M1(Oxidation); N-Term(TMT6plex); K2(TMT6plex); S7(Phospho); K18(TMT6plex)	HCD		0.45	3	3			11700	15890	1.357	16780	1.434	10710	0.915	6908	0.59	17940	1.533	Redundant	Not Used	11049				0.85	15	30	23	11	217	0	49	300	104800	4	668.602	2671.38	0	4.27
Low	A	2	mkPQtSSNNNLSPPGTSk	98	Unconsidered	Nucleosomal histone kinase 1 OS=Drosophila melanogaster GN=ball PE=1 SV=1 - [NHK1_DROME]	1	1	Q7KRY6	M1(Oxidation); N-Term(TMT6plex); K2(TMT6plex); T5(Phospho); K18(TMT6plex)	HCD		0.5	4	4			11700	15890	1.357	16780	1.434	10710	0.915	6908	0.59	17940	1.533	Redundant	Not Used	11049				1.1	15	30	23	10	217	0	49	300	104800	4	668.602	2671.38	0	4.27
Low	A	2	vEVsREGkYLSTLsGAk	250	Unconsidered		0	0		N-Term(TMT6plex); S4(Phospho); K8(TMT6plex); S14(Phospho); K17(TMT6plex)	HCD	0.1538	0	1	1			4353	7306	1.679	5904	1.356	3350	0.77	2741	0.63	4059	0.933	No Proteins	Not Used	15041	0.94	1	135	0.45	20	29	22	13	175	2	55	300	48410	3	891.148	2671.43	0.01	7.88
Low	A	2	vEVsREGkYLStLSGAk	250	Unconsidered		0	0		N-Term(TMT6plex); S4(Phospho); K8(TMT6plex); T12(Phospho); K17(TMT6plex)	HCD	0.1538	0	1	2			4353	7306	1.679	5904	1.356	3350	0.77	2741	0.63	4059	0.933	No Proteins	Not Used	15041	0.94	1	135	0.45	20	29	22	13	175	2	55	300	48410	3	891.148	2671.43	0.01	7.88
Low	A	2	vEVsREGkyLSTLSGAk	250	Unconsidered		0	0		N-Term(TMT6plex); S4(Phospho); K8(TMT6plex); Y9(Phospho); K17(TMT6plex)	HCD		0.1538	3	3			4353	7306	1.679	5904	1.356	3350	0.77	2741	0.63	4059	0.933	No Proteins	Not Used	15041			135	0.75	20	29	22	11	175	2	55	300	48410	3	891.148	2671.43	0.01	7.88
Low	A	2	vILTtGGtGFAPRDVtPEAtR	253	Unconsidered		0	0		N-Term(TMT6plex); T5(Phospho); T8(Phospho); T16(Phospho); T20(Phospho)	HCD	1	0	1	1			2931	3261	1.113	4931	1.683	1714	0.585	1766	0.603	3099	1.058	No Proteins	Not Used	9593	0.855	1	151	0.32	15	27	20	13	122	1		300	0	3	903.401	2708.19	0	5.11
Low	A	2	vILtTGGtGFAPRDVtPEAtR	253	Unconsidered		0	0		N-Term(TMT6plex); T4(Phospho); T8(Phospho); T16(Phospho); T20(Phospho)	HCD	1	0	1	2			2931	3261	1.113	4931	1.683	1714	0.585	1766	0.603	3099	1.058	No Proteins	Not Used	9593	0.855	1	151	0.32	15	27	20	13	122	1		300	0	3	903.401	2708.19	0	5.11
Low	A	2	iWcFGPDGTGPNFILDctk	255	Unconsidered		0	0		N-Term(TMT6plex); C3(Carbamidomethyl); C17(Carbamidomethyl); T18(Phospho); K19(TMT6plex)	HCD	1	0	1	1			1928	4162	2.159	3246	1.684	2465	1.278	1494	0.775	3028	1.571	No Proteins	Not Used	14425	0.195	0.456	176	0.95	13	29	22	10	199	0		300	0	3	912.774	2736.31	0	3.8
Low	A	2	lYQGAGGAPPPEGGDDADLkDEL	102	Unconsidered	Heat shock 70 kDa protein cognate 3 OS=Drosophila melanogaster GN=Hsc70-3 PE=2 SV=2 - [HSP7C_DROME]	1	1	P29844	N-Term(TMT6plex); K20(TMT6plex)	HCD	1	0	1	1	1198000		3342	4665	1.396	3035	0.908	2575	0.77	1878	0.562	2823	0.845	Redundant	Not Used	14731	0.701	1	173	0.71	14	29	22	11	196	1	48	300	65940	3	915.135	2743.39	0	2.6
High	A	2	yLNNSVANSSTQSNNSGsFDk	103	Unambiguous	Protein claret segregational OS=Drosophila melanogaster GN=ncd PE=1 SV=1 - [NCD_DROME]	1	1	P20480	N-Term(TMT6plex); S18(Phospho); K21(TMT6plex)	HCD	0.275	0	1	1	3075000		9466	14640	1.546	10020	1.059	8442	0.892	7561	0.799	11220	1.185	Unique	Used	12658	0	0.00814	132	0.00083	17	29	22	40	159	0	20	300	176700	4	693.829	2772.3	0	2.77
Low	A	2	yLNNSVANSSTQSNNsGSFDk	103	Unconsidered	Protein claret segregational OS=Drosophila melanogaster GN=ncd PE=1 SV=1 - [NCD_DROME]	1	1	P20480	N-Term(TMT6plex); S16(Phospho); K21(TMT6plex)	HCD		0.275	2	2	3075000		9466	14640	1.546	10020	1.059	8442	0.892	7561	0.799	11220	1.185	Redundant	Not Used	12658			132	0.0098	17	29	22	29	159	0	20	300	176700	4	693.829	2772.3	0	2.77
Low	A	2	yLNNSVANSSTQsNNSGSFDk	103	Unconsidered	Protein claret segregational OS=Drosophila melanogaster GN=ncd PE=1 SV=1 - [NCD_DROME]	1	1	P20480	N-Term(TMT6plex); S13(Phospho); K21(TMT6plex)	HCD		0.425	3	3	3075000		9466	14640	1.546	10020	1.059	8442	0.892	7561	0.799	11220	1.185	Redundant	Not Used	12658			132	0.043	17	29	22	23	159	0	20	300	176700	4	693.829	2772.3	0	2.77
Low	A	2	yLNNSVANSStQSNNSGSFDk	103	Unconsidered	Protein claret segregational OS=Drosophila melanogaster GN=ncd PE=1 SV=1 - [NCD_DROME]	1	1	P20480	N-Term(TMT6plex); T11(Phospho); K21(TMT6plex)	HCD		0.475	4	4	3075000		9466	14640	1.546	10020	1.059	8442	0.892	7561	0.799	11220	1.185	Redundant	Not Used	12658			132	0.068	17	29	22	21	159	0	20	300	176700	4	693.829	2772.3	0	2.77
Low	A	2	yLNNSVANSsTQSNNSGSFDk	103	Unconsidered	Protein claret segregational OS=Drosophila melanogaster GN=ncd PE=1 SV=1 - [NCD_DROME]	1	1	P20480	N-Term(TMT6plex); S10(Phospho); K21(TMT6plex)	HCD		0.475	4	5	3075000		9466	14640	1.546	10020	1.059	8442	0.892	7561	0.799	11220	1.185	Redundant	Not Used	12658			132	0.068	17	29	22	21	159	0	20	300	176700	4	693.829	2772.3	0	2.77
Low	A	2	yLNNSVANsSTQSNNSGSFDk	103	Unconsidered	Protein claret segregational OS=Drosophila melanogaster GN=ncd PE=1 SV=1 - [NCD_DROME]	1	1	P20480	N-Term(TMT6plex); S9(Phospho); K21(TMT6plex)	HCD		0.475	4	6	3075000		9466	14640	1.546	10020	1.059	8442	0.892	7561	0.799	11220	1.185	Redundant	Not Used	12658			132	0.068	17	29	22	21	159	0	20	300	176700	4	693.829	2772.3	0	2.77
Low	A	2	yLNNsVANSSTQSNNSGSFDk	103	Unconsidered	Protein claret segregational OS=Drosophila melanogaster GN=ncd PE=1 SV=1 - [NCD_DROME]	1	1	P20480	N-Term(TMT6plex); S5(Phospho); K21(TMT6plex)	HCD		0.725	7	7	3075000		9466	14640	1.546	10020	1.059	8442	0.892	7561	0.799	11220	1.185	Redundant	Not Used	12658			132	0.63	17	29	22	11	159	0	20	300	176700	4	693.829	2772.3	0	2.77
High	A	2	yLNNSVANSSTQSNNSGsFDk	103	Unambiguous	Protein claret segregational OS=Drosophila melanogaster GN=ncd PE=1 SV=1 - [NCD_DROME]	1	1	P20480	N-Term(TMT6plex); S18(Phospho); K21(TMT6plex)	HCD	0.1053	0	1	1	20480000		13210	8668	0.656	8088	0.612	9937	0.752	7226	0.547	12850	0.973	Unique	Used	12641	0	0.0109	131	0.0012	21	28	21	38	149	0	0	300	87160	3	924.773	2772.3	0.01	5.46
Low	A	2	yLNNSVANSSTQSNNsGSFDk	103	Unconsidered	Protein claret segregational OS=Drosophila melanogaster GN=ncd PE=1 SV=1 - [NCD_DROME]	1	1	P20480	N-Term(TMT6plex); S16(Phospho); K21(TMT6plex)	HCD		0.1053	2	2	20480000		13210	8668	0.656	8088	0.612	9937	0.752	7226	0.547	12850	0.973	Redundant	Not Used	12641			131	0.0027	21	28	21	34	149	0	0	300	87160	3	924.773	2772.3	0.01	5.46
Low	A	2	yLNNSVANSSTQsNNSGSFDk	103	Unconsidered	Protein claret segregational OS=Drosophila melanogaster GN=ncd PE=1 SV=1 - [NCD_DROME]	1	1	P20480	N-Term(TMT6plex); S13(Phospho); K21(TMT6plex)	HCD		0.2368	3	3	20480000		13210	8668	0.656	8088	0.612	9937	0.752	7226	0.547	12850	0.973	Redundant	Not Used	12641			131	0.0084	21	28	21	29	149	0	0	300	87160	3	924.773	2772.3	0.01	5.46
Low	A	2	yLNNSVANSStQSNNSGSFDk	103	Unconsidered	Protein claret segregational OS=Drosophila melanogaster GN=ncd PE=1 SV=1 - [NCD_DROME]	1	1	P20480	N-Term(TMT6plex); T11(Phospho); K21(TMT6plex)	HCD		0.2895	4	4	20480000		13210	8668	0.656	8088	0.612	9937	0.752	7226	0.547	12850	0.973	Redundant	Not Used	12641			131	0.014	21	28	21	27	149	0	0	300	87160	3	924.773	2772.3	0.01	5.46
Low	A	2	yLNNSVANSsTQSNNSGSFDk	103	Unconsidered	Protein claret segregational OS=Drosophila melanogaster GN=ncd PE=1 SV=1 - [NCD_DROME]	1	1	P20480	N-Term(TMT6plex); S10(Phospho); K21(TMT6plex)	HCD		0.2895	4	5	20480000		13210	8668	0.656	8088	0.612	9937	0.752	7226	0.547	12850	0.973	Redundant	Not Used	12641			131	0.014	21	28	21	27	149	0	0	300	87160	3	924.773	2772.3	0.01	5.46
Low	A	2	yLNNSVANsSTQSNNSGSFDk	103	Unconsidered	Protein claret segregational OS=Drosophila melanogaster GN=ncd PE=1 SV=1 - [NCD_DROME]	1	1	P20480	N-Term(TMT6plex); S9(Phospho); K21(TMT6plex)	HCD		0.5	6	6	20480000		13210	8668	0.656	8088	0.612	9937	0.752	7226	0.547	12850	0.973	Redundant	Not Used	12641			131	0.1	21	28	21	19	149	0	0	300	87160	3	924.773	2772.3	0.01	5.46
Low	A	2	eTSsGVSPNkNVETPVAsk	256	Unconsidered		0	0		N-Term(TMT6plex); S4(Phospho); K10(TMT6plex); S18(Phospho); K19(TMT6plex)	HCD	1	0	1	1			3139	3410	1.086	3629	1.156	3116	0.993	2660	0.847	2392	0.762	No Proteins	Not Used	14170	0.925	1		0.46	13	29	22	12	160	1		300	0	3	926.808	2778.41	0.01	5.71
Low	A	2	eTsSGVSPNkNVETPVAsk	256	Unconsidered		0	0		N-Term(TMT6plex); S3(Phospho); K10(TMT6plex); S18(Phospho); K19(TMT6plex)	HCD	1	0	1	2			3139	3410	1.086	3629	1.156	3116	0.993	2660	0.847	2392	0.762	No Proteins	Not Used	14170	0.925	1		0.46	13	29	22	12	160	1		300	0	3	926.808	2778.41	0.01	5.71
Low	A	2	eTSSGVsPNkNVETPVAsk	256	Unconsidered		0	0		N-Term(TMT6plex); S7(Phospho); K10(TMT6plex); S18(Phospho); K19(TMT6plex)	HCD	1	0	1	3			3139	3410	1.086	3629	1.156	3116	0.993	2660	0.847	2392	0.762	No Proteins	Not Used	14170	0.922	1		0.46	13	29	22	12	160	1		300	0	3	926.808	2778.41	0.01	5.71
Low	A	2	smGGGGSGSSSkQGSPSSSsRTk	259	Unconsidered		0	0		N-Term(TMT6plex); M2(Oxidation); K12(TMT6plex); S20(Phospho); K23(TMT6plex)	HCD	1	0	1	1	17290000		18680	20950	1.122	13910	0.745	17200	0.921	11740	0.629	19160	1.026	No Proteins	Not Used	9756	0.96	1		0.62	13	30	23	12	200	2	41	300	714000	4	721.854	2884.39	0	-4.82
Low	A	2	mSVAAmtmDDQRPLmNsYDk	260	Unconsidered		0	0		N-Term(TMT6plex); M6(Oxidation); T7(Phospho); M8(Oxidation); M15(Oxidation); S17(Phospho); K20(TMT6plex)	HCD	1	0	1	1			2094	3708	1.771	1867	0.892	2454	1.172	1990	0.95	1641	0.784	No Proteins	Not Used	11331	0.922	1	131	0.2	18	25	18	13	75	0	47	300	90120	3	990.753	2970.24	0	-3.94
Low	A	2	msVAAmTmDDQRPLmNsYDk	260	Unconsidered		0	0		N-Term(TMT6plex); S2(Phospho); M6(Oxidation); M8(Oxidation); M15(Oxidation); S17(Phospho); K20(TMT6plex)	HCD	1	0	1	2			2094	3708	1.771	1867	0.892	2454	1.172	1990	0.95	1641	0.784	No Proteins	Not Used	11331	0.922	1	131	0.2	18	25	18	13	75	0	47	300	90120	3	990.753	2970.24	0	-3.94
Low	A	2	mSVAAMtmDDQRPLmNsYDk	260	Unconsidered		0	0		M1(Oxidation); N-Term(TMT6plex); T7(Phospho); M8(Oxidation); M15(Oxidation); S17(Phospho); K20(TMT6plex)	HCD	1	0	1	3			2094	3708	1.771	1867	0.892	2454	1.172	1990	0.95	1641	0.784	No Proteins	Not Used	11331	0.922	1	131	0.2	18	25	18	13	75	0	47	300	90120	3	990.753	2970.24	0	-3.94
Low	A	2	msVAAMTmDDQRPLmNsYDk	260	Unconsidered		0	0		M1(Oxidation); N-Term(TMT6plex); S2(Phospho); M8(Oxidation); M15(Oxidation); S17(Phospho); K20(TMT6plex)	HCD	1	0	1	4			2094	3708	1.771	1867	0.892	2454	1.172	1990	0.95	1641	0.784	No Proteins	Not Used	11331	0.922	1	131	0.2	18	25	18	13	75	0	47	300	90120	3	990.753	2970.24	0	-3.94
Low	A	2	nDsEVEkLFQVTETVGsLk	264	Unconsidered		0	0		N-Term(TMT6plex); S3(Phospho); K7(TMT6plex); S17(Phospho); K19(TMT6plex)	HCD	1	0	1	1			2881	3091	1.073	2830	0.982	3713	1.289	2616	0.908	3697	1.283	No Proteins	Not Used	14640	0.898	1	163	0.5	18	29	22	12	169	1	60	300	77850	3	990.832	2970.48	-0.01	-9.1
Low	A	2	lRQINDDEDDADVDsLGVLPLk	265	Unconsidered		0	0		N-Term(TMT6plex); S15(Phospho); K22(TMT6plex)	HCD	1	0	1	1	3169000		5705	4903	0.859	5512	0.966	2891	0.507	2703	0.474	3740	0.656	No Proteins	Not Used	12307	0.558	1		0.5	16	29	22	12	173	1	0	300	123600	3	993.512	2978.52	0	2.59
Low	A	2	rFPEyQsLsEHIASEHPHDk	266	Unconsidered		0	0		N-Term(TMT6plex); Y5(Phospho); S7(Phospho); S9(Phospho); K20(TMT6plex)	HCD	1	0	1	1			4027	3840	0.954	3649	0.906	3548	0.881	3251	0.807	3413	0.848	No Proteins	Not Used	12013	0.501	0.952	129	0.52	16	28	21	11	129	1	0	300	147000	3	1035.8	3105.39	0.01	6.07
Low	A	2	rFPEyQSLsEHIAsEHPHDk	266	Unconsidered		0	0		N-Term(TMT6plex); Y5(Phospho); S9(Phospho); S14(Phospho); K20(TMT6plex)	HCD	1	0	1	2			4027	3840	0.954	3649	0.906	3548	0.881	3251	0.807	3413	0.848	No Proteins	Not Used	12013	0.768	1	129	0.57	16	28	21	11	129	1	0	300	147000	3	1035.8	3105.39	0.01	6.07
Low	A	2	lERQSSLDtAAAAANSNAENkLmR	268	Unconsidered		0	0		N-Term(TMT6plex); T9(Phospho); K21(TMT6plex); M23(Oxidation)	HCD	0.0588	0	1	1			24850	20130	0.81	17850	0.718	24530	0.987	12770	0.514	27070	1.089	No Proteins	Not Used	9809	0.962	1	146	0.14	17	28	21	17	144	2	22	300	155400	4	779.649	3115.57	0	3.62
Low	A	2	lERQSsLDTAAAAANSNAENkLmR	268	Unconsidered		0	0		N-Term(TMT6plex); S6(Phospho); K21(TMT6plex); M23(Oxidation)	HCD		0.0588	2	2			24850	20130	0.81	17850	0.718	24530	0.987	12770	0.514	27070	1.089	No Proteins	Not Used	9809			146	0.2	17	28	21	16	144	2	22	300	155400	4	779.649	3115.57	0	3.62
Low	A	2	lERQsSLDTAAAAANSNAENkLmR	268	Unconsidered		0	0		N-Term(TMT6plex); S5(Phospho); K21(TMT6plex); M23(Oxidation)	HCD		0.0588	2	3			24850	20130	0.81	17850	0.718	24530	0.987	12770	0.514	27070	1.089	No Proteins	Not Used	9809			146	0.2	17	28	21	16	144	2	22	300	155400	4	779.649	3115.57	0	3.62
Low	A	2	qAIHESQMLsEIYPRRAAFmTk	271	Unconsidered		0	0		N-Term(TMT6plex); S10(Phospho); M20(Oxidation); K22(TMT6plex)	HCD	1	0	1	1	1224000		2379	6072	2.553	3334	1.402	2072	0.871	1855	0.78	2564	1.078	No Proteins	Not Used	10536	0.951	1	166	0.88	15	29	22	10	186	2	0	300	93290	4	791.16	3161.62	0	4.6
Low	A	2	dHAsVQLsIVVVDPETGRQTDGTk	272	Unconsidered		0	0		N-Term(TMT6plex); S4(Phospho); S8(Phospho); K24(TMT6plex)	HCD	1	0	1	1	780100		2545	1910	0.751	1784	0.701	517	0.203	1959	0.77	1527	0.6	No Proteins	Not Used	9970	0.865	1	265	0.59	19	29	22	12	171	1	30	300	62730	4	793.392	3170.55	0	-2.04
Low	A	2	dDDGMDSVyEELRHsENLVTYk	273	Unconsidered		0	0		N-Term(TMT6plex); Y9(Phospho); S15(Phospho); K22(TMT6plex)	HCD	1	0	1	1	56760000		7986	7726	0.967	7459	0.934	5744	0.719	4672	0.585	9716	1.217	No Proteins	Not Used	11680	0.929	1		0.48	20	27	20	10	103	1	26	300	138700	4	809.104	3233.4	0	-6.05
Low	A	2	dDDGMDsVYEELRHsENLVTYk	273	Unconsidered		0	0		N-Term(TMT6plex); S7(Phospho); S15(Phospho); K22(TMT6plex)	HCD	1	0	1	2	56760000		7986	7726	0.967	7459	0.934	5744	0.719	4672	0.585	9716	1.217	No Proteins	Not Used	11680	0.925	1		0.48	20	27	20	10	103	1	26	300	138700	4	809.104	3233.4	0	-6.05
Low	A	2	mMGAADQNsTLSTEYNAQsPPHmk	275	Unconsidered		0	0		N-Term(TMT6plex); S9(Phospho); S19(Phospho); M23(Oxidation); K24(TMT6plex)	HCD	1	0	1	1	11620000		6090	6906	1.134	6007	0.986	4868	0.799	2702	0.444	8890	1.46	No Proteins	Not Used	12566	0.951	1	98	0.37	18	28	21	13	151	0	15	300	125400	4	811.603	3243.39	0	-1.75
High	A	2	tSNyIVscDPtDLSRNADGFcGk	276	Unambiguous		0	0		N-Term(TMT6plex); Y4(Phospho); S7(Phospho); C8(Carbamidomethyl); T11(Phospho); C21(Carbamidomethyl); K23(TMT6plex)	HCD	1	0	1	1			16130	11520	0.715	12710	0.788	11070	0.686	5771	0.358	14490	0.898	No Proteins	Not Used	11829	0	0.372	75	0.26	19	28	21	15	148	1	19	300	162100	4	819.597	3275.37	0	2.35
Low	A	2	tsNyIVScDPtDLSRNADGFcGk	276	Unconsidered		0	0		N-Term(TMT6plex); S2(Phospho); Y4(Phospho); C8(Carbamidomethyl); T11(Phospho); C21(Carbamidomethyl); K23(TMT6plex)	HCD	1	0	1	2			16130	11520	0.715	12710	0.788	11070	0.686	5771	0.358	14490	0.898	No Proteins	Not Used	11829	0.195	0.455	75	0.26	19	28	21	15	148	1	19	300	162100	4	819.597	3275.37	0	2.35
Low	A	2	tSNyIVScDPtDLSRNADGFcGk	276	Unconsidered		0	0		T1(Phospho); N-Term(TMT6plex); Y4(Phospho); C8(Carbamidomethyl); T11(Phospho); C21(Carbamidomethyl); K23(TMT6plex)	HCD	1	0	1	3			16130	11520	0.715	12710	0.788	11070	0.686	5771	0.358	14490	0.898	No Proteins	Not Used	11829	0.239	0.48	75	0.26	19	28	21	15	148	1	19	300	162100	4	819.597	3275.37	0	2.35
Low	A	2	iDYsDLsNIAPEHytkHMTHR	279	Unconsidered		0	0		N-Term(TMT6plex); S4(Phospho); S7(Phospho); Y14(Phospho); T15(Phospho); K16(TMT6plex)	HCD	1	0	1	1	2758000		6529	6435	0.986	5508	0.844	8159	1.25	2691	0.412	12970	1.986	No Proteins	Not Used	13185	0.951	1	140	0.46	16	27	20	11	109	1	71	300	101800	4	827.357	3306.41	0	4.98
Low	A	2	vLRAPGGGssDIFGSEmPQTPRGHVk	280	Unconsidered		0	0		N-Term(TMT6plex); S9(Phospho); S10(Phospho); M17(Oxidation); K26(TMT6plex)	HCD	1	0	1	1			3687	5229	1.418	3490	0.947	2671	0.725	2092	0.567	2730	0.74	No Proteins	Not Used	14091	0.855	1	246	0.66	13	29	22	11	178	2	71	300	195400	4	829.417	3314.65	0.01	9.17
Low	A	2	nFFNEmYDtyIkNsmNAFyR	281	Unconsidered		0	0		N-Term(TMT6plex); M6(Oxidation); T9(Phospho); Y10(Phospho); K12(TMT6plex); S14(Phospho); M15(Oxidation); Y19(Phospho)	HCD	1	0	1	1	7072000													No Proteins	Not Used	15925	0.501	0.943	38	0.066	17	24	17	16	51	1	55	300	897300	2	1689.65	3378.29	-0.01	-6.96
Low	A	2	nFFNEmyDTyIkNsmNAFyR	281	Unconsidered		0	0		N-Term(TMT6plex); M6(Oxidation); Y7(Phospho); Y10(Phospho); K12(TMT6plex); S14(Phospho); M15(Oxidation); Y19(Phospho)	HCD	1	0	1	2	7072000													No Proteins	Not Used	15925	0.501	0.943	38	0.066	17	24	17	16	51	1	55	300	897300	2	1689.65	3378.29	-0.01	-6.96
Low	A	2	nFFNEmyDtYIkNsmNAFyR	281	Unconsidered		0	0		N-Term(TMT6plex); M6(Oxidation); Y7(Phospho); T9(Phospho); K12(TMT6plex); S14(Phospho); M15(Oxidation); Y19(Phospho)	HCD	1	0	1	3	7072000													No Proteins	Not Used	15925	0.501	0.943	38	0.066	17	24	17	16	51	1	55	300	897300	2	1689.65	3378.29	-0.01	-6.96
Low	A	2	nFFNEmyDtyIkNSmNAFyR	281	Unconsidered		0	0		N-Term(TMT6plex); M6(Oxidation); Y7(Phospho); T9(Phospho); Y10(Phospho); K12(TMT6plex); M15(Oxidation); Y19(Phospho)	HCD	1	0	1	4	7072000													No Proteins	Not Used	15925	0.501	0.943	38	0.066	17	24	17	16	51	1	55	300	897300	2	1689.65	3378.29	-0.01	-6.96
Low	A	2	dGkLLRQVELGGsAPIIGHSFDsGk	285	Unconsidered		0	0		N-Term(TMT6plex); K3(TMT6plex); S13(Phospho); S23(Phospho); K25(TMT6plex)	HCD	1	0	1	1	15890000		7592	9016	1.188	9204	1.212	4532	0.597	4976	0.655	6891	0.908	No Proteins	Not Used	15309	0.965	1	155	0.6	18	30	23	12	203	2	10	300	353300	5	686.563	3428.79	0	-1.92
Low	A	2	dGkLLRQVELGGsAPIIGHsFDSGk	285	Unconsidered		0	0		N-Term(TMT6plex); K3(TMT6plex); S13(Phospho); S20(Phospho); K25(TMT6plex)	HCD	1	0	1	2	15890000		7592	9016	1.188	9204	1.212	4532	0.597	4976	0.655	6891	0.908	No Proteins	Not Used	15309	0.965	1	155	0.6	18	30	23	12	203	2	10	300	353300	5	686.563	3428.79	0	-1.92
Low	A	2	dGkLLRQVELGGsAPILGHSFDsGk	285	Unconsidered		0	0		N-Term(TMT6plex); K3(TMT6plex); S13(Phospho); S23(Phospho); K25(TMT6plex)	HCD	1	0	1	3	15890000		7592	9016	1.188	9204	1.212	4532	0.597	4976	0.655	6891	0.908	No Proteins	Not Used	15309	0.965	1	155	0.6	18	30	23	12	203	2	10	300	353300	5	686.563	3428.79	0	-1.92
Low	A	2	dGkLLRQVELGGsAPILGHsFDSGk	285	Unconsidered		0	0		N-Term(TMT6plex); K3(TMT6plex); S13(Phospho); S20(Phospho); K25(TMT6plex)	HCD	1	0	1	4	15890000		7592	9016	1.188	9204	1.212	4532	0.597	4976	0.655	6891	0.908	No Proteins	Not Used	15309	0.965	1	155	0.6	18	30	23	12	203	2	10	300	353300	5	686.563	3428.79	0	-1.92
Low	A	2	eAVDQAGHAAAGDGmPEtsLEDLMAQMk	289	Unconsidered		0	0		N-Term(TMT6plex); M15(Oxidation); T18(Phospho); S19(Phospho); K28(TMT6plex)	HCD	1	0	1	1			7633	4715	0.618	6675	0.874	2485	0.326	3462	0.454	6945	0.91	No Proteins	Not Used	12004	0.922	1	132	0.5	16	28	21	12	150	0	56	300	202700	4	877.636	3507.52	0	-2.07
Low	A	2	qHAQQGPFQLLNsQEWHDcmATMHk	290	Unconsidered		0	0		N-Term(TMT6plex); S13(Phospho); C19(Carbamidomethyl); M20(Oxidation); K25(TMT6plex)	HCD	1	0	1	1	16800000		6991	7945	1.137	7755	1.109	4727	0.676	4340	0.621	6136	0.878	No Proteins	Not Used	11378	0.925	1	241	1.1	15	30	23	10	226	0	0	300	172200	5	716.136	3576.65	0	4.08
Low	A	2	fmLPPALPssAAIGSSSAVAStAsHFLDk	291	Unconsidered		0	0		N-Term(TMT6plex); M2(Oxidation); S9(Phospho); S10(Phospho); T22(Phospho); S24(Phospho); K29(TMT6plex)	HCD	1	0	1	1			4564	6421	1.407	4745	1.04	3338	0.731	2974	0.652	3665	0.803	No Proteins	Not Used	12490	0.951	1	167	0.12	18	29	22	18	165	0	18	300	87470	4	914.41	3654.62	-0.01	-6.4
Low	A	2	tsWGQRFDVSLsDFmtskEVIk	292	Unconsidered		0	0		N-Term(TMT6plex); T1(Phospho); S2(Phospho); S12(Phospho); M15(Oxidation); T16(Phospho); S17(Phospho); K18(TMT6plex); K22(TMT6plex)	HCD	1	0	1	1														No Proteins	Not Used		0.94	1	141	0.29	21	28	21	14	157	2		300	0	2	1832.81	3664.62	0.02	9.61
Low	A	2	tsWGQRFDVsLSDFmtskEVIk	292	Unconsidered		0	0		N-Term(TMT6plex); T1(Phospho); S2(Phospho); S10(Phospho); M15(Oxidation); T16(Phospho); S17(Phospho); K18(TMT6plex); K22(TMT6plex)	HCD	1	0	1	2														No Proteins	Not Used		0.94	1	141	0.29	21	28	21	14	157	2		300	0	2	1832.81	3664.62	0.02	9.61
Low	A	2	tsWGQRFDVsLsDFmTskEVIk	292	Unconsidered		0	0		N-Term(TMT6plex); T1(Phospho); S2(Phospho); S10(Phospho); S12(Phospho); M15(Oxidation); S17(Phospho); K18(TMT6plex); K22(TMT6plex)	HCD	1	0	1	3														No Proteins	Not Used		0.94	1	141	0.29	21	28	21	14	157	2		300	0	2	1832.81	3664.62	0.02	9.61
Low	A	2	tsWGQRFDVsLsDFmtSkEVIk	292	Unconsidered		0	0		N-Term(TMT6plex); T1(Phospho); S2(Phospho); S10(Phospho); S12(Phospho); M15(Oxidation); T16(Phospho); K18(TMT6plex); K22(TMT6plex)	HCD	1	0	1	4														No Proteins	Not Used		0.94	1	141	0.29	21	28	21	14	157	2		300	0	2	1832.81	3664.62	0.02	9.61
Low	A	2	mSFLAQkTAsQEttAAAGsRSELVYAR	296	Unconsidered		0	0		M1(Oxidation); N-Term(TMT6plex); K7(TMT6plex); S10(Phospho); T13(Phospho); T14(Phospho); S19(Phospho)	HCD	1	0	1	1			6726	4985	0.741	5051	0.751	4235	0.63	2860	0.425	5760	0.856	No Proteins	Not Used	12411	0.954	1	134	0.64	21	28	21	10	140	2	71	300	119900	4	917.915	3668.64	0	2.84
Low	A	2	dDHDEQsIRDYFQHFGNIVDINIVIDk	297	Unconsidered		0	0		N-Term(TMT6plex); S7(Phospho); K27(TMT6plex)	HCD	1	0	1	1	91720000		3795	7993	2.106	5620	1.481	2396	0.631	3708	0.977	3656	0.963	No Proteins	Not Used	15416	0.898	1		0.96	13	30	23	10	210	1	34	300	239900	4	946.71	3783.82	-0.01	-6.18
Low	A	2	vATVMAMDMLmAGVDTTSStFtALLLcLAk	298	Unconsidered		0	0		N-Term(TMT6plex); M11(Oxidation); T20(Phospho); T22(Phospho); C27(Carbamidomethyl); K30(TMT6plex)	HCD	1	0	1	1	17030000			2510		1066		1014				694.3		No Proteins	Not Used	15472	0.922	1	287	1.3	13	31	24	10	279	0	12	300	307900	3	1266.29	3796.85	0.01	8.2
Low	A	2	tAGTLTIIDTGIxmtksDLVNNLGtIAk	116	Unconsidered	Heat shock protein 83 (Fragment) OS=Drosophila pseudoobscura bogotana GN=Hsp83 PE=3 SV=1 - [HSP83_DROPB]	1	1	O16068	N-Term(TMT6plex); X13(I); M14(Oxidation); T15(Phospho); K16(TMT6plex); S17(Phospho); T25(Phospho); K28(TMT6plex)	HCD	1	0	1	1	202500000		6084	10090	1.658	6177	1.015	3770	0.62	4589	0.754	6278	1.032	Redundant	Not Used	15180	0.951	1		0.21	14	29	22	17	193	1	51	300	460600	5	764.403	3817.99	0	4.82
Low	A	2	tAGTLTIIDTGIxmtksDLVNNLGtIAk	116	Unconsidered	Heat shock protein 83 (Fragment) OS=Drosophila pseudoobscura bogotana GN=Hsp83 PE=3 SV=1 - [HSP83_DROPB]	1	1	O16068	N-Term(TMT6plex); X13(L); M14(Oxidation); T15(Phospho); K16(TMT6plex); S17(Phospho); T25(Phospho); K28(TMT6plex)	HCD	1	0	1	2	202500000		6084	10090	1.658	6177	1.015	3770	0.62	4589	0.754	6278	1.032	Redundant	Not Used	15180	0.951	1		0.21	14	29	22	17	193	1	51	300	460600	5	764.403	3817.99	0	4.82
Low	A	2	aNGNtFDVyRsIcAAALDIIAEtAMGtk	299	Unconsidered		0	0		N-Term(TMT6plex); T5(Phospho); Y9(Phospho); S11(Phospho); C13(Carbamidomethyl); T23(Phospho); T27(Phospho); K28(TMT6plex)	HCD	1	0	1	1	4459000		16930	9307	0.55	11860	0.7	12940	0.764	5674	0.335	16260	0.961	No Proteins	Not Used	11759	0.954	1	104	0.33	16	26	19	11	83	1	25	300	185800	4	958.649	3831.58	-0.01	-6.87
Low	A	2	iPLPELQGIVILNIPsFmGGtNFWGNsSk	300	Unconsidered		0	0		N-Term(TMT6plex); S16(Phospho); M18(Oxidation); T21(Phospho); S27(Phospho); K29(TMT6plex)	HCD	1	0	1	1			4501	6304	1.401	4644	1.032	3044	0.676	563.3	0.125	5519	1.226	No Proteins	Not Used	15311	0.768	1	236	1	13	30	23	10	229	0	66	300	556400	4	961.716	3843.84	-0.01	-5.95
Low	A	2	tAGTLTIIDTGIxMtksDLVNNLGtIAk	116	Unconsidered	Heat shock protein 83 (Fragment) OS=Drosophila pseudoobscura bogotana GN=Hsp83 PE=3 SV=1 - [HSP83_DROPB]	1	1	O16068	N-Term(TMT6plex); T1(Phospho); X13(Q); T15(Phospho); K16(TMT6plex); S17(Phospho); T25(Phospho); K28(TMT6plex)	HCD	1	0	1	1			6690	7001	1.046	6800	1.016	4148	0.62	3132	0.468	4834	0.722	Redundant	Not Used	15656	0.925	1	189	0.73	15	30	23	11	205	1	0	300	212500	4	974.988	3896.93	0	4.33
Low	A	2	tAGTLTIIDtGIxMtksDLVNNLGtIAk	116	Unconsidered	Heat shock protein 83 (Fragment) OS=Drosophila pseudoobscura bogotana GN=Hsp83 PE=3 SV=1 - [HSP83_DROPB]	1	1	O16068	N-Term(TMT6plex); T10(Phospho); X13(Q); T15(Phospho); K16(TMT6plex); S17(Phospho); T25(Phospho); K28(TMT6plex)	HCD	1	0	1	2			6690	7001	1.046	6800	1.016	4148	0.62	3132	0.468	4834	0.722	Redundant	Not Used	15656	0.951	1	189	0.89	15	30	23	11	205	1	0	300	212500	4	974.988	3896.93	0	4.33
Low	A	2	tAGTLTIIDtGIxMtksDLVNNLGtIAk	116	Unconsidered	Heat shock protein 83 (Fragment) OS=Drosophila pseudoobscura bogotana GN=Hsp83 PE=3 SV=1 - [HSP83_DROPB]	1	1	O16068	N-Term(TMT6plex); T10(Phospho); X13(E); T15(Phospho); K16(TMT6plex); S17(Phospho); T25(Phospho); K28(TMT6plex)	HCD	0.2857	0	1	1			3410	4832	1.417	5086	1.491	2931	0.859	667.2	0.196	2733	0.801	Redundant	Not Used	15767	0.725	1	212	0.58	13	31	24	14	259	1	0	300	432800	4	975.24	3897.94	0.01	9.93
Low	A	2	tAGTLTIIDtGIxmtksDLVNNLGtIAk	116	Unconsidered	Heat shock protein 83 (Fragment) OS=Drosophila pseudoobscura bogotana GN=Hsp83 PE=3 SV=1 - [HSP83_DROPB]	1	1	O16068	N-Term(TMT6plex); T10(Phospho); X13(I); M14(Oxidation); T15(Phospho); K16(TMT6plex); S17(Phospho); T25(Phospho); K28(TMT6plex)	HCD		0.2857	2	2			3410	4832	1.417	5086	1.491	2931	0.859	667.2	0.196	2733	0.801	Redundant	Not Used	15767			212	1.3	13	31	24	10	259	1	0	300	432800	4	975.24	3897.94	0	0.6
Low	A	2	tAGTLTIIDtGIxmtksDLVNNLGtIAk	116	Unconsidered	Heat shock protein 83 (Fragment) OS=Drosophila pseudoobscura bogotana GN=Hsp83 PE=3 SV=1 - [HSP83_DROPB]	1	1	O16068	N-Term(TMT6plex); T10(Phospho); X13(L); M14(Oxidation); T15(Phospho); K16(TMT6plex); S17(Phospho); T25(Phospho); K28(TMT6plex)	HCD		0.2857	2	3			3410	4832	1.417	5086	1.491	2931	0.859	667.2	0.196	2733	0.801	Redundant	Not Used	15767			212	1.3	13	31	24	10	259	1	0	300	432800	4	975.24	3897.94	0	0.6
Low	A	2	tAGTLTIIDTGIxMtksDLVNNLGtIAk	116	Unconsidered	Heat shock protein 83 (Fragment) OS=Drosophila pseudoobscura bogotana GN=Hsp83 PE=3 SV=1 - [HSP83_DROPB]	1	1	O16068	N-Term(TMT6plex); T1(Phospho); X13(E); T15(Phospho); K16(TMT6plex); S17(Phospho); T25(Phospho); K28(TMT6plex)	HCD		0.2857	2	4			3410	4832	1.417	5086	1.491	2931	0.859	667.2	0.196	2733	0.801	Redundant	Not Used	15767			212	1.3	13	31	24	10	259	1	0	300	432800	4	975.24	3897.94	0.01	9.93
Low	A	2	tAGTLTIIDTGIxmtksDLVNNLGtIAk	116	Unconsidered	Heat shock protein 83 (Fragment) OS=Drosophila pseudoobscura bogotana GN=Hsp83 PE=3 SV=1 - [HSP83_DROPB]	1	1	O16068	N-Term(TMT6plex); T1(Phospho); X13(I); M14(Oxidation); T15(Phospho); K16(TMT6plex); S17(Phospho); T25(Phospho); K28(TMT6plex)	HCD	1	0	1	1			13670	10250	0.75	19560	1.432	9305	0.681	2667	0.195	11240	0.822	Redundant	Not Used	15355	0.922	1		0.6	14	31	24	13	259	1	3	94	2171000	5	780.393	3897.94	0	0.83
Low	A	2	tAGTLTIIDTGIxmtksDLVNNLGtIAk	116	Unconsidered	Heat shock protein 83 (Fragment) OS=Drosophila pseudoobscura bogotana GN=Hsp83 PE=3 SV=1 - [HSP83_DROPB]	1	1	O16068	N-Term(TMT6plex); T1(Phospho); X13(L); M14(Oxidation); T15(Phospho); K16(TMT6plex); S17(Phospho); T25(Phospho); K28(TMT6plex)	HCD	1	0	1	2			13670	10250	0.75	19560	1.432	9305	0.681	2667	0.195	11240	0.822	Redundant	Not Used	15355	0.922	1		0.6	14	31	24	13	259	1	3	94	2171000	5	780.393	3897.94	0	0.83
Low	A	2	tAGTLTIIDTGIxmtksDLVNNLGtIAk	116	Unconsidered	Heat shock protein 83 (Fragment) OS=Drosophila pseudoobscura bogotana GN=Hsp83 PE=3 SV=1 - [HSP83_DROPB]	1	1	O16068	N-Term(TMT6plex); T1(Phospho); X13(I); M14(Oxidation); T15(Phospho); K16(TMT6plex); S17(Phospho); T25(Phospho); K28(TMT6plex)	HCD	1	0	1	1			6328	7646	1.208	8460	1.337	3278	0.518	3658	0.578	5236	0.827	Redundant	Not Used	15589	0.951	1	217	0.53	14	31	24	14	255	1	2	300	751400	4	975.241	3897.94	0	1.6
Low	A	2	tAGTLTIIDTGIxmtksDLVNNLGtIAk	116	Unconsidered	Heat shock protein 83 (Fragment) OS=Drosophila pseudoobscura bogotana GN=Hsp83 PE=3 SV=1 - [HSP83_DROPB]	1	1	O16068	N-Term(TMT6plex); T1(Phospho); X13(L); M14(Oxidation); T15(Phospho); K16(TMT6plex); S17(Phospho); T25(Phospho); K28(TMT6plex)	HCD	1	0	1	2			6328	7646	1.208	8460	1.337	3278	0.518	3658	0.578	5236	0.827	Redundant	Not Used	15589	0.951	1	217	0.53	14	31	24	14	255	1	2	300	751400	4	975.241	3897.94	0	1.6
Low	A	2	tAGTLTIIDTGIxmtksDLVNNLGtIAk	116	Unconsidered	Heat shock protein 83 (Fragment) OS=Drosophila pseudoobscura bogotana GN=Hsp83 PE=3 SV=1 - [HSP83_DROPB]	1	1	O16068	N-Term(TMT6plex); T1(Phospho); X13(I); M14(Oxidation); T15(Phospho); K16(TMT6plex); S17(Phospho); T25(Phospho); K28(TMT6plex)	HCD	1	0	1	1	23550000000		74320	79410	1.069	141000	1.897	89030	1.198					Redundant	Not Used	15305	0.501	0.945	217	0.21	14	31	24	18	254	1	1	3	35300000	4	975.241	3897.94	0	1.66
Low	A	2	tAGTLTIIDTGIxmtksDLVNNLGtIAk	116	Unconsidered	Heat shock protein 83 (Fragment) OS=Drosophila pseudoobscura bogotana GN=Hsp83 PE=3 SV=1 - [HSP83_DROPB]	1	1	O16068	N-Term(TMT6plex); T1(Phospho); X13(L); M14(Oxidation); T15(Phospho); K16(TMT6plex); S17(Phospho); T25(Phospho); K28(TMT6plex)	HCD	1	0	1	2	23550000000		74320	79410	1.069	141000	1.897	89030	1.198					Redundant	Not Used	15305	0.501	0.945	217	0.21	14	31	24	18	254	1	1	3	35300000	4	975.241	3897.94	0	1.66
Low	A	2	tAGTLTIIDTGIxmtksDLVNNLGtIAk	116	Unconsidered	Heat shock protein 83 (Fragment) OS=Drosophila pseudoobscura bogotana GN=Hsp83 PE=3 SV=1 - [HSP83_DROPB]	1	1	O16068	N-Term(TMT6plex); T1(Phospho); X13(I); M14(Oxidation); T15(Phospho); K16(TMT6plex); S17(Phospho); T25(Phospho); K28(TMT6plex)	HCD	1	0	1	1			2922	3983	1.363	4185	1.432	1816	0.621	2053	0.703	2404	0.823	Redundant	Not Used	15806	0.27	0.513	215	0.32	16	30	23	16	251	1	0	300	412500	4	975.241	3897.94	0	1.92
Low	A	2	tAGTLTIIDTGIxmtksDLVNNLGtIAk	116	Unconsidered	Heat shock protein 83 (Fragment) OS=Drosophila pseudoobscura bogotana GN=Hsp83 PE=3 SV=1 - [HSP83_DROPB]	1	1	O16068	N-Term(TMT6plex); T1(Phospho); X13(L); M14(Oxidation); T15(Phospho); K16(TMT6plex); S17(Phospho); T25(Phospho); K28(TMT6plex)	HCD	1	0	1	2			2922	3983	1.363	4185	1.432	1816	0.621	2053	0.703	2404	0.823	Redundant	Not Used	15806	0.27	0.513	215	0.32	16	30	23	16	251	1	0	300	412500	4	975.241	3897.94	0	1.92
Low	A	2	tAGTLTIIDTGIxmtksDLVNNLGtIAk	116	Unconsidered	Heat shock protein 83 (Fragment) OS=Drosophila pseudoobscura bogotana GN=Hsp83 PE=3 SV=1 - [HSP83_DROPB]	1	1	O16068	N-Term(TMT6plex); T1(Phospho); X13(I); M14(Oxidation); T15(Phospho); K16(TMT6plex); S17(Phospho); T25(Phospho); K28(TMT6plex)	HCD	1	0	1	1			8614	12480	1.449	11740	1.362	4837	0.562	5767	0.67	10080	1.17	Redundant	Not Used	15496	0.922	1	215	0.58	14	30	23	13	250	1	3	139	1639000	4	975.241	3897.94	0	2.1
Low	A	2	tAGTLTIIDTGIxmtksDLVNNLGtIAk	116	Unconsidered	Heat shock protein 83 (Fragment) OS=Drosophila pseudoobscura bogotana GN=Hsp83 PE=3 SV=1 - [HSP83_DROPB]	1	1	O16068	N-Term(TMT6plex); T1(Phospho); X13(L); M14(Oxidation); T15(Phospho); K16(TMT6plex); S17(Phospho); T25(Phospho); K28(TMT6plex)	HCD	1	0	1	2			8614	12480	1.449	11740	1.362	4837	0.562	5767	0.67	10080	1.17	Redundant	Not Used	15496	0.922	1	215	0.58	14	30	23	13	250	1	3	139	1639000	4	975.241	3897.94	0	2.1
Low	A	2	tAGTLTIIDTGIxmtksDLVNNLGtIAk	116	Unconsidered	Heat shock protein 83 (Fragment) OS=Drosophila pseudoobscura bogotana GN=Hsp83 PE=3 SV=1 - [HSP83_DROPB]	1	1	O16068	N-Term(TMT6plex); T1(Phospho); X13(I); M14(Oxidation); T15(Phospho); K16(TMT6plex); S17(Phospho); T25(Phospho); K28(TMT6plex)	HCD	1	0	1	1			4179	5454	1.305	4836	1.157	3446	0.825	2648	0.634	4333	1.037	Redundant	Not Used	15720	0.707	1	213	0.79	15	30	23	12	251	1	7	300	524200	4	975.242	3897.95	0	3.04
Low	A	2	tAGTLTIIDTGIxmtksDLVNNLGtIAk	116	Unconsidered	Heat shock protein 83 (Fragment) OS=Drosophila pseudoobscura bogotana GN=Hsp83 PE=3 SV=1 - [HSP83_DROPB]	1	1	O16068	N-Term(TMT6plex); T1(Phospho); X13(L); M14(Oxidation); T15(Phospho); K16(TMT6plex); S17(Phospho); T25(Phospho); K28(TMT6plex)	HCD	1	0	1	2			4179	5454	1.305	4836	1.157	3446	0.825	2648	0.634	4333	1.037	Redundant	Not Used	15720	0.707	1	213	0.79	15	30	23	12	251	1	7	300	524200	4	975.242	3897.95	0	3.04
Low	A	2	tVGVAPANRPktVPPmLDLAQIsEAstk	301	Unconsidered		0	0		N-Term(TMT6plex); K11(TMT6plex); T12(Phospho); M16(Oxidation); S23(Phospho); S26(Phospho); T27(Phospho); K28(TMT6plex)	HCD	1	0	1	1	16620000		4379	4990	1.14	5405	1.234	3297	0.753	2252	0.514	4862	1.11	No Proteins	Not Used	15561	0.954	1	226	1.1	19	30	23	10	230	1	32	300	626600	4	979.489	3914.93	0	4.76
Low	A	2	vFtQPNYTENFVQAILEANGAALVGStLVVGGDGR	302	Unconsidered		0	0		N-Term(TMT6plex); T3(Phospho); T27(Phospho)	HCD	1	0	1	1			4364	7802	1.788	6077	1.393	3795	0.87	3654	0.837	4507	1.033	No Proteins	Not Used	15441	0.344	0.681	209	0.67	15	30	23	12	222	0	40	300	789800	4	999.988	3996.93	0	-1.57
Low	A	2	vFtQPNYTENFVQAILEANGAALVGsTLVVGGDGR	302	Unconsidered		0	0		N-Term(TMT6plex); T3(Phospho); S26(Phospho)	HCD	1	0	1	2			4364	7802	1.788	6077	1.393	3795	0.87	3654	0.837	4507	1.033	No Proteins	Not Used	15441	0.429	0.785	209	0.74	15	30	23	12	222	0	40	300	789800	4	999.988	3996.93	0	-1.57
Low	A	2	yAPkVkVNVmGSLPGGAGGSVGGAGGGSVHMStGsR	304	Unconsidered		0	0		N-Term(TMT6plex); K4(TMT6plex); K6(TMT6plex); M10(Oxidation); T33(Phospho); S35(Phospho)	HCD	1	0	1	1	8719000		3972	5484	1.381	7238	1.822	3118	0.785	2697	0.679	4288	1.08	No Proteins	Not Used	15206	0.954	1		0.82	16	30	23	11	215	2	78	300	145000	4	1038.28	4150.1	0.01	9
Low	A	2	tEAANEDFGGTELQGLLGHSHRHQREPtFMSESDk	305	Unconsidered		0	0		N-Term(TMT6plex); T28(Phospho); K35(TMT6plex)	HCD	1	0	1	1			4961	3494	0.704	3420	0.689	5493	1.107	3582	0.722	3750	0.756	No Proteins	Not Used	12237	0.954	1	241	1	15	30	23	11	231	2	66	300	262500	5	890.823	4450.09	0	-1.22
Low	A	2	tNtkNAsDNMGssAHItsLESLkPENADAITR	136	Unconsidered		1	0		N-Term(TMT6plex); T1(Phospho); T3(Phospho); K4(TMT6plex); S7(Phospho); S12(Phospho); S13(Phospho); T17(Phospho); S18(Phospho); K23(TMT6plex)	HCD	1	0	1	1														No Quan Values	Not Used	15675	0.23	0.466	124	0.4	18	27	20	11	110	1	28	300	193100	3	1540.97	4620.91	0.01	5.56
Low	A	2	aVGER	1	Unconsidered	Heat shock 70 kDa protein cognate 4 OS=Drosophila melanogaster GN=Hsc70-4 PE=1 SV=3 - [HSP7D_DROME]	1	1	P11147	N-Term(TMT6plex)	HCD	1	0	1	1			315100	309600	0.983	334100	1.06	377100	1.197	164000	0.52	464800	1.475	Redundant	Not Used	12283	0.848	1	72	0.083	15	22	15	14	38	0	35	36	3509000	2	380.73	760.453	0	1.95
Low	A	2	nDMSR	148	Unconsidered		0	0		N-Term(TMT6plex)	HCD	1	0	1	1	140400000		169700	144800	0.853	345400	2.035	256100	1.509	126800	0.747	395200	2.328	No Proteins	Not Used	12180	0.948	1		0.038	13	16	13	14	9	0	0	48	4642000	2	426.214	851.42	0	-4.88
Low	A	2	fTLSR	149	Unconsidered		0	0		N-Term(TMT6plex)	HCD	1	0	1	1	694500000		610900	847200	1.387	1492000	2.442	370500	0.607	416500	0.682	656100	1.074	No Proteins	Not Used	15528	0.703	1	13	0.063	13	18	13	12	14	0	38	20	6174000	2	426.761	852.516	0	1.78
Low	A	2	sLYNIR	150	Unconsidered		0	0		N-Term(TMT6plex)	HCD	1	0	1	1	81460000		200300	255600	1.276	448700	2.24	131100	0.654	443000	2.212	290200	1.449	No Proteins	Not Used	15990	0.16	0.544		0.11	13	20	13	10	24	0	45	130	2094000	2	497.799	994.59	0	1.65
Low	A	2	lALVk	151	Unconsidered		0	0		N-Term(TMT6plex); K5(TMT6plex)	HCD	1	0	1	1	1003000000		317800	2793000	8.79	413700	1.302	227800	0.717	276900	0.871	299700	0.943	No Proteins	Not Used	17616	0.825	1	21	0.033	13	20	13	15	23	0	11	29	9857000	2	501.362	1001.72	0	3.38
Low	A	2	lALVk	151	Unconsidered		0	0		N-Term(TMT6plex); K5(TMT6plex)	HCD	1	0	1	1	1003000000		318800	1719000	5.394	462100	1.45	233000	0.731	246300	0.773	347500	1.09	No Proteins	Not Used	17545	0.531	0.846	21	0.053	13	20	13	13	23	0	45	27	5499000	2	501.362	1001.72	0	3.75
Low	A	2	dLSVk	153	Unconsidered		0	0		N-Term(TMT6plex); K5(TMT6plex)	HCD	1	0	1	1	1256000000		308100	418800	1.359	372000	1.208	250000	0.811	370500	1.202	466600	1.514	No Proteins	Not Used	15180	0.791	1	53	0.24	17	24	17	10	51	0	23	93	4054000	2	510.33	1019.65	0	1.96
Low	A	2	dLSVk	153	Unconsidered		0	0		N-Term(TMT6plex); K5(TMT6plex)	HCD	1	0	1	1	1256000000		1332000	2249000	1.689	1027000	0.771	1401000	1.052	2307000	1.732	2064000	1.55	No Proteins	Not Used	15060	0.871	1	53	0.047	17	24	17	17	51	0	8	7	35680000	2	510.33	1019.65	0	2.56
Low	A	2	vIIVk	155	Unconsidered		0	0		N-Term(TMT6plex); K5(TMT6plex)	HCD	1	0	1	1	39530000		296400	309700	1.045	521300	1.759	225200	0.76	320700	1.082	383100	1.293	No Proteins	Not Used	17848	0.857	1	5	0.054	13	13	13	13	4	0	24	86	2945000	2	515.378	1029.75	0	5.02
Low	A	2	dQAIk	2	Unconsidered	60S ribosomal protein L24 OS=Drosophila melanogaster GN=RpL24 PE=1 SV=1 - [RL24_DROME]	1	1	Q9VJY6	N-Term(TMT6plex); K5(TMT6plex)	HCD	1	0	1	1			104600	91790	0.878	139700	1.336	107500	1.028	96870	0.926	228000	2.18	Redundant	Not Used	14013	0.542	0.888	111	0.32	17	27	20	12	111	0	54	253	1234000	2	516.827	1032.65	0	1.93
Low	A	2	dQALk	2	Unconsidered	60S ribosomal protein L24 OS=Drosophila melanogaster GN=RpL24 PE=1 SV=1 - [RL24_DROME]	1	1	Q9VJY6	N-Term(TMT6plex); K5(TMT6plex)	HCD	1	0	1	2			104600	91790	0.878	139700	1.336	107500	1.028	96870	0.926	228000	2.18	Redundant	Not Used	14013	0.542	0.888	111	0.32	17	27	20	12	111	0	54	253	1234000	2	516.827	1032.65	0	1.93
Low	A	2	eIDSDPR	157	Unconsidered		0	0		N-Term(TMT6plex)	HCD	1	0	1	1	8578000		44810	51250	1.144	311200	6.945	36780	0.821	45370	1.012	53440	1.193	No Proteins	Not Used	12655	0.825	1		0.13	14	22	15	11	35	0	0	118	2421000	2	530.777	1060.55	0	-1.24
Low	A	2	vDQLk	158	Unconsidered		0	0		N-Term(TMT6plex); K5(TMT6plex)	HCD	1	0	1	1	873400000		426300	312400	0.733	671500	1.575	697700	1.637	595000	1.396	1265000	2.968	No Proteins	Not Used	15357	0.825	1	165	0.73	16	29	22	11	178	0	44	25	7365000	2	530.843	1060.68	0	2.64
Low	A	2	vDQLk	158	Unconsidered		0	0		N-Term(TMT6plex); K5(TMT6plex)	HCD	1	0	1	1	873400000		315500	197600	0.626	586600	1.859	443700	1.406	376900	1.194	983000	3.116	No Proteins	Not Used	15238	0.823	1	161	0.71	16	29	22	11	176	0	33	29	9082000	2	530.843	1060.68	0	2.75
Low	A	2	dTLGIk	3	Unconsidered	Probable nucleolar GTP-binding protein 1 OS=Drosophila melanogaster GN=CG8801 PE=2 SV=1 - [NOG1_DROME]	1	1	Q9V411	N-Term(TMT6plex); K6(TMT6plex)	HCD	1	0	1	1	237500000		1582000	532900	0.337	2810000	1.776	690700	0.437	538700	0.341	1280000	0.809	Redundant	Not Used	16164	0.534	0.88	90	0.13	20	27	20	16	113	0	45	14	10190000	2	552.857	1104.71	0	3.55
Low	A	2	lIFAGk	160	Unconsidered		0	0		N-Term(TMT6plex); K6(TMT6plex)	HCD	1	0	1	1	907500000		1672000	4786000	2.862	1839000	1.1	1343000	0.803	2286000	1.367	1900000	1.137	No Proteins	Not Used	19032	0.555	0.927	16	0.014	13	20	13	19	20	0	5	7	30300000	2	553.873	1106.74	0	3.63
Low	A	2	lIFAGk	160	Unconsidered		0	0		N-Term(TMT6plex); K6(TMT6plex)	HCD	1	0	1	1	907500000		571900	1161000	2.031	642000	1.123	420000	0.734	589500	1.031	666300	1.165	No Proteins	Not Used	18990	0.599	0.951	16	0.048	13	20	13	13	20	0	67	40	5724000	2	553.873	1106.74	0	4.18
Low	A	2	lLSLSk	162	Unconsidered		0	0		N-Term(TMT6plex); K6(TMT6plex)	HCD	1	0	1	1			2255000	2265000	1.005	2572000	1.141	2849000	1.264	1769000	0.785	3644000	1.616	No Proteins	Not Used	18633	0.954	1	49	0.24	17	24	17	11	55	0	14	5	40740000	2	559.882	1118.76	0	1.19
Low	A	2	iSISLk	163	Unconsidered		0	0		N-Term(TMT6plex); K6(TMT6plex)	HCD	0	0	1	1	299700000		4767000	3966000	0.832	3669000	0.77	4523000	0.949	2937000	0.616	5830000	1.223	No Proteins	Not Used	18148	0.954	1	49	0.16	17	24	17	12	55	0	7	5	37220000	3	373.591	1118.76	0	1.83
Low	A	2	tVLLSk	164	Unconsidered		0	0		N-Term(TMT6plex); K6(TMT6plex)	HCD		0	2	2	299700000		4767000	3966000	0.832	3669000	0.77	4523000	0.949	2937000	0.616	5830000	1.223	No Proteins	Not Used	18148	0.825	1	49	0.19	17	24	17	12	55	0	7	5	37220000	3	373.591	1118.76	0	1.83
Low	A	2	tVLLSk	164	Unconsidered		0	0		N-Term(TMT6plex); K6(TMT6plex)	HCD	0.0833	0	1	1	2222000000		10100000	8400000	0.831	7861000	0.778	9698000	0.96	5841000	0.578	11820000	1.17	No Proteins	Not Used	18248	0.954	1	49	0.16	17	24	17	12	55	0	4	1	229200000	3	373.591	1118.76	0	2.08
Low	A	2	lLSLSk	162	Unconsidered		0	0		N-Term(TMT6plex); K6(TMT6plex)	HCD		0.0833	2	2	2222000000		10100000	8400000	0.831	7861000	0.778	9698000	0.96	5841000	0.578	11820000	1.17	No Proteins	Not Used	18248			49	0.22	17	24	17	11	55	0	4	1	229200000	3	373.591	1118.76	0	2.08
Low	A	2	tLVLSk	167	Unconsidered		0	0		N-Term(TMT6plex); K6(TMT6plex)	HCD		0.0833	3	3	2222000000		10100000	8400000	0.831	7861000	0.778	9698000	0.96	5841000	0.578	11820000	1.17	No Proteins	Not Used	18248			49	0.23	17	24	17	11	55	0	4	1	229200000	3	373.591	1118.76	0	2.08
Low	A	2	iSISLk	163	Unconsidered		0	0		N-Term(TMT6plex); K6(TMT6plex)	HCD	0.0833	0	1	1	126500000000		223100000	200100000	0.897	219600000	0.984	250300000	1.122	156600000	0.702	296700000	1.33	No Proteins	Not Used	18302	0.956	1	49	0.19	17	24	17	12	55	0	6	0	3925000000	2	559.883	1118.76	0	2.82
Low	A	2	lLSLSk	162	Unconsidered		0	0		N-Term(TMT6plex); K6(TMT6plex)	HCD		0.0833	2	2	126500000000		223100000	200100000	0.897	219600000	0.984	250300000	1.122	156600000	0.702	296700000	1.33	No Proteins	Not Used	18302			49	0.2	17	24	17	11	55	0	6	0	3925000000	2	559.883	1118.76	0	2.82
Low	A	2	tVLLSk	164	Unconsidered		0	0		N-Term(TMT6plex); K6(TMT6plex)	HCD		0.0833	3	3	126500000000		223100000	200100000	0.897	219600000	0.984	250300000	1.122	156600000	0.702	296700000	1.33	No Proteins	Not Used	18302			49	0.22	17	24	17	11	55	0	6	0	3925000000	2	559.883	1118.76	0	2.82
Low	A	2	iSISLk	163	Unconsidered		0	0		N-Term(TMT6plex); K6(TMT6plex)	HCD	0	0	1	1			12400000	9340000	0.753	12850000	1.036	13550000	1.092	7526000	0.607	16340000	1.318	No Proteins	Not Used	18414	0.857	1	49	0.18	17	24	17	12	55	0	7	1	443400000	2	559.883	1118.76	0	3.37
Low	A	2	lLSLSk	162	Unconsidered		0	0		N-Term(TMT6plex); K6(TMT6plex)	HCD		0	2	2			12400000	9340000	0.753	12850000	1.036	13550000	1.092	7526000	0.607	16340000	1.318	No Proteins	Not Used	18414	0.954	1	49	0.19	17	24	17	12	55	0	7	1	443400000	2	559.883	1118.76	0	3.37
Low	A	2	tVLLSk	164	Unconsidered		0	0		N-Term(TMT6plex); K6(TMT6plex)	HCD		0.0833	3	3			12400000	9340000	0.753	12850000	1.036	13550000	1.092	7526000	0.607	16340000	1.318	No Proteins	Not Used	18414			49	0.22	17	24	17	11	55	0	7	1	443400000	2	559.883	1118.76	0	3.37
Low	A	2	lDLLSk	174	Unconsidered		0	0		N-Term(TMT6plex); K6(TMT6plex)	HCD	1	0	1	1	4824000000		10890000	9892000	0.909	11310000	1.039	12290000	1.129	6804000	0.625	15190000	1.396	No Proteins	Not Used	18461	0.825	1	27	0.052	15	22	15	15	36	0	8	1	144700000	2	573.88	1146.75	0	2.61
Low	A	2	tTILDk	4	Unconsidered	Heat shock 70 kDa protein cognate 4 OS=Drosophila melanogaster GN=Hsc70-4 PE=1 SV=3 - [HSP7D_DROME]	1	1	P11147	N-Term(TMT6plex); K6(TMT6plex)	HCD	1	0	1	1	1444000000		1287000	1170000	0.909	1394000	1.083	1450000	1.126	744000	0.578	1251000	0.972	Redundant	Not Used	16427	0.364	0.728		0.0031	13	20	13	25	22	0	37	74	3574000	2	574.868	1148.73	0	0.36
Low	A	2	lSDDEk	5	Unconsidered	Heat shock 70 kDa protein cognate 3 OS=Drosophila melanogaster GN=Hsc70-3 PE=2 SV=2 - [HSP7C_DROME]	1	1	P29844	N-Term(TMT6plex); K6(TMT6plex)	HCD	1	0	1	1	80600000		702700	735000	1.046	908400	1.293	913100	1.299	743700	1.058	1148000	1.634	Redundant	Not Used	14347	0.452	0.776	40	0.05	14	23	16	17	50	0	30	32	6779000	2	582.831	1164.65	0	2.53
Low	A	2	vQQLVk	6	Unconsidered	Heat shock 70 kDa protein cognate 3 OS=Drosophila melanogaster GN=Hsc70-3 PE=2 SV=2 - [HSP7C_DROME]	1	1	P29844	N-Term(TMT6plex); K6(TMT6plex)	HCD	0.5556	0	1	1	426200000		854800	946100	1.107	1048000	1.226	963100	1.127	875900	1.025	946900	1.108	Redundant	Not Used	16363	0.823	1	33	0.0041	16	23	16	27	40	0	24	54	7305000	2	586.895	1172.78	0	5.03
Low	A	2	lQNLVk	175	Unconsidered		0	0		N-Term(TMT6plex); K6(TMT6plex)	HCD		0.5556	2	2	426200000		854800	946100	1.107	1048000	1.226	963100	1.127	875900	1.025	946900	1.108	No Proteins	Not Used	16363			33	0.12	16	23	16	12	40	0	24	54	7305000	2	586.895	1172.78	0	5.03
Low	A	2	aRDIQk	176	Unconsidered		0	0		N-Term(TMT6plex); K6(TMT6plex)	HCD	1	0	1	1	199900000		518500	1024000	1.975	648100	1.25	597200	1.152	720700	1.39	457400	0.882	No Proteins	Not Used	14800	0.943	1	84	0.43	19	26	19	10	95	1	11	45	7098000	2	594.873	1188.74	0	-7.3
Low	A	2	hLRSLtR	177	Unconsidered		0	0		N-Term(TMT6plex); T6(Phospho)	HCD	1	0	1	1			483400	385000	0.796	900900	1.864	254300	0.526	325400	0.673	569900	1.179	No Proteins	Not Used	19947	0.954	1		0.3	13	25	18	10	64	1	93	11	1798000	2	596.329	1191.65	0	-4.65
High	A	2	aAPAAAAAk	7	Unambiguous	60S ribosomal protein L22 OS=Drosophila melanogaster GN=RpL22 PE=1 SV=2 - [RL22_DROME]	1	1	P50887	N-Term(TMT6plex); K9(TMT6plex)	HCD	1	0	1	1	15250000		42380	43750	1.032	56310	1.329	40030	0.945	51720	1.22	59980	1.415	Unique	Used	13766	0	0.0242	37	0.00094	15	23	16	34	50	0	23	228	957000	2	600.379	1199.75	0	-0.22
Low	A	2	tINIGAATGR	178	Unconsidered		0	0		N-Term(TMT6plex)	HCD	1	0	1	1			197300	155000	0.786	318300	1.613	163000	0.826	155400	0.788	225200	1.142	No Proteins	Not Used	15655	0.551	0.917	84	0.18	13	26	19	14	82	0	18	134	1259000	2	601.857	1202.71	0	0.19
High	A	2	gQVAVGSk	8	Unambiguous	Probable nucleolar GTP-binding protein 1 OS=Drosophila melanogaster GN=CG8801 PE=2 SV=1 - [NOG1_DROME]	1	1	Q9V411	N-Term(TMT6plex); K8(TMT6plex)	HCD	1	0	1	1	31850000		105100	47630	0.453	150500	1.432	82770	0.788	40350	0.384	137200	1.305	Unique	Used	14097	0	0.0598		0.033	14	26	19	21	93	0	35	219	1009000	2	602.378	1203.75	0	2.9
High	A	2	aGFAGDDAPR	9	Unambiguous	Actin-42A OS=Drosophila melanogaster GN=Act42A PE=1 SV=3 - [ACT2_DROME]	6	1	P02572	N-Term(TMT6plex)	HCD	1	0	1	1	24900000		83460	74180	0.889	133600	1.601	82320	0.986	87900	1.053	207500	2.486	Unique	Used	14207	0	0.112		0.00026	15	25	18	41	64	0	17	177	1395000	2	603.311	1205.62	0	3.11
High	A	2	aTASTAGNER	10	Unambiguous	Protein claret segregational OS=Drosophila melanogaster GN=ncd PE=1 SV=1 - [NCD_DROME]	1	1	P20480	N-Term(TMT6plex)	HCD	1	0	1	1	13610000		97590	77770	0.797	166900	1.711	68380	0.701	64800	0.664	111500	1.142	Unique	Used	12253	0	0.228		0.04	14	24	17	18	55	0	44	47	2033000	3	402.882	1206.63	0	2.06
High	A	2	aTASTAGNER	10	Unambiguous	Protein claret segregational OS=Drosophila melanogaster GN=ncd PE=1 SV=1 - [NCD_DROME]	1	1	P20480	N-Term(TMT6plex)	HCD	1	0	1	1	206800000		539700	1039000	1.925	209100	0.387	284600	0.527	321900	0.596	1081000	2.002	Unique	Used	12240	0	0.00338		3.2e-05	16	24	17	49	55	0	6	28	11060000	2	603.819	1206.63	0	2.4
Low	A	2	iVLYIk	12	Unconsidered	Heat shock protein 83 (Fragment) OS=Drosophila pseudoobscura bogotana GN=Hsp83 PE=3 SV=1 - [HSP83_DROPB]	7	1	O16068	N-Term(TMT6plex); K6(TMT6plex)	HCD	1	0	1	1	166900000		723600	873900	1.208	716900	0.991	299400	0.414	2013000	2.782	502300	0.694	Redundant	Not Used	20677	0.531	0.872	9	0.013	13	16	13	19	8	0	54	50	7399000	2	603.917	1206.83	0	3.48
Low	A	2	ixLYIk	12	Unconsidered	Heat shock protein 83 (Fragment) OS=Drosophila pseudoobscura bogotana GN=Hsp83 PE=3 SV=1 - [HSP83_DROPB]	7	1	O16068	N-Term(TMT6plex); X2(V); K6(TMT6plex)	HCD	1	0	1	2	166900000		723600	873900	1.208	716900	0.991	299400	0.414	2013000	2.782	502300	0.694	Redundant	Not Used	20677	0.531	0.872	9	0.013	13	16	13	19	8	0	54	50	7399000	2	603.917	1206.83	0	3.48
Low	A	2	tRmIQVR	179	Unconsidered		0	0		N-Term(TMT6plex); T1(Phospho); M3(Oxidation)	HCD	1	0	1	1			267900	428600	1.6	452800	1.69	231100	0.862	225400	0.841	263900	0.985	No Proteins	Not Used	12946	0.956	1	86	0.088	19	26	19	17	83	1		3	0	2	614.83	1228.65	0	6.73
Low	A	2	iYPGHGk	14	Unconsidered	60S ribosomal protein L24 OS=Drosophila melanogaster GN=RpL24 PE=1 SV=1 - [RL24_DROME]	1	1	Q9VJY6	N-Term(TMT6plex); K7(TMT6plex)	HCD	1	0	1	1	83640000		645500	496700	0.769	761500	1.18	596000	0.923	408300	0.633	928900	1.439	Redundant	Not Used	14553	0.562	0.928		0.073	13	22	15	14	38	0	25	93	4006000	3	410.586	1229.74	0	1.94
Low	A	2	nTVIPTk	15	Unconsidered	Heat shock 70 kDa protein cognate 3 OS=Drosophila melanogaster GN=Hsc70-3 PE=2 SV=2 - [HSP7C_DROME]	1	1	P29844	N-Term(TMT6plex); K7(TMT6plex)	HCD	1	0	1	1	163400000		344500	325600	0.945	504400	1.464	363600	1.055	334500	0.971	683400	1.983	Redundant	Not Used	15586	0.16	0.516		0.0067	14	25	18	28	77	0	28	88	4858000	2	615.896	1230.79	0	2.82
Low	A	2	dNNLLGk	16	Unconsidered	Heat shock 70 kDa protein cognate 4 OS=Drosophila melanogaster GN=Hsc70-4 PE=1 SV=3 - [HSP7D_DROME]	1	1	P11147	N-Term(TMT6plex); K7(TMT6plex)	HCD	1	0	1	1	1818000000		730600	717100	0.981	738300	1.011	704800	0.965	464200	0.635	701100	0.96	Redundant	Not Used	16007	0.16	0.543	59	0.017	14	24	17	22	52	0	23	74	5379000	2	616.376	1231.74	0	2.41
Low	A	2	nTTIPTk	17	Unconsidered	Heat shock 70 kDa protein cognate 4 OS=Drosophila melanogaster GN=Hsc70-4 PE=1 SV=3 - [HSP7D_DROME]|Heat shock 70 kDa protein cognate 3 OS=Drosophila melanogaster GN=Hsc70-3 PE=2 SV=2 - [HSP7C_DROME]	2	2	P11147;P29844	N-Term(TMT6plex); K7(TMT6plex)	HCD	1	0	1	1	42920000		1121000	1192000	1.064	1469000	1.31	1194000	1.065	759300	0.677	1245000	1.111	Redundant	Not Used	14517	0.55	0.896	66	0.0099	14	25	18	25	68	0	33	34	6577000	3	411.592	1232.76	0	1.03
Low	A	2	qLVSVTk	18	Unconsidered	Heat shock protein 83 (Fragment) OS=Drosophila pseudoobscura bogotana GN=Hsp83 PE=3 SV=1 - [HSP83_DROPB]	3	1	O16068	N-Term(TMT6plex); K7(TMT6plex)	HCD	1	0	1	1	122100000		274900	576600	2.097	391000	1.422	237400	0.864	1084000	3.942	300300	1.092	Redundant	Not Used	16146	0.256	0.625	57	0.00079	15	24	17	35	53	0	52	85	5471000	2	616.905	1232.8	0	4.18
Middle	A	2	lHVAmPAPR	19	Unambiguous	Probable nucleolar GTP-binding protein 1 OS=Drosophila melanogaster GN=CG8801 PE=2 SV=1 - [NOG1_DROME]	1	1	Q9V411	N-Term(TMT6plex); M5(Oxidation)	HCD	1	0	1	1	55410000		629100	432700	0.688	1011000	1.607	410300	0.652	452800	0.72	661200	1.051	Unique	Used	14429	0.043	0.323		0.031	14	26	19	22	94	0	44	44	2533000	3	412.908	1236.71	0	1.34
Low	A	2	dVVDGGPk	180	Unconsidered		0	0		N-Term(TMT6plex); K8(TMT6plex)	HCD	1	0	1	1	2922000000		4800000	3710000	0.773	3848000	0.802	5256000	1.095	2957000	0.616	7867000	1.639	No Proteins	Not Used	14111	0.938	1	65	0.22	13	24	17	11	54	0	5	2	91290000	3	415.58	1244.73	0	1.11
Low	A	2	mEALEAk	181	Unconsidered		0	0		N-Term(TMT6plex); K7(TMT6plex)	HCD	1	0	1	1	37480000		763600	394300	0.516	931100	1.219	459100	0.601	304000	0.398	634900	0.831	No Proteins	Not Used	16575	0.276	0.679	45	0.25	13	26	19	12	86	0	24	56	4688000	2	625.368	1249.73	0	4.51
Low	A	2	dNHLLGk	20	Unconsidered	Heat shock 70 kDa protein cognate 3 OS=Drosophila melanogaster GN=Hsc70-3 PE=2 SV=2 - [HSP7C_DROME]	1	1	P29844	N-Term(TMT6plex); K7(TMT6plex)	HCD	1	0	1	1			163600	147100	0.899	256900	1.571	178600	1.092	177200	1.083	210600	1.288	Redundant	Not Used	15480	0.16	0.497		0.11	13	22	15	13	39	0	62	124	1875000	2	627.884	1254.76	0	2.86
Low	A	2	iTITNDk	21	Unconsidered	Heat shock 70 kDa protein cognate 4 OS=Drosophila melanogaster GN=Hsc70-4 PE=1 SV=3 - [HSP7D_DROME]|Heat shock 70 kDa protein cognate 3 OS=Drosophila melanogaster GN=Hsc70-3 PE=2 SV=2 - [HSP7C_DROME]	2	2	P11147;P29844	N-Term(TMT6plex); K7(TMT6plex)	HCD	0.6	0	1	1	1796000000		4274000	5245000	1.227	3816000	0.893	5156000	1.206	2398000	0.561	4109000	0.961	Redundant	Not Used	15967	0.052	0.336	79	0.0044	19	26	19	30	88	0	11	4	86130000	2	631.891	1262.77	0	1.91
Low	A	2	lLIHtk	182	Unconsidered		0	0		N-Term(TMT6plex); T5(Phospho); K6(TMT6plex)	HCD		0.6	2	2	1796000000		4274000	5245000	1.227	3816000	0.893	5156000	1.206	2398000	0.561	4109000	0.961	No Proteins	Not Used	15967			79	0.28	19	26	19	12	88	0	11	4	86130000	2	631.891	1262.77	0.01	8.44
Low	A	2	aSLYVEk	183	Unconsidered		0	0		N-Term(TMT6plex); K7(TMT6plex)	HCD	1	0	1	1	4560000000		6129000	2485000	0.405	11490000	1.874	9870000	1.611	7946000	1.297	15020000	2.451	No Proteins	Not Used	18649	0.954	1	23	0.27	17	24	17	10	59	0	6	1	196200000	2	634.388	1267.77	0	1.96
Low	A	2	iASDYLk	184	Unconsidered		0	0		N-Term(TMT6plex); K7(TMT6plex)	HCD	1	0	1	1	4924000000		726800	482500	0.664	1148000	1.579	767400	1.056	798100	1.098	1173000	1.614	No Proteins	Not Used	18540	0.943	1	24	0.076	17	24	17	16	54	0	25	52	6556000	2	634.39	1267.77	0	5.72
Low	A	2	aPcIPEk	22	Unconsidered	Probable nucleolar GTP-binding protein 1 OS=Drosophila melanogaster GN=CG8801 PE=2 SV=1 - [NOG1_DROME]	1	1	Q9V411	N-Term(TMT6plex); C3(Carbamidomethyl); K7(TMT6plex)	HCD	1	0	1	1	85890000		643100	324800	0.505	810400	1.26	394100	0.613	275200	0.428	693200	1.078	Redundant	Not Used	15632	0.492	0.811		0.076	13	21	14	13	30	0	53	36	4744000	2	636.874	1272.74	0	1.85
High	A	2	lALGQLNTAR	23	Unambiguous	Probable nucleolar GTP-binding protein 1 OS=Drosophila melanogaster GN=CG8801 PE=2 SV=1 - [NOG1_DROME]	1	1	Q9V411	N-Term(TMT6plex)	HCD	1	0	1	1	286400000		314500	186400	0.593	747300	2.376	218600	0.695	175100	0.557	323700	1.029	Unique	Used	17278	0	0.239		0.075	13	22	15	14	36	0	66	58	2247000	2	643.393	1285.78	0	-0.21
Low	A	2	mVNEAEk	24	Unconsidered	Heat shock 70 kDa protein cognate 4 OS=Drosophila melanogaster GN=Hsc70-4 PE=1 SV=3 - [HSP7D_DROME]	6	1	P11147	N-Term(TMT6plex); M1(Oxidation); K7(TMT6plex)	HCD	1	0	1	1	10210000		134400	119200	0.887	191600	1.425	139900	1.041	108400	0.806	165800	1.234	Redundant	Not Used	13061	0.55	0.898		0.16	13	24	17	12	55	0	38	125	1761000	2	647.859	1294.71	0	1.64
Low	A	2	mVNEAEk	24	Unconsidered	Heat shock 70 kDa protein cognate 4 OS=Drosophila melanogaster GN=Hsc70-4 PE=1 SV=3 - [HSP7D_DROME]	6	1	P11147	N-Term(TMT6plex); M1(Oxidation); K7(TMT6plex)	HCD	1	0	1	1	42520000		169800	159000	0.936	234900	1.383	198400	1.168	143800	0.847	211400	1.245	Redundant	Not Used	13138	0.595	0.933		0.12	13	24	17	14	58	0	25	124	2491000	2	647.859	1294.71	0	2.3
Low	A	2	mVNEAEk	24	Unconsidered	Heat shock 70 kDa protein cognate 4 OS=Drosophila melanogaster GN=Hsc70-4 PE=1 SV=3 - [HSP7D_DROME]	6	1	P11147	N-Term(TMT6plex); M1(Oxidation); K7(TMT6plex)	HCD	1	0	1	1	398200000		465200	477900	1.027	552900	1.189	645400	1.387	459600	0.988	541000	1.163	Redundant	Not Used	13289	0.641	0.963		0.11	13	24	17	14	56	0	28	25	9319000	2	647.859	1294.71	0	2.96
Low	A	2	mVNEAEk	24	Unconsidered	Heat shock 70 kDa protein cognate 4 OS=Drosophila melanogaster GN=Hsc70-4 PE=1 SV=3 - [HSP7D_DROME]	6	1	P11147	N-Term(TMT6plex); M1(Oxidation); K7(TMT6plex)	HCD	1	0	1	1			246600	264400	1.072	344900	1.399	324700	1.317	223600	0.907	326400	1.324	Redundant	Not Used	13212	0.681	0.981		0.098	13	24	17	15	56	0	28	88	3789000	2	647.859	1294.71	0	2.96
Low	A	2	aNENYVk	185	Unconsidered		0	0		N-Term(TMT6plex); K7(TMT6plex)	HCD	1	0	1	1	26450000		174700	267900	1.534	194100	1.111	137300	0.786	236100	1.352	210300	1.204	No Proteins	Not Used	14304	0.1	0.422		0.031	14	24	17	20	55	0	11	169	1720000	2	648.374	1295.74	0	3.97
Low	A	2	iAPYDFk	28	Unconsidered	Protein claret segregational OS=Drosophila melanogaster GN=ncd PE=1 SV=1 - [NCD_DROME]	1	1	P20480	N-Term(TMT6plex); K7(TMT6plex)	HCD	1	0	1	1	597600000		1283000	1841000	1.436	687600	0.536	636000	0.496	601800	0.469	1601000	1.248	Redundant	Not Used	18630	0.447	0.745	66	0.018	14	24	17	22	53	0	0	14	14370000	2	656.391	1311.77	0	2.11
Low	A	2	iAPYDFk	28	Unconsidered	Protein claret segregational OS=Drosophila melanogaster GN=ncd PE=1 SV=1 - [NCD_DROME]	1	1	P20480	N-Term(TMT6plex); K7(TMT6plex)	HCD	1	0	1	1	510400000		650600	717600	1.103	517900	0.796	353500	0.543	346400	0.532	814000	1.251	Redundant	Not Used	18523	0.16	0.504	66	0.03	14	24	17	19	53	0	45	58	5249000	2	656.391	1311.77	0	2.39
High	A	2	aPVIDLVk	30	Unambiguous	60S ribosomal protein L27a OS=Drosophila melanogaster GN=RpL27A PE=1 SV=2 - [RL27A_DROME]	1	1	P41092	N-Term(TMT6plex); K8(TMT6plex)	HCD	0.7391	0	1	1	111600000		755300	480500	0.636	948900	1.256	604000	0.8	504600	0.668	884400	1.171	Unique	Used	19688	0	0.0155		2.5e-05	13	16	13	46	10	0	62	55	6688000	2	656.935	1312.86	0	2.34
Low	A	2	aLVPEVVk	186	Unconsidered		0	0		N-Term(TMT6plex); K8(TMT6plex)	HCD		0.7391	2	2	111600000		755300	480500	0.636	948900	1.256	604000	0.8	504600	0.668	884400	1.171	No Proteins	Not Used	19688				0.057	13	16	13	12	10	0	62	55	6688000	2	656.935	1312.86	0	2.34
High	A	2	iETITSTLGR	31	Unambiguous	Protein claret segregational OS=Drosophila melanogaster GN=ncd PE=1 SV=1 - [NCD_DROME]	1	1	P20480	N-Term(TMT6plex)	HCD	1	0	1	1	15200000		344200	331300	0.963	612400	1.779	291000	0.846	308700	0.897	489400	1.422	Unique	Used	18642	0	0.0274		0.016	14	24	17	23	63	0	23	63	4602000	2	660.39	1319.77	0	-0.83
High	A	2	iETITSTLGR	31	Unambiguous	Protein claret segregational OS=Drosophila melanogaster GN=ncd PE=1 SV=1 - [NCD_DROME]	1	1	P20480	N-Term(TMT6plex)	HCD	1	0	1	1	797100000		792100	684600	0.864	1297000	1.637	604700	0.763	510900	0.645	1154000	1.457	Unique	Used	18526	0	0.0559	88	0.0042	14	25	18	29	72	0	13	30	18900000	2	660.392	1319.78	0	2.87
Middle	A	2	gIEEEASk	33	Unambiguous	60S ribosomal protein L24 OS=Drosophila melanogaster GN=RpL24 PE=1 SV=1 - [RL24_DROME]	1	1	Q9VJY6	N-Term(TMT6plex); K8(TMT6plex)	HCD	1	0	1	1	34650000		1872000	394700	0.211	621500	0.332	558400	0.298	361400	0.193	851500	0.455	Unique	Used	14358	0.043	0.321		0.0092	14	23	16	24	50	0	50	80	4295000	2	660.876	1320.74	0	2.84
Low	A	2	imVVPPAk	34	Unconsidered	Probable nucleolar GTP-binding protein 1 OS=Drosophila melanogaster GN=CG8801 PE=2 SV=1 - [NOG1_DROME]	1	1	Q9V411	N-Term(TMT6plex); M2(Oxidation); K8(TMT6plex)	HCD	1	0	1	1	107900000		408000	269200	0.66	617100	1.512	235100	0.576	223800	0.549	371000	0.909	Redundant	Not Used	17010	0.531	0.852		0.096	13	20	13	11	22	0	49	67	3871000	2	664.925	1328.84	0	3.52
Low	A	2	qSLALRGk	187	Unconsidered		0	0		N-Term(TMT6plex); K8(TMT6plex)	HCD	1	0	1	1	229600000		1198000	817900	0.683	1361000	1.136	1357000	1.133	672200	0.561	1660000	1.385	No Proteins	Not Used	16362	0.681	0.985		0.17	13	24	17	12	52	1	25	45	10040000	2	665.929	1330.85	0	-4.89
Low	A	2	sLVEAEVk	188	Unconsidered		0	0		N-Term(TMT6plex); K8(TMT6plex)	HCD	1	0	1	1			2751000	1115000	0.405	3484000	1.267	3129000	1.138	2421000	0.88	5471000	1.989	No Proteins	Not Used	17131	0.876	1	60	0.19	17	25	18	12	67	0	8	4	111400000	2	666.917	1332.83	0.01	9.58
High	A	2	qTDNFQk	189	Unambiguous		0	0		N-Term(TMT6plex); K7(TMT6plex)	HCD	1	0	1	1	16180000		126600	149200	1.178	146000	1.154	98900	0.781	127800	1.009	158500	1.252	No Proteins	Not Used	14291	0	0.198		0.085	13	24	17	15	54	0	20	174	1184000	2	669.876	1338.75	0	2.78
High	A	2	hLVDNVAk	35	Unambiguous	Probable nucleolar GTP-binding protein 1 OS=Drosophila melanogaster GN=CG8801 PE=2 SV=1 - [NOG1_DROME]	1	1	Q9V411	N-Term(TMT6plex); K8(TMT6plex)	HCD	1	0	1	1	62540000		246400	130500	0.53	406300	1.649	192800	0.783	124800	0.506	261000	1.059	Unique	Used	15417	0	0.0543		0.023	14	25	18	21	64	0	56	127	1569000	2	677.417	1353.83	0	0.9
High	A	2	hLVDNVAk	35	Unambiguous	Probable nucleolar GTP-binding protein 1 OS=Drosophila melanogaster GN=CG8801 PE=2 SV=1 - [NOG1_DROME]	1	1	Q9V411	N-Term(TMT6plex); K8(TMT6plex)	HCD	1	0	1	1	64830000		233600	102400	0.438	296000	1.267	116600	0.499	81970	0.351	162500	0.696	Unique	Used	15426	0	0.267		0.0099	14	24	17	25	61	0	30	42	2749000	3	451.948	1353.83	0	2.44
Low	A	2	fHDLLEk	37	Unconsidered	Protein claret segregational OS=Drosophila melanogaster GN=ncd PE=1 SV=1 - [NCD_DROME]	1	1	P20480	N-Term(TMT6plex); K7(TMT6plex)	HCD	1	0	1	1	233100000		487500	475900	0.976	612300	1.256	256800	0.527	248500	0.51	595100	1.221	Redundant	Not Used	17960	0.492	0.82		0.064	14	25	18	17	71	0	54	15	6506000	3	453.94	1359.81	0	1.5
Low	A	2	sTmDPVEk	38	Unconsidered	Heat shock 70 kDa protein cognate 4 OS=Drosophila melanogaster GN=Hsc70-4 PE=1 SV=3 - [HSP7D_DROME]	1	1	P11147	N-Term(TMT6plex); M3(Oxidation); K8(TMT6plex)	HCD	1	0	1	1	261700000		284400	303700	1.068	267200	0.94	328600	1.156	207600	0.73	297700	1.047	Redundant	Not Used	14002	0.825	1		0.068	14	24	17	17	62	0	12	48	6574000	2	690.878	1380.75	0	2.84
High	A	2	tVDLLFDSIR	39	Unambiguous	Protein claret segregational OS=Drosophila melanogaster GN=ncd PE=1 SV=1 - [NCD_DROME]	1	1	P20480	N-Term(TMT6plex)	HCD	1	0	1	1	70380000		979700	689700	0.704	881800	0.9	518800	0.53	451900	0.461	1275000	1.302	Unique	Used	21063	0	0.0189		0.00024	15	24	17	41	60	0	5	40	6595000	2	704.41	1407.81	0	5.77
Low	A	2	fELSGIPPAPR	40	Unconsidered	Heat shock 70 kDa protein cognate 4 OS=Drosophila melanogaster GN=Hsc70-4 PE=1 SV=3 - [HSP7D_DROME]	1	1	P11147	N-Term(TMT6plex)	HCD	0.2609	0	1	1			468300	371700	0.794	652900	1.394	367600	0.785	310300	0.662	480800	1.027	Redundant	Not Used	19564	0.085	0.405		0.013	17	24	17	23	52	0	12	52	7479000	2	706.91	1412.81	0	2.33
Low	A	2	fDLTGIPPAPR	41	Unconsidered	Heat shock 70 kDa protein cognate 3 OS=Drosophila melanogaster GN=Hsc70-3 PE=2 SV=2 - [HSP7C_DROME]	1	1	P29844	N-Term(TMT6plex)	HCD		0.2609	2	2			468300	371700	0.794	652900	1.394	367600	0.785	310300	0.662	480800	1.027	Redundant	Not Used	19564				0.054	17	24	17	17	52	0	12	52	7479000	2	706.91	1412.81	0	2.33
High	A	2	fELSGIPPAPR	40	Selected	Heat shock 70 kDa protein cognate 4 OS=Drosophila melanogaster GN=Hsc70-4 PE=1 SV=3 - [HSP7D_DROME]	1	1	P11147	N-Term(TMT6plex)	HCD	0	0	1	1			539200	517400	0.96	909400	1.686	489700	0.908	446900	0.829	598500	1.11	Unique	Used	19437	0	0.263		0.015	14	24	17	22	51	0	31	44	9800000	2	706.911	1412.81	0	3.11
High	A	2	fDLTGIPPAPR	41	Rejected	Heat shock 70 kDa protein cognate 3 OS=Drosophila melanogaster GN=Hsc70-3 PE=2 SV=2 - [HSP7C_DROME]	1	1	P29844	N-Term(TMT6plex)	HCD		0	2	2			539200	517400	0.96	909400	1.686	489700	0.908	446900	0.829	598500	1.11	Redundant	Not Used	19437	0	0.267		0.015	14	24	17	22	51	0	31	44	9800000	2	706.911	1412.81	0	3.11
Low	A	2	fELSGIPPAPR	40	Unconsidered	Heat shock 70 kDa protein cognate 4 OS=Drosophila melanogaster GN=Hsc70-4 PE=1 SV=3 - [HSP7D_DROME]	1	1	P11147	N-Term(TMT6plex)	HCD	0.2353	0	1	1			556400	541900	0.974	864100	1.553	487700	0.877	413500	0.743	613600	1.103	Redundant	Not Used	19305	0.154	0.48		0.059	17	24	17	17	53	0	38	52	9954000	2	706.911	1412.81	0	3.2
Low	A	2	fDLTGIPPAPR	41	Unconsidered	Heat shock 70 kDa protein cognate 3 OS=Drosophila melanogaster GN=Hsc70-3 PE=2 SV=2 - [HSP7C_DROME]	1	1	P29844	N-Term(TMT6plex)	HCD		0.2353	2	2			556400	541900	0.974	864100	1.553	487700	0.877	413500	0.743	613600	1.103	Redundant	Not Used	19305				0.13	17	24	17	13	53	0	38	52	9954000	2	706.911	1412.81	0	3.2
High	A	2	fELSGIPPAPR	40	Unambiguous	Heat shock 70 kDa protein cognate 4 OS=Drosophila melanogaster GN=Hsc70-4 PE=1 SV=3 - [HSP7D_DROME]	1	1	P11147	N-Term(TMT6plex)	HCD	1	0	1	1	162600000		458300	355800	0.776	766600	1.673	418800	0.914	286400	0.625	540000	1.178	Unique	Used	19027	0	0.26		0.066	17	24	17	16	53	0	59	62	5922000	2	706.911	1412.81	0	3.2
Low	A	2	aVFPSIVGRPR	47	Unconsidered	Actin-42A OS=Drosophila melanogaster GN=Act42A PE=1 SV=3 - [ACT2_DROME]	6	1	P02572	N-Term(TMT6plex)	HCD	1	0	1	1	23520000		305300	251000	0.822	484500	1.587	225200	0.737	214300	0.702	373300	1.222	Redundant	Not Used	17255	0.723	1		0.091	13	25	18	16	71	0	59	76	4033000	3	476.625	1427.86	0	-5.19
High	A	2	dAGTIAGLNVLR	48	Unambiguous	Heat shock 70 kDa protein cognate 4 OS=Drosophila melanogaster GN=Hsc70-4 PE=1 SV=3 - [HSP7D_DROME]	1	1	P11147	N-Term(TMT6plex)	HCD	1	0	1	1	1745000000		523500	461700	0.882	572800	1.094	436200	0.833	233800	0.447	396800	0.758	Unique	Used	19074	0	0.0287		5.8e-06	16	26	19	59	85	0	17	49	8663000	2	714.923	1428.84	0	1.41
High	A	2	dAGTIAGLNVLR	48	Unambiguous	Heat shock 70 kDa protein cognate 4 OS=Drosophila melanogaster GN=Hsc70-4 PE=1 SV=3 - [HSP7D_DROME]	1	1	P11147	N-Term(TMT6plex)	HCD	1	0	1	1			513300	344500	0.671	579200	1.128	434000	0.845	282700	0.551	435400	0.848	Unique	Used	19210	0	0.0267	88	0.0024	14	25	18	32	75	0	51	80	1515000	2	714.924	1428.84	0	2.1
High	A	2	dAGTIAGLNVLR	48	Unambiguous	Heat shock 70 kDa protein cognate 4 OS=Drosophila melanogaster GN=Hsc70-4 PE=1 SV=3 - [HSP7D_DROME]	1	1	P11147	N-Term(TMT6plex)	HCD	1	0	1	1	1745000000		348600	258000	0.74	399100	1.145	262300	0.752	169800	0.487	303400	0.87	Unique	Used	18942	0	0.0603		2.4e-05	16	25	18	52	72	0	53	90	3304000	2	714.926	1428.84	0	4.66
High	A	2	eTAEAYLGk	51	Unambiguous	Heat shock 70 kDa protein cognate 4 OS=Drosophila melanogaster GN=Hsc70-4 PE=1 SV=3 - [HSP7D_DROME]|Heat shock 70 kDa protein cognate 3 OS=Drosophila melanogaster GN=Hsc70-3 PE=2 SV=2 - [HSP7C_DROME]	2	2	P11147;P29844	N-Term(TMT6plex); K9(TMT6plex)	HCD	1	0	1	1	1013000000		1743000	2018000	1.158	1532000	0.879	1665000	0.955	966100	0.554	1298000	0.745	Not Unique	Not Used	16634	0	0.0109		0.00032	15	26	19	41	82	0	40	6	27280000	2	720.414	1439.82	0	3.71
High	A	2	fAASVNSck	52	Unambiguous	Protein claret segregational OS=Drosophila melanogaster GN=ncd PE=1 SV=1 - [NCD_DROME]	1	1	P20480	N-Term(TMT6plex); C8(Carbamidomethyl); K9(TMT6plex)	HCD	1	0	1	1	64230000		312600	372700	1.192	268500	0.859	183500	0.587	179200	0.573	388800	1.244	Unique	Used	15666	0	0.0197		0.0022	15	27	20	34	119	0	6	112	2875000	2	721.4	1441.79	0	3.9
Low	A	2	rkIEtNR	190	Unconsidered		0	0		N-Term(TMT6plex); K2(TMT6plex); T5(Phospho)	HCD	1	0	1	1	917300000		346800	253000	0.729	473700	1.366	462900	1.335	277400	0.8	556000	1.603	No Proteins	Not Used	14194	0.955	1	93	0.32	17	26	19	11	83	2	25	32	7388000	2	727.911	1454.81	0	-6.72
High	A	2	vEIIANDQGNR	53	Unambiguous	Heat shock 70 kDa protein cognate 4 OS=Drosophila melanogaster GN=Hsc70-4 PE=1 SV=3 - [HSP7D_DROME]|Heat shock 70 kDa protein cognate 3 OS=Drosophila melanogaster GN=Hsc70-3 PE=2 SV=2 - [HSP7C_DROME]	10	2	P11147;P29844	N-Term(TMT6plex)	HCD	1	0	1	1	892900000		235100	188500	0.802	303400	1.29	210300	0.895	201200	0.856	257600	1.095	Not Unique	Not Used	15628	0	0.0351	96	0.0063	14	27	20	29	109	0	17	128	2853000	2	729.4	1457.79	0	0.61
Low	A	2	vEIIANDQGNR	53	Unconsidered	Heat shock 70 kDa protein cognate 4 OS=Drosophila melanogaster GN=Hsc70-4 PE=1 SV=3 - [HSP7D_DROME]|Heat shock 70 kDa protein cognate 3 OS=Drosophila melanogaster GN=Hsc70-3 PE=2 SV=2 - [HSP7C_DROME]	10	2	P11147;P29844	N-Term(TMT6plex)	HCD	1	0	1	1	223700000		217800	148300	0.681	408700	1.877	121700	0.559	137600	0.632	157900	0.725	Redundant	Not Used	15538	0.16	0.534	106	0.0021	19	26	19	34	99	0	46	18	3150000	3	486.603	1457.79	0	1.64
High	A	2	vEIIANDQGNR	53	Unambiguous	Heat shock 70 kDa protein cognate 4 OS=Drosophila melanogaster GN=Hsc70-4 PE=1 SV=3 - [HSP7D_DROME]|Heat shock 70 kDa protein cognate 3 OS=Drosophila melanogaster GN=Hsc70-3 PE=2 SV=2 - [HSP7C_DROME]	10	2	P11147;P29844	N-Term(TMT6plex)	HCD	1	0	1	1	892900000		246000	214700	0.873	290500	1.181	233300	0.948	166300	0.676	226900	0.922	Not Unique	Not Used	15508	0	0.16	106	0.0058	14	26	19	29	98	0	26	118	3362000	2	729.4	1457.79	0	1.78
High	A	2	aTLDEDNLk	56	Unambiguous	Heat shock 70 kDa protein cognate 4 OS=Drosophila melanogaster GN=Hsc70-4 PE=1 SV=3 - [HSP7D_DROME]	1	1	P11147	N-Term(TMT6plex); K9(TMT6plex)	HCD	1	0	1	1	1763000000		949500	976900	1.029	780500	0.822	920800	0.97	450700	0.475	732600	0.772	Unique	Used	15927	0	0.125		2.8e-05	16	24	17	50	62	0	9	60	9271000	2	738.92	1476.83	0	1.11
High	A	2	aTLDEDNLk	56	Unambiguous	Heat shock 70 kDa protein cognate 4 OS=Drosophila melanogaster GN=Hsc70-4 PE=1 SV=3 - [HSP7D_DROME]	1	1	P11147	N-Term(TMT6plex); K9(TMT6plex)	HCD	1	0	1	1	1763000000		389100	372800	0.958	346400	0.89	344500	0.885	206400	0.531	309300	0.795	Unique	Used	16071	0	0.021		0.00092	15	24	17	35	63	0	3	93	4258000	2	738.921	1476.83	0	2.11
High	A	2	lIETESSLk	58	Unambiguous	Protein claret segregational OS=Drosophila melanogaster GN=ncd PE=1 SV=1 - [NCD_DROME]	1	1	P20480	N-Term(TMT6plex); K9(TMT6plex)	HCD	1	0	1	1			310600	368300	1.186	228900	0.737	190100	0.612	185700	0.598	426600	1.373	Unique	Used	17710	0	0.186	57	0.0013	17	24	17	34	61	0	31	69	4488000	2	739.451	1477.89	0	4.07
High	A	2	lIETESSLk	58	Unambiguous	Protein claret segregational OS=Drosophila melanogaster GN=ncd PE=1 SV=1 - [NCD_DROME]	1	1	P20480	N-Term(TMT6plex); K9(TMT6plex)	HCD	1	0	1	1			458000	679000	1.482	284100	0.62	283200	0.618	312100	0.681	706500	1.543	Unique	Used	17610	0	0.231	57	0.00089	17	24	17	35	62	0	14	65	5531000	2	739.451	1477.89	0	4.49
High	A	2	fEELNADLFR	60	Unambiguous	Heat shock 70 kDa protein cognate 4 OS=Drosophila melanogaster GN=Hsc70-4 PE=1 SV=3 - [HSP7D_DROME]	1	1	P11147	N-Term(TMT6plex)	HCD	1	0	1	1	341600000		1673000	1170000	0.699	2776000	1.66	1729000	1.033	951900	0.569	1707000	1.021	Unique	Used	20917	0	0.0115	98	0.00036	19	26	19	41	85	0	10	9	24390000	2	741.894	1482.78	0	0.51
High	A	2	aANILLGLEk	61	Unambiguous	Nucleosomal histone kinase 1 OS=Drosophila melanogaster GN=ball PE=1 SV=1 - [NHK1_DROME]	1	1	Q7KRY6	N-Term(TMT6plex); K10(TMT6plex)	HCD	1	0	1	1	16050000		827000	303600	0.367	665900	0.805	331900	0.401	299400	0.362	542600	0.656	Unique	Used	20947	0	0.0117		0.0012	15	23	16	32	41	0	37	56	2615000	2	750.482	1499.96	0	0.75
High	A	2	lLQDLFNGk	62	Unambiguous	Heat shock 70 kDa protein cognate 4 OS=Drosophila melanogaster GN=Hsc70-4 PE=1 SV=3 - [HSP7D_DROME]	1	1	P11147	N-Term(TMT6plex); K9(TMT6plex)	HCD	1	0	1	1	160000000		2176000	2479000	1.139	2506000	1.152	2256000	1.037	1340000	0.616	1904000	0.875	Unique	Used	21212	0	0.26		0.00093	15	22	15	33	38	0	67	7	9499000	2	753.461	1505.91	0	3.16
Low	A	2	aASTPAAAPPAk	63	Unconsidered	60S ribosomal protein L22 OS=Drosophila melanogaster GN=RpL22 PE=1 SV=2 - [RL22_DROME]	1	1	P50887	N-Term(TMT6plex); K12(TMT6plex)	HCD	1	0	1	1	10730000		39810	36370	0.914	49280	1.238	30390	0.763	39070	0.981	35370	0.888	Redundant	Not Used	14036	0.256	0.637		0.016	14	23	16	21	42	0	31	276	588700	2	755.955	1510.9	0	2.21
Low	A	2	iIEETLLVk	191	Unconsidered		0	0		N-Term(TMT6plex); K9(TMT6plex)	HCD	1	0	1	1	17010000		616700	369000	0.598	716600	1.162	396200	0.642	387400	0.628	552800	0.896	No Proteins	Not Used	20785	0.948	1		0.15	17	24	17	12	52	0	42	64	2837000	2	758.488	1515.97	0	-4.44
Middle	A	2	eGTVFTDLAk	64	Unambiguous	Nucleosomal histone kinase 1 OS=Drosophila melanogaster GN=ball PE=1 SV=1 - [NHK1_DROME]	1	1	Q7KRY6	N-Term(TMT6plex); K10(TMT6plex)	HCD	1	0	1	1	86680000		344200	193000	0.561	433900	1.261	257100	0.747	168000	0.488	349600	1.016	Unique	Used	18980	0.043	0.32		0.13	13	23	16	13	47	0	79	107	1539000	2	769.952	1538.9	0.01	8.26
High	A	2	dLNNLPQVLER	65	Unambiguous	Protein claret segregational OS=Drosophila melanogaster GN=ncd PE=1 SV=1 - [NCD_DROME]	1	1	P20480	N-Term(TMT6plex)	HCD	1	0	1	1	165200000		439600	485000	1.103	366300	0.833	238800	0.543	275700	0.627	439900	1.001	Unique	Used	19284	0	0.0633		0.012	14	26	19	26	99	0	25	61	5697000	2	770.442	1539.88	0	4.22
Low	A	2	dLNNLPQVLER	65	Unconsidered	Protein claret segregational OS=Drosophila melanogaster GN=ncd PE=1 SV=1 - [NCD_DROME]	1	1	P20480	N-Term(TMT6plex)	HCD	1	0	1	1			817700	226400	0.277	521900	0.638	220900	0.27	199000	0.243	385200	0.471	Redundant	Not Used	19263	0.154	0.479		0.13	13	26	19	16	93	0	17	30	5813000	3	513.964	1539.88	0	5.52
Low	A	2	lILFPINEk	192	Unconsidered		0	0		N-Term(TMT6plex); K9(TMT6plex)	HCD	1	0	1	1			346500	235700	0.68	465000	1.342	180800	0.522	328100	0.947	299100	0.863	No Proteins	Not Used	21195	0.532	0.873		0.12	13	25	18	15	73	0	47	57	1877000	2	772.996	1544.99	0	2.25
High	A	2	lESAIDESIk	67	Unambiguous	Heat shock 70 kDa protein cognate 3 OS=Drosophila melanogaster GN=Hsc70-3 PE=2 SV=2 - [HSP7C_DROME]	1	1	P29844	N-Term(TMT6plex); K10(TMT6plex)	HCD	1	0	1	1	104500000		315100	228100	0.724	431900	1.371	230000	0.73	210400	0.668	272800	0.866	Unique	Used	18801	0	0.0437		0.029	14	24	17	20	61	0	42	81	2464000	2	781.959	1562.91	0	3.6
Low	A	2	yVVTGVSSWk	193	Unconsidered		0	0		N-Term(TMT6plex); K10(TMT6plex)	HCD	1	0	1	1			158600	188500	1.188	200900	1.266	108200	0.682	227100	1.432	161600	1.019	No Proteins	Not Used	19023	0.16	0.527		0.071	14	24	17	16	59	0	42	109	1312000	2	792.468	1583.93	0	5.9
High	A	2	nTQSDNEcLQR	68	Unambiguous	Protein claret segregational OS=Drosophila melanogaster GN=ncd PE=1 SV=1 - [NCD_DROME]	1	1	P20480	N-Term(TMT6plex); C8(Carbamidomethyl)	HCD	1	0	1	1	5791000		39790	45660	1.148	47940	1.205	29500	0.741	23860	0.6	67180	1.689	Unique	Used	12553	0	0.0239		0.0041	14	23	16	27	46	0		142	0	2	797.378	1593.75	0	-0.04
High	A	2	dVHEIVLVGGSTR	69	Unambiguous	Heat shock 70 kDa protein cognate 3 OS=Drosophila melanogaster GN=Hsc70-3 PE=2 SV=2 - [HSP7C_DROME]	1	1	P29844	N-Term(TMT6plex)	HCD	1	0	1	1	81070000		311800	228900	0.734	377900	1.212	211800	0.679	194600	0.624	314100	1.008	Unique	Used	16573	0	0.0189		0.0014	15	25	18	34	64	0	3	41	12320000	2	805.961	1610.91	0	4.71
Low	A	2	sLYVGHTDYk	70	Unconsidered	Probable nucleolar GTP-binding protein 1 OS=Drosophila melanogaster GN=CG8801 PE=2 SV=1 - [NOG1_DROME]	1	1	Q9V411	N-Term(TMT6plex); K10(TMT6plex)	HCD	1	0	1	1	71010000		300900	233900	0.777	459400	1.527	212500	0.706	165000	0.548	305000	1.014	Redundant	Not Used	15959	0.384	0.733		0.23	13	25	18	12	77	0	22	114	2376000	3	547.641	1640.91	0	1.73
High	A	2	lSQIIQDFPk	71	Unambiguous	Probable nucleolar GTP-binding protein 1 OS=Drosophila melanogaster GN=CG8801 PE=2 SV=1 - [NOG1_DROME]	1	1	Q9V411	N-Term(TMT6plex); K10(TMT6plex)	HCD	1	0	1	1	38880000		528700	217100	0.411	591300	1.118	243700	0.461	173400	0.328	324200	0.613	Unique	Used	21069	0	0.0499		0.014	14	25	18	24	68	0	16	51	3617000	2	823.997	1646.99	0	-1.04
Low	A	2	lSVQGLmsFADR	194	Unconsidered		0	0		N-Term(TMT6plex); M7(Oxidation); S8(Phospho)	HCD	1	0	1	1	386300000		110800	87460	0.789	124700	1.125	119300	1.077	61350	0.554	151300	1.365	No Proteins	Not Used	13466	0.956	1	69	0.33	18	25	18	10	69	0	15	245	1509000	2	824.894	1648.78	-0.01	-9.85
Low	A	2	sEGcVQEFIk	195	Unconsidered		0	0		N-Term(TMT6plex); C4(Carbamidomethyl); K10(TMT6plex)	HCD	1	0	1	1	164500000		197300	197800	1.003	562000	2.849	206900	1.049	243200	1.233	332300	1.684	No Proteins	Not Used	15468	0.732	1		0.39	13	27	20	12	118	0	40	141	2903000	3	552.301	1654.89	0	1.16
High	A	2	tAAAPSLPSIPSk	72	Unambiguous	Protein claret segregational OS=Drosophila melanogaster GN=ncd PE=1 SV=1 - [NCD_DROME]	1	1	P20480	N-Term(TMT6plex); K13(TMT6plex)	HCD	1	0	1	1			744000	674600	0.907	691700	0.93	552100	0.742	449800	0.604	908400	1.221	Unique	Used	18023	0	0.224		0.073	14	24	17	16	61	0	60	60	6662000	2	849.512	1698.02	0	-2.12
High	A	2	tAAAPSLPSIPSk	72	Unambiguous	Protein claret segregational OS=Drosophila melanogaster GN=ncd PE=1 SV=1 - [NCD_DROME]	1	1	P20480	N-Term(TMT6plex); K13(TMT6plex)	HCD	1	0	1	1	159600000		678100	570000	0.841	640200	0.944	428000	0.631	433200	0.639	741200	1.093	Unique	Used	18005	0	0.177		0.081	13	24	17	16	61	0	87	66	2994000	3	566.677	1698.02	0	-1.81
High	A	2	sDLVNNLGTIAk	74	Unambiguous	Heat shock protein 83 (Fragment) OS=Drosophila pseudoobscura bogotana GN=Hsp83 PE=3 SV=1 - [HSP83_DROPB]	8	1	O16068	N-Term(TMT6plex); K12(TMT6plex)	HCD	1	0	1	1	40860000		157700	176800	1.122	166800	1.058	99340	0.63	321900	2.041	138700	0.88	Unique	Used	19141	0	0.000408		4.9e-05	16	25	18	49	79	0	42	94	2488000	2	852.009	1703.01	0	-0.28
High	A	2	lVTHFVQEFk	75	Unambiguous	Heat shock 70 kDa protein cognate 4 OS=Drosophila melanogaster GN=Hsc70-4 PE=1 SV=3 - [HSP7D_DROME]	1	1	P11147	N-Term(TMT6plex); K10(TMT6plex)	HCD	1	0	1	1	566800000		2427000	2002000	0.825	2712000	1.117	2624000	1.081	1231000	0.507	2414000	0.995	Unique	Used	20626	0	0.0113	58	0.00063	15	26	19	38	85	0	51	46	10920000	2	853.507	1706.01	0	1.93
Low	A	2	lVTHFVQEFk	75	Unconsidered	Heat shock 70 kDa protein cognate 4 OS=Drosophila melanogaster GN=Hsc70-4 PE=1 SV=3 - [HSP7D_DROME]	1	1	P11147	N-Term(TMT6plex); K10(TMT6plex)	HCD	1	0	1	1	1986000000		1674000	1401000	0.837	1425000	0.851	1534000	0.917	800700	0.478	1186000	0.709	Redundant	Not Used	20622	0.161	0.564		0.0011	17	26	19	36	91	0	21	11	16190000	3	569.341	1706.01	0	2.5
Low	A	2	tTPSYVAFTDTER	77	Unconsidered	Heat shock 70 kDa protein cognate 4 OS=Drosophila melanogaster GN=Hsc70-4 PE=1 SV=3 - [HSP7D_DROME]	1	1	P11147	N-Term(TMT6plex)	HCD	0.2564	0	1	1	979600000		247700	186100	0.751	280900	1.134	284700	1.149	122800	0.496	302400	1.221	Redundant	Not Used	17092	0.094	0.411		0.00044	18	25	18	39	78	0	5	52	7278000	2	858.937	1716.87	0	0.89
Low	A	2	tTPSYVAFTESER	78	Unconsidered	Heat shock 70 kDa protein cognate 4 OS=Drosophila melanogaster GN=Hsc70-4 PE=1 SV=3 - [HSP7D_DROME]|Heat shock 70 kDa protein cognate 3 OS=Drosophila melanogaster GN=Hsc70-3 PE=2 SV=2 - [HSP7C_DROME]	2	2	P11147;P29844	N-Term(TMT6plex)	HCD		0.2564	2	2	979600000		247700	186100	0.751	280900	1.134	284700	1.149	122800	0.496	302400	1.221	Redundant	Not Used	17092				0.0053	18	25	18	29	78	0	5	52	7278000	2	858.937	1716.87	0	0.89
High	A	2	tTPSYVAFTDTER	77	Unambiguous	Heat shock 70 kDa protein cognate 4 OS=Drosophila melanogaster GN=Hsc70-4 PE=1 SV=3 - [HSP7D_DROME]	1	1	P11147	N-Term(TMT6plex)	HCD	1	0	1	1	979600000		112800	128400	1.138	149600	1.326	158800	1.408	64160	0.569	181100	1.605	Unique	Used	16981	0	0.0917		0.33	18	25	18	11	77	0	76	107	642600	2	858.937	1716.87	0	0.96
Low	A	2	smsRNSSIAsER	196	Unconsidered		0	0		N-Term(TMT6plex); M2(Oxidation); S3(Phospho); S10(Phospho)	HCD	1	0	1	1			9216	3150	0.342	5405	0.586	11860	1.287	807.7	0.088	18300	1.986	No Proteins	Not Used	12020	0.948	1	22	0.18	13	23	16	10	40	1	40	300	201300	3	577.249	1729.73	0	8.42
Low	A	2	smSRNSSIAsER	196	Unconsidered		0	0		N-Term(TMT6plex); S1(Phospho); M2(Oxidation); S10(Phospho)	HCD	1	0	1	2			9216	3150	0.342	5405	0.586	11860	1.287	807.7	0.088	18300	1.986	No Proteins	Not Used	12020	0.948	1	22	0.18	13	23	16	10	40	1	40	300	201300	3	577.249	1729.73	0	8.42
High	A	2	sGDcPILVATAVAAR	80	Unambiguous	ATP-dependent RNA helicase bel OS=Drosophila melanogaster GN=bel PE=1 SV=1 - [DDX3_DROME]	1	1	Q9VHP0	N-Term(TMT6plex); C4(Carbamidomethyl)	HCD	1	0	1	1	12220000		170300	179400	1.053	202000	1.186	107800	0.633	174000	1.022	166400	0.977	Unique	Used	19293	0	0.116		0.022	14	26	19	23	92	0	50	99	1641000	2	865.478	1729.95	0	1.5
High	A	2	eLISNASDALDk	81	Unambiguous	Heat shock protein 83 (Fragment) OS=Drosophila pseudoobscura bogotana GN=Hsp83 PE=3 SV=1 - [HSP83_DROPB]	8	1	O16068	N-Term(TMT6plex); K12(TMT6plex)	HCD	1	0	1	1	101200000		164400	355200	2.16	194800	1.185	123500	0.751	701100	4.263	167200	1.017	Unique	Used	18348	0	0.000122	123	3.8e-06	16	27	20	62	122	0	29	80	2876000	2	867.492	1733.98	0	4.26
High	A	2	eLATQIFEEAk	82	Unambiguous	ATP-dependent RNA helicase bel OS=Drosophila melanogaster GN=bel PE=1 SV=1 - [DDX3_DROME]	1	1	Q9VHP0	N-Term(TMT6plex); K11(TMT6plex)	HCD	1	0	1	1	70220000		388800	625700	1.609	339900	0.874	191200	0.492	637500	1.64	224200	0.577	Unique	Used	20711	0	0.000816		6.8e-05	19	26	19	48	87	0	0	79	3321000	2	868.995	1736.98	0	0.09
High	A	2	dTINNVQQAVGk	198	Unambiguous		0	0		N-Term(TMT6plex); K12(TMT6plex)	HCD	1	0	1	1	151800000		330100	288400	0.874	327300	0.991	273300	0.828	260600	0.789	335500	1.016	No Proteins	Not Used	16544	0	0.0614		0.056	14	27	20	20	105	0	0	85	2084000	2	873.004	1745	0	2.98
High	A	2	dLEAIVQPVIAk	83	Unambiguous	Heat shock 70 kDa protein cognate 3 OS=Drosophila melanogaster GN=Hsc70-3 PE=2 SV=2 - [HSP7C_DROME]	1	1	P29844	N-Term(TMT6plex); K12(TMT6plex)	HCD	1	0	1	1	134800000		731800	518700	0.709	755800	1.033	501600	0.686	606000	0.828	488100	0.667	Unique	Used	20918	0	0.00561		1.2e-05	13	20	13	50	24	0	3	14	17400000	3	585.367	1754.09	0	1.42
High	A	2	dLEAIVQPVIAk	83	Unambiguous	Heat shock 70 kDa protein cognate 3 OS=Drosophila melanogaster GN=Hsc70-3 PE=2 SV=2 - [HSP7C_DROME]	1	1	P29844	N-Term(TMT6plex); K12(TMT6plex)	HCD	1	0	1	1	125900000		986600	701700	0.711	772300	0.783	743000	0.753	772300	0.783	586300	0.594	Unique	Used	20909	0	0.0245		6.6e-08	13	20	13	73	24	0	14	47	10210000	2	877.547	1754.09	0	1.71
Low	A	2	iTPSYVAFTADGER	85	Unconsidered	Heat shock 70 kDa protein cognate 3 OS=Drosophila melanogaster GN=Hsc70-3 PE=2 SV=2 - [HSP7C_DROME]	1	1	P29844	N-Term(TMT6plex)	HCD	1	0	1	1	80530000		193600	137900	0.713	253300	1.309	154200	0.796	139800	0.722	193000	0.997	Redundant	Not Used	18693	0.447	0.753		0.022	14	26	19	23	98	0	36	77	3072000	3	585.979	1755.92	0	6.22
Low	A	2	hGLsLAQVLGTPTR	199	Unconsidered		0	0		N-Term(TMT6plex); S4(Phospho)	HCD	1	0	1	1	139700000		44290	30270	0.683	57900	1.307	38060	0.859	32700	0.738	47130	1.064	No Proteins	Not Used	14072	0.954	1	113	0.43	17	27	20	12	124	0		300	0	2	879.973	1758.94	0	-4.15
Low	A	2	iDILTPEDLPEER	86	Unconsidered	Probable nucleolar GTP-binding protein 1 OS=Drosophila melanogaster GN=CG8801 PE=2 SV=1 - [NOG1_DROME]	1	1	Q9V411	N-Term(TMT6plex)	HCD	1	0	1	1	128100000		373100	159800	0.428	527100	1.413	214600	0.575	154100	0.413	283900	0.761	Redundant	Not Used	20683	0.108	0.441	103	0.00014	15	26	19	45	89	0	22	75	3781000	2	884.984	1768.96	0	3.84
Low	A	2	vPDmTmDETLk	87	Unconsidered	Probable nucleolar GTP-binding protein 1 OS=Drosophila melanogaster GN=CG8801 PE=2 SV=1 - [NOG1_DROME]	1	1	Q9V411	N-Term(TMT6plex); M4(Oxidation); M6(Oxidation); K11(TMT6plex)	HCD	1	0	1	1	16230000		107700	54830	0.509	152800	1.419	65460	0.608	41600	0.386	101200	0.939	Redundant	Not Used	15684	0.519	0.838		0.2	13	27	20	14	103	0	14	183	1027000	2	885.457	1769.91	0	-0.12
High	A	2	tIIIcGFPNVGk	88	Unambiguous	Probable nucleolar GTP-binding protein 1 OS=Drosophila melanogaster GN=CG8801 PE=2 SV=1 - [NOG1_DROME]	1	1	Q9V411	N-Term(TMT6plex); C5(Carbamidomethyl); K12(TMT6plex)	HCD	1	0	1	1	27660000		619100	286700	0.463	747500	1.207	333000	0.538	244800	0.395	443300	0.716	Unique	Used	20827	0	0.0323		0.0029	14	25	18	31	72	0	35	72	4060000	2	889.029	1777.05	0	3.45
Low	A	2	tSttSMkFLR	200	Unconsidered		0	0		N-Term(TMT6plex); T3(Phospho); T4(Phospho); K7(TMT6plex)	HCD	0.125	0	1	1	59970000		393100	305000	0.776	677300	1.723	435100	1.107	256900	0.653	636100	1.618	No Proteins	Not Used	15890	0.933	1	69	0.087	18	25	18	16	65	1	0	120	2358000	2	895.44	1789.87	0	-0.31
Low	A	2	tsTtSMkFLR	200	Unconsidered		0	0		N-Term(TMT6plex); S2(Phospho); T4(Phospho); K7(TMT6plex)	HCD	0.125	0	1	2	59970000		393100	305000	0.776	677300	1.723	435100	1.107	256900	0.653	636100	1.618	No Proteins	Not Used	15890	0.948	1	69	0.087	18	25	18	16	65	1	0	120	2358000	2	895.44	1789.87	0	-0.31
Low	A	2	tstTSMkFLR	200	Unconsidered		0	0		N-Term(TMT6plex); S2(Phospho); T3(Phospho); K7(TMT6plex)	HCD	0.125	0	1	3	59970000		393100	305000	0.776	677300	1.723	435100	1.107	256900	0.653	636100	1.618	No Proteins	Not Used	15890	0.948	1	69	0.087	18	25	18	16	65	1	0	120	2358000	2	895.44	1789.87	0	-0.31
Low	A	2	tSTtSMkFLR	200	Unconsidered		0	0		N-Term(TMT6plex); T1(Phospho); T4(Phospho); K7(TMT6plex)	HCD	0.125	0	1	4	59970000		393100	305000	0.776	677300	1.723	435100	1.107	256900	0.653	636100	1.618	No Proteins	Not Used	15890	0.954	1	69	0.087	18	25	18	16	65	1	0	120	2358000	2	895.44	1789.87	0	-0.31
Low	A	2	tStTSMkFLR	200	Unconsidered		0	0		N-Term(TMT6plex); T1(Phospho); T3(Phospho); K7(TMT6plex)	HCD	0.125	0	1	5	59970000		393100	305000	0.776	677300	1.723	435100	1.107	256900	0.653	636100	1.618	No Proteins	Not Used	15890	0.954	1	69	0.087	18	25	18	16	65	1	0	120	2358000	2	895.44	1789.87	0	-0.31
Low	A	2	tsTTSMkFLR	200	Unconsidered		0	0		N-Term(TMT6plex); T1(Phospho); S2(Phospho); K7(TMT6plex)	HCD	0.125	0	1	6	59970000		393100	305000	0.776	677300	1.723	435100	1.107	256900	0.653	636100	1.618	No Proteins	Not Used	15890	0.954	1	69	0.087	18	25	18	16	65	1	0	120	2358000	2	895.44	1789.87	0	-0.31
Low	A	2	tSTtsMkFLR	200	Unconsidered		0	0		N-Term(TMT6plex); T4(Phospho); S5(Phospho); K7(TMT6plex)	HCD		0.125	7	7	59970000		393100	305000	0.776	677300	1.723	435100	1.107	256900	0.653	636100	1.618	No Proteins	Not Used	15890			69	0.12	18	25	18	14	65	1	0	120	2358000	2	895.44	1789.87	0	-0.31
High	A	2	tEHAALSTEVVHLR	89	Unambiguous	Protein claret segregational OS=Drosophila melanogaster GN=ncd PE=1 SV=1 - [NCD_DROME]	1	1	P20480	N-Term(TMT6plex)	HCD	1	0	1	1	49380000		128300	125000	0.974	215900	1.682	106600	0.831	109600	0.854	152300	1.187	Unique	Used	16089	0	0.08		0.0036	14	25	18	30	76	0	68	120	1865000	3	598.003	1791.99	0	1.82
High	A	2	iEVTYkDEk	90	Unambiguous	Heat shock 70 kDa protein cognate 4 OS=Drosophila melanogaster GN=Hsc70-4 PE=1 SV=3 - [HSP7D_DROME]	1	1	P11147	N-Term(TMT6plex); K6(TMT6plex); K9(TMT6plex)	HCD	1	0	1	1	224600000		2869000	2690000	0.938	2240000	0.781	3064000	1.068	1314000	0.458	2344000	0.817	Unique	Used	16472	0	0.0898		0.0017	15	25	18	33	75	1	9	61	8051000	2	906.544	1812.08	0	4.43
High	A	2	eDQTDYLEESk	91	Unambiguous	Heat shock protein 83 (Fragment) OS=Drosophila pseudoobscura bogotana GN=Hsp83 PE=3 SV=1 - [HSP83_DROPB]	8	1	O16068	N-Term(TMT6plex); K11(TMT6plex)	HCD	1	0	1	1	36100000		69480	166100	2.391	118300	1.703	44840	0.645	376700	5.421	79200	1.14	Unique	Used	15773	0	0.00493		0.00085	15	28	21	39	131	0	20	229	1056000	2	907.961	1814.91	0	4.64
High	A	2	eLEGVcNPIITk	92	Unambiguous	Heat shock 70 kDa protein cognate 4 OS=Drosophila melanogaster GN=Hsc70-4 PE=1 SV=3 - [HSP7D_DROME]	1	1	P11147	N-Term(TMT6plex); C6(Carbamidomethyl); K12(TMT6plex)	HCD	1	0	1	1	704700000		1028000	890400	0.866	1102000	1.072	984500	0.958	566300	0.551	1061000	1.032	Unique	Used	18787	0	0.0308	88	0.0012	15	26	19	36	86	0	32	49	8849000	3	611.02	1831.04	0	2.2
High	A	2	eLEGVcNPIITk	92	Unambiguous	Heat shock 70 kDa protein cognate 4 OS=Drosophila melanogaster GN=Hsc70-4 PE=1 SV=3 - [HSP7D_DROME]	1	1	P11147	N-Term(TMT6plex); C6(Carbamidomethyl); K12(TMT6plex)	HCD	1	0	1	1	545500000		288400	280300	0.972	280100	0.971	288200	0.999	133800	0.464	220900	0.766	Unique	Used	18849	0	0.000112	83	8.3e-07	19	26	19	67	82	0	19	83	3266000	2	916.028	1831.05	0	4.58
Low	A	2	kVPmQPLLDk	94	Unconsidered	Probable nucleolar GTP-binding protein 1 OS=Drosophila melanogaster GN=CG8801 PE=2 SV=1 - [NOG1_DROME]	1	1	Q9V411	N-Term(TMT6plex); K1(TMT6plex); M4(Oxidation); K10(TMT6plex)	HCD	1	0	1	1	286200000		524100	283300	0.54	749300	1.429	349500	0.667	209500	0.4	523800	0.999	Redundant	Not Used	16912	0.778	1	39	0.0092	14	22	15	23	39	1	68	66	4570000	3	624.726	1872.16	0	2.06
Low	A	2	eVRFHsVQDTmSR	207	Unconsidered		0	0		N-Term(TMT6plex); S6(Phospho); M11(Oxidation)	HCD	1	0	1	1	410400000		614700	421800	0.686	733700	1.194	383800	0.624	343900	0.559	582600	0.948	No Proteins	Not Used	19006	0.954	1		0.34	13	26	19	11	84	1	37	54	9364000	3	639.629	1916.87	-0.01	-8.1
High	A	2	sTAGDTHLGGEDFDNR	95	Unambiguous	Heat shock 70 kDa protein cognate 4 OS=Drosophila melanogaster GN=Hsc70-4 PE=1 SV=3 - [HSP7D_DROME]	7	1	P11147	N-Term(TMT6plex)	HCD	1	0	1	1	46210000		194800	194100	0.996	216300	1.11	192000	0.986	97760	0.502	188100	0.966	Unique	Used	14410	0	0.000448		5.2e-06	16	26	20	60	100	0	0	67	6154000	2	960.948	1920.89	0	-0.12
High	A	2	sTAGDTHLGGEDFDNR	95	Unambiguous	Heat shock 70 kDa protein cognate 4 OS=Drosophila melanogaster GN=Hsc70-4 PE=1 SV=3 - [HSP7D_DROME]	7	1	P11147	N-Term(TMT6plex)	HCD	1	0	1	1	212800000		686400	626500	0.913	802500	1.169	613000	0.893	448200	0.653	619600	0.903	Unique	Used	14399	0	0.00824		8.9e-05	15	26	19	47	96	0	3	34	13170000	3	640.968	1920.89	0	0.76
Low	A	2	sIALtAPRAIDQk	208	Unconsidered		0	0		N-Term(TMT6plex); T5(Phospho); K13(TMT6plex)	HCD	1	0	1	1			108400	62670	0.578	102400	0.945	80600	0.744	88210	0.814	97860	0.903	No Proteins	Not Used	18126	0.86	1		0.25	16	25	18	12	78	1	0	100	3720000	2	961.551	1922.09	0	3.55
Low	A	2	mkETAEAYLGk	97	Unconsidered	Heat shock 70 kDa protein cognate 4 OS=Drosophila melanogaster GN=Hsc70-4 PE=1 SV=3 - [HSP7D_DROME]|Heat shock 70 kDa protein cognate 3 OS=Drosophila melanogaster GN=Hsc70-3 PE=2 SV=2 - [HSP7C_DROME]	2	2	P11147;P29844	N-Term(TMT6plex); K2(TMT6plex); K11(TMT6plex)	HCD	1	0	1	1			164500	74530	0.453	130000	0.791	104100	0.633	78510	0.477	113200	0.688	Redundant	Not Used	18485	0.1	0.421		0.39	13	26	19	11	96	1		132	0	2	964.565	1928.12	0	4.89
High	A	2	lTHLLmPSLGGNSk	98	Unambiguous	Protein claret segregational OS=Drosophila melanogaster GN=ncd PE=1 SV=1 - [NCD_DROME]	1	1	P20480	N-Term(TMT6plex); M6(Oxidation); K14(TMT6plex)	HCD	1	0	1	1	50110000		217500	259200	1.192	277400	1.275	135000	0.62	163900	0.753	215700	0.991	Unique	Used	18643	0	0.00866	99	0.00029	15	26	19	42	97	0	71	70	2988000	3	648.043	1942.11	0	-3.02
Low	A	2	mkETAEAYLGk	97	Unconsidered	Heat shock 70 kDa protein cognate 4 OS=Drosophila melanogaster GN=Hsc70-4 PE=1 SV=3 - [HSP7D_DROME]|Heat shock 70 kDa protein cognate 3 OS=Drosophila melanogaster GN=Hsc70-3 PE=2 SV=2 - [HSP7C_DROME]	2	2	P11147;P29844	N-Term(TMT6plex); M1(Oxidation); K2(TMT6plex); K11(TMT6plex)	HCD	1	0	1	1	138200000		1005000	871400	0.867	866000	0.861	987200	0.982	588000	0.585	888300	0.884	Redundant	Not Used	16495	0.298	0.697		0.04	14	25	18	20	72	1	0	77	5129000	2	972.561	1944.11	0	3.51
Low	A	2	mkETAEAYLGk	97	Unconsidered	Heat shock 70 kDa protein cognate 4 OS=Drosophila melanogaster GN=Hsc70-4 PE=1 SV=3 - [HSP7D_DROME]|Heat shock 70 kDa protein cognate 3 OS=Drosophila melanogaster GN=Hsc70-3 PE=2 SV=2 - [HSP7C_DROME]	2	2	P11147;P29844	N-Term(TMT6plex); M1(Oxidation); K2(TMT6plex); K11(TMT6plex)	HCD	1	0	1	1	660700000		3060000	3362000	1.099	2467000	0.806	3034000	0.991	1617000	0.529	2698000	0.882	Redundant	Not Used	16493	0.256	0.614		0.0023	14	25	18	32	66	1	18	6	28090000	3	648.71	1944.12	0	4.16
Low	A	2	eNGcyDIAEVHAIR	209	Unconsidered		0	0		N-Term(TMT6plex); C4(Carbamidomethyl); Y5(Phospho)	HCD	1	0	1	1	111300000		65960	25320	0.384	43290	0.656	27490	0.417	17560	0.266	33380	0.506	No Proteins	Not Used	12324	0.954	1		0.36	17	26	19	11	84	0	3	27	14440000	2	978.456	1955.9	0.01	8
Low	A	2	kRIAyDFASTPR	210	Unconsidered		0	0		N-Term(TMT6plex); K1(TMT6plex); Y5(Phospho)	HCD	1	0	1	1	562300000		94290	89310	0.947	139900	1.483	127500	1.352	96750	1.026	168800	1.79	No Proteins	Not Used	14138	0.954	1	108	0.51	20	27	20	10	111	2	11	82	9921000	2	982.038	1963.07	0.01	5.83
Low	A	2	qLEINPDHPIVETLR	101	Unconsidered	Heat shock protein 83 (Fragment) OS=Drosophila pseudoobscura bogotana GN=Hsp83 PE=3 SV=1 - [HSP83_DROPB]	2	1	O16068	N-Term(TMT6plex)	HCD	1	0	1	1	45050000		289900	215600	0.744	357600	1.234	165600	0.571	237900	0.821	315700	1.089	Redundant	Not Used	18366	0.492	0.817		0.094	14	28	21	18	132	0	29	62	2429000	3	668.381	2003.13	0.01	7.99
High	A	2	cNEQQAAELETck	102	Unambiguous	Protein claret segregational OS=Drosophila melanogaster GN=ncd PE=1 SV=1 - [NCD_DROME]	1	1	P20480	N-Term(TMT6plex); C1(Carbamidomethyl); C12(Carbamidomethyl); K13(TMT6plex)	HCD	1	0	1	1	39150000		102400	118400	1.155	91020	0.889	61270	0.598	47010	0.459	152900	1.492	Unique	Used	14824	0	0.0662		0.0015	17	27	20	35	105	0	0	132	1152000	2	1020.01	2039.01	0.01	5.61
Low	A	2	lVRPAAPSSITATAVk	103	Unconsidered	Protein claret segregational OS=Drosophila melanogaster GN=ncd PE=1 SV=1 - [NCD_DROME]	1	1	P20480	N-Term(TMT6plex); K16(TMT6plex)	HCD	1	0	1	1	37910000		287100	315200	1.098	360700	1.257	156700	0.546	167000	0.582	308200	1.073	Redundant	Not Used	17172	0.07	0.386		0.014	14	22	15	21	39	0		73	0	4	510.82	2040.26	0	-0.53
High	A	2	lVRPAAPSSITATAVk	103	Unambiguous	Protein claret segregational OS=Drosophila melanogaster GN=ncd PE=1 SV=1 - [NCD_DROME]	1	1	P20480	N-Term(TMT6plex); K16(TMT6plex)	HCD	1	0	1	1	308500000		394900	527500	1.336	364300	0.923	206600	0.523	256400	0.649	1040000	2.633	Unique	Used	17169	0	0.00547		0.0012	14	22	15	31	34	0	30	56	7253000	3	680.758	2040.26	0	1.05
High	A	2	kFDDAAVQSDMk	105	Unambiguous	Heat shock 70 kDa protein cognate 4 OS=Drosophila melanogaster GN=Hsc70-4 PE=1 SV=3 - [HSP7D_DROME]	1	1	P11147	N-Term(TMT6plex); K1(TMT6plex); K12(TMT6plex)	HCD	1	0	1	1	169900000		1028000	576100	0.56	743100	0.723	937000	0.912	450300	0.438	1634000	1.59	Unique	Used	16552	0	0.224		0.021	14	27	20	25	119	1	28	47	5468000	3	681.382	2042.13	0	5.37
High	A	2	kFDDAAVQSDmk	105	Unambiguous	Heat shock 70 kDa protein cognate 4 OS=Drosophila melanogaster GN=Hsc70-4 PE=1 SV=3 - [HSP7D_DROME]	1	1	P11147	N-Term(TMT6plex); K1(TMT6plex); M11(Oxidation); K12(TMT6plex)	HCD	1	0	1	1	48700000		198500	215100	1.084	150500	0.758	190000	0.958	142800	0.719	158900	0.801	Unique	Used	15753	0	0.00448		0.00066	15	27	20	40	119	1	0	260	1175000	2	1029.56	2058.12	0	2.86
Middle	A	2	kFDDAAVQSDmk	105	Unambiguous	Heat shock 70 kDa protein cognate 4 OS=Drosophila melanogaster GN=Hsc70-4 PE=1 SV=3 - [HSP7D_DROME]	1	1	P11147	N-Term(TMT6plex); K1(TMT6plex); M11(Oxidation); K12(TMT6plex)	HCD	1	0	1	1	330500000		883300	860200	0.974	807500	0.914	898700	1.018	637300	0.722	729000	0.825	Unique	Used	15756	0.043	0.32	115	0.00018	15	27	20	45	121	1	13	42	16110000	3	686.712	2058.12	0	3.23
Low	A	2	imTDRDmIQLPVQSR	211	Unconsidered		0	0		N-Term(TMT6plex); M2(Oxidation); M7(Oxidation)	HCD	1	0	1	1			15810	12790	0.809	18650	1.18	16520	1.045	13810	0.874	24290	1.537	No Proteins	Not Used	13730	0.938	1	131	0.34	19	27	20	13	125	1		300	0	2	1032.54	2064.07	0	-4.54
Low	A	2	tAGTLTIIDTGIxmTk	108	Unconsidered	Heat shock protein 83 (Fragment) OS=Drosophila pseudoobscura bogotana GN=Hsp83 PE=3 SV=1 - [HSP83_DROPB]	1	1	O16068	N-Term(TMT6plex); X13(V); M14(Oxidation); K16(TMT6plex)	HCD	0.12	0	1	1			126900	98760	0.778	204100	1.608	84970	0.669	131800	1.039	135500	1.068	Redundant	Not Used	18652	0.531	0.845		0.017	20	27	20	25	115	0	52	74	1974000	3	703.741	2109.21	-0.01	-7.95
Low	A	2	tAGTLTIIDTGIxMTk	108	Unconsidered	Heat shock protein 83 (Fragment) OS=Drosophila pseudoobscura bogotana GN=Hsp83 PE=3 SV=1 - [HSP83_DROPB]	1	1	O16068	N-Term(TMT6plex); X13(D); K16(TMT6plex)	HCD		0.12	2	2			126900	98760	0.778	204100	1.608	84970	0.669	131800	1.039	135500	1.068	Redundant	Not Used	18652				0.039	20	27	20	22	115	0	52	74	1974000	3	703.741	2109.21	0.01	9.3
High	A	2	vTHAVVTVPAYFNDAQR	110	Unambiguous	Heat shock 70 kDa protein cognate 3 OS=Drosophila melanogaster GN=Hsc70-3 PE=2 SV=2 - [HSP7C_DROME]	1	1	P29844	N-Term(TMT6plex)	HCD	1	0	1	1	26110000		135900	96030	0.707	188300	1.386	82590	0.608	91490	0.673	125600	0.924	Unique	Used	18124	0	0.167	118	0.0043	14	27	20	31	101	0	24	71	2584000	3	706.383	2117.14	0	0.56
Low	A	2	vTHAVVTVPAYFNDAQR	110	Unconsidered	Heat shock 70 kDa protein cognate 3 OS=Drosophila melanogaster GN=Hsc70-3 PE=2 SV=2 - [HSP7C_DROME]	1	1	P29844	N-Term(TMT6plex)	HCD	1	0	1	1	26110000		126400	109700	0.868	226000	1.789	108800	0.861	97440	0.771	146200	1.157	Redundant	Not Used	18129	0.06	0.371		0.013	14	26	19	26	95	0	63	72	3643000	3	706.384	2117.14	0	1.77
High	A	2	iINEPTAAAIAYGLDk	112	Unambiguous	Heat shock 70 kDa protein cognate 4 OS=Drosophila melanogaster GN=Hsc70-4 PE=1 SV=3 - [HSP7D_DROME]|Heat shock 70 kDa protein cognate 3 OS=Drosophila melanogaster GN=Hsc70-3 PE=2 SV=2 - [HSP7C_DROME]	10	2	P11147;P29844	N-Term(TMT6plex); K16(TMT6plex)	HCD	1	0	1	1	529500000		1156000	896500	0.775	1113000	0.962	861100	0.745	588000	0.509	745400	0.645	Not Unique	Not Used	20968	0	0.000365		7.2e-06	16	26	19	58	95	0	13	41	6824000	3	706.747	2118.23	0	2.6
High	A	2	iINEPTAAALAYGLDk	112	Unambiguous	Heat shock 70 kDa protein cognate 4 OS=Drosophila melanogaster GN=Hsc70-4 PE=1 SV=3 - [HSP7D_DROME]|Heat shock 70 kDa protein cognate 3 OS=Drosophila melanogaster GN=Hsc70-3 PE=2 SV=2 - [HSP7C_DROME]	10	2	P11147;P29844	N-Term(TMT6plex); K16(TMT6plex)	HCD	1	0	1	2	529500000		1156000	896500	0.775	1113000	0.962	861100	0.745	588000	0.509	745400	0.645	Redundant	Not Used	20968	0	0.000365		7.2e-06	16	26	19	58	95	0	13	41	6824000	3	706.747	2118.23	0	2.6
High	A	2	iINEPTAAAIAYGLDk	112	Unambiguous	Heat shock 70 kDa protein cognate 4 OS=Drosophila melanogaster GN=Hsc70-4 PE=1 SV=3 - [HSP7D_DROME]|Heat shock 70 kDa protein cognate 3 OS=Drosophila melanogaster GN=Hsc70-3 PE=2 SV=2 - [HSP7C_DROME]	10	2	P11147;P29844	N-Term(TMT6plex); K16(TMT6plex)	HCD	1	0	1	1	182700000		468400	343400	0.733	421500	0.9	363900	0.777	203400	0.434	316100	0.675	Not Unique	Not Used	20970	0	0.00234		2.8e-07	19	26	19	72	98	0	26	86	4169000	2	1059.62	2118.23	0	3.27
High	A	2	iINEPTAAALAYGLDk	112	Unambiguous	Heat shock 70 kDa protein cognate 4 OS=Drosophila melanogaster GN=Hsc70-4 PE=1 SV=3 - [HSP7D_DROME]|Heat shock 70 kDa protein cognate 3 OS=Drosophila melanogaster GN=Hsc70-3 PE=2 SV=2 - [HSP7C_DROME]	10	2	P11147;P29844	N-Term(TMT6plex); K16(TMT6plex)	HCD	1	0	1	2	182700000		468400	343400	0.733	421500	0.9	363900	0.777	203400	0.434	316100	0.675	Redundant	Not Used	20970	0	0.00234		2.8e-07	19	26	19	72	98	0	26	86	4169000	2	1059.62	2118.23	0	3.27
Low	A	2	nQVAMNPTQTIFDAk	116	Unconsidered	Heat shock 70 kDa protein cognate 4 OS=Drosophila melanogaster GN=Hsc70-4 PE=1 SV=3 - [HSP7D_DROME]	1	1	P11147	N-Term(TMT6plex); K15(TMT6plex)	HCD	1	0	1	1	64930000		246100	150400	0.611	272100	1.105	184300	0.749	149200	0.606	220800	0.897	Redundant	Not Used	19626	0.165	0.582		0.0071	14	28	21	30	155	0	85	72	1936000	3	712.723	2136.16	0	1.58
Low	A	2	qRRQSEAAAGASAASPNSR	212	Unconsidered		0	0		N-Term(TMT6plex)	HCD	1	0	1	1			236700	152200	0.643	260200	1.099	190200	0.804	129700	0.548	261900	1.107	No Proteins	Not Used	18265	0.954	1		0.56	13	27	20	10	119	2		95	0	3	715.379	2144.12	0	5.21
High	A	2	nQLTTNPENTVFDAk	117	Unambiguous	Heat shock 70 kDa protein cognate 3 OS=Drosophila melanogaster GN=Hsc70-3 PE=2 SV=2 - [HSP7C_DROME]	1	1	P29844	N-Term(TMT6plex); K15(TMT6plex)	HCD	1	0	1	1	38180000		113100	98860	0.874	124800	1.104	99230	0.878	93630	0.828	101700	0.9	Unique	Used	18041	0	0.00516	114	0.00035	15	27	20	42	114	0	79	109	1205000	2	1075.58	2150.15	0	2.06
High	A	2	nQVAmNPTQTIFDAk	116	Unambiguous	Heat shock 70 kDa protein cognate 4 OS=Drosophila melanogaster GN=Hsc70-4 PE=1 SV=3 - [HSP7D_DROME]	1	1	P11147	N-Term(TMT6plex); M5(Oxidation); K15(TMT6plex)	HCD	1	0	1	1	1092000000		423100	348100	0.823	443500	1.048	329000	0.778	287600	0.68	375200	0.887	Unique	Used	18361	0	0.0136	191	0.00028	20	27	20	43	110	0	7	44	6020000	3	718.054	2152.15	0	0.16
High	A	2	nQVAmNPTQTIFDAk	116	Unambiguous	Heat shock 70 kDa protein cognate 4 OS=Drosophila melanogaster GN=Hsc70-4 PE=1 SV=3 - [HSP7D_DROME]	1	1	P11147	N-Term(TMT6plex); M5(Oxidation); K15(TMT6plex)	HCD	1	0	1	1	450200000		173900	179400	1.031	194600	1.119	143200	0.823	125000	0.719	138400	0.795	Unique	Used	18270	0	0.00253		4e-05	16	27	20	52	125	0	13	103	4508000	2	1076.58	2152.15	0	1.78
Low	A	2	tPSPmASSFMDGLsNND	213	Unconsidered		0	0		N-Term(TMT6plex); T1(Phospho); M5(Oxidation); S14(Phospho)	HCD	1	0	1	1				780.4		2549						1820		No Proteins	Not Used	12386	0.266	0.658		0.096	13	19	13	10	16	0	0	300	54860	2	1088.41	2175.82	0	-0.09
Low	A	2	kFLLAVERGDmAGtR	214	Unconsidered		0	0		K1(TMT6plex); N-Term(TMT6plex); M11(Oxidation); T14(Phospho)	HCD	1	0	1	1			17840	12400	0.695	20400	1.143	16970	0.951	10620	0.595	21260	1.191	No Proteins	Not Used	13716	0.919	1	147	0.38	13	26	19	11	99	2	29	300	401100	2	1109.6	2218.2	0.01	7.21
High	A	2	tVTNAVITVPAYFNDSQR	120	Unambiguous	Heat shock 70 kDa protein cognate 4 OS=Drosophila melanogaster GN=Hsc70-4 PE=1 SV=3 - [HSP7D_DROME]	1	1	P11147	N-Term(TMT6plex)	HCD	1	0	1	1	171100000		111900	58530	0.523	143400	1.281	80370	0.718	63640	0.569	97880	0.875	Unique	Used	20487	0	0.0191		0.011	14	29	22	29	159	0	51	129	1382000	2	1113.09	2225.18	0	0.72
High	A	2	tVTNAVITVPAYFNDSQR	120	Unambiguous	Heat shock 70 kDa protein cognate 4 OS=Drosophila melanogaster GN=Hsc70-4 PE=1 SV=3 - [HSP7D_DROME]	1	1	P11147	N-Term(TMT6plex)	HCD	1	0	1	1	341800000		255900	161000	0.629	277800	1.086	167700	0.655	162600	0.635	243100	0.95	Unique	Used	20471	0	0.0027		0.00026	15	28	21	44	148	0	49	56	4536000	3	742.399	2225.18	0	2.52
High	A	2	tVTNAVITVPAYFNDSQR	120	Unambiguous	Heat shock 70 kDa protein cognate 4 OS=Drosophila melanogaster GN=Hsc70-4 PE=1 SV=3 - [HSP7D_DROME]	1	1	P11147	N-Term(TMT6plex)	HCD	1	0	1	1	341800000		203400	121800	0.599	260400	1.28	114500	0.563	120800	0.594	195300	0.96	Unique	Used	20345	0	0.0336		0.0068	14	29	22	31	161	0	47	80	1400000	3	742.4	2225.19	0	4.58
High	A	2	kPAGTGAAASSGAAAAAPk	123	Unambiguous	Protein claret segregational OS=Drosophila melanogaster GN=ncd PE=1 SV=1 - [NCD_DROME]	1	1	P20480	N-Term(TMT6plex); K1(TMT6plex); K19(TMT6plex)	HCD	1	0	1	1	275100000		1400000	2183000	1.56	1435000	1.026	680500	0.486	865200	0.618	1924000	1.375	Unique	Used	14432	0	0.107		0.00092	15	25	18	36	78	0	12	12	16500000	4	561.334	2242.32	0	1.44
High	A	2	tITLEVEPSDTIENVk	215	Unambiguous		0	0		N-Term(TMT6plex); K16(TMT6plex)	HCD	1	0	1	1	36610000		185000	159000	0.86	243200	1.314	133100	0.719	143500	0.776	167600	0.906	No Proteins	Not Used	20008	0	0.118	122	0.16	14	28	21	17	149	0	36	74	1963000	3	749.425	2246.26	0	2.86
Low	A	2	gSLEILDQLLLPVVsk	216	Unconsidered		0	0		N-Term(TMT6plex); S15(Phospho); K16(TMT6plex)	HCD	1	0	1	1														No Proteins	Not Used	10993	0.954	1		0.13	17	25	18	14	69	0	11	300	84540	2	1131.67	2262.33	0.01	6.3
Low	A	2	dWQLksVDAAQNVVR	217	Unconsidered		0	0		N-Term(TMT6plex); K5(TMT6plex); S6(Phospho)	HCD	1	0	1	1	7527000		12390	7757	0.626	17750	1.432	11730	0.947	8660	0.699	17290	1.395	No Proteins	Not Used	13757	0.948	1	118	0.42	18	27	20	12	125	1	0	300	189100	2	1134.1	2267.2	0	0.47
Low	A	2	qsVcGSSELPAEGsATmR	218	Unconsidered		0	0		N-Term(TMT6plex); S2(Phospho); C4(Carbamidomethyl); S14(Phospho); M17(Oxidation)	HCD	0.0909	0	1	1			25500	19840	0.778	16520	0.648	16820	0.66	13420	0.526	19550	0.767	No Proteins	Not Used	12524	0.954	1	52	0.21	16	23	16	11	50	0		122	0	3	757.986	2271.94	0.01	8.94
Low	A	2	qsVcGSSELPAEGSAtmR	218	Unconsidered		0	0		N-Term(TMT6plex); S2(Phospho); C4(Carbamidomethyl); T16(Phospho); M17(Oxidation)	HCD		0.0909	2	2			25500	19840	0.778	16520	0.648	16820	0.66	13420	0.526	19550	0.767	No Proteins	Not Used	12524			52	0.25	16	23	16	10	50	0		122	0	3	757.986	2271.94	0.01	8.94
Low	A	2	vsAcAGcPNQGIcSDPNR	220	Unconsidered		0	0		N-Term(TMT6plex); S2(Phospho); C4(Carbamidomethyl); C7(Carbamidomethyl); C13(Carbamidomethyl)	HCD	1	0	1	1	28580000		16280	14160	0.87	16090	0.989	12110	0.744	10610	0.652	19560	1.202	No Proteins	Not Used	12132	0.954	1	62	0.2	14	25	18	13	73	0	34	246	716100	4	568.748	2271.97	0	8.27
High	A	2	qkELEGVcNPIITk	124	Unambiguous	Heat shock 70 kDa protein cognate 4 OS=Drosophila melanogaster GN=Hsc70-4 PE=1 SV=3 - [HSP7D_DROME]	1	1	P11147	N-Term(TMT6plex); K2(TMT6plex); C8(Carbamidomethyl); K14(TMT6plex)	HCD	1	0	1	1	894800000		150700	141200	0.937	160600	1.066	133400	0.885	101100	0.671	147300	0.978	Unique	Used	17957	0	0.0507		0.0033	14	23	16	28	43	1		70	0	3	772.792	2316.36	0	2.76
High	A	2	qkELEGVcNPIITk	124	Unambiguous	Heat shock 70 kDa protein cognate 4 OS=Drosophila melanogaster GN=Hsc70-4 PE=1 SV=3 - [HSP7D_DROME]	1	1	P11147	N-Term(TMT6plex); K2(TMT6plex); C8(Carbamidomethyl); K14(TMT6plex)	HCD	1	0	1	1	894800000		255000	198000	0.776	237800	0.933	228700	0.897	145900	0.572	212900	0.835	Unique	Used	17884	0	0.0182		0.00086	15	23	16	34	42	1	12	75	2645000	3	772.795	2316.37	0	5.92
Low	A	2	tkEELSELQAIHEk	126	Unconsidered	Protein claret segregational OS=Drosophila melanogaster GN=ncd PE=1 SV=1 - [NCD_DROME]	1	1	P20480	N-Term(TMT6plex); K2(TMT6plex); K14(TMT6plex)	HCD	1	0	1	1	799200000		354000	395400	1.117	352800	0.997	194100	0.548	206800	0.584	383400	1.083	Redundant	Not Used	17330	0.06	0.368		0.073	16	24	17	16	60	1	25	55	8613000	4	586.346	2342.36	0	4.55
Low	A	2	tYGTmtELRAmScLYRR	221	Unconsidered		0	0		N-Term(TMT6plex); M5(Oxidation); T6(Phospho); M11(Oxidation); C13(Carbamidomethyl)	HCD	1	0	1	1			1906	1608	0.844	4913	2.578	1964	1.031	2370	1.243	3331	1.748	No Proteins	Not Used	12399	0.551	0.905	95	0.36	13	26	19	11	83	2	77	300	75500	3	817.372	2450.1	-0.01	-9
Low	A	2	tYGtmTELRAmScLYRR	221	Unconsidered		0	0		N-Term(TMT6plex); T4(Phospho); M5(Oxidation); M11(Oxidation); C13(Carbamidomethyl)	HCD	1	0	1	2			1906	1608	0.844	4913	2.578	1964	1.031	2370	1.243	3331	1.748	No Proteins	Not Used	12399	0.555	0.927	95	0.36	13	26	19	11	83	2	77	300	75500	3	817.372	2450.1	-0.01	-9
High	A	2	kTFFPEEISSmVLTk	127	Unambiguous	Heat shock 70 kDa protein cognate 4 OS=Drosophila melanogaster GN=Hsc70-4 PE=1 SV=3 - [HSP7D_DROME]	1	1	P11147	N-Term(TMT6plex); K1(TMT6plex); M11(Oxidation); K15(TMT6plex)	HCD	1	0	1	1			463600	281600	0.608	490700	1.059	277700	0.599	239300	0.516	310200	0.669	Unique	Used	20765	0	0.137		0.00016	15	26	19	45	95	1	14	64	3159000	3	820.803	2460.39	0	-3.27
Low	A	2	lLWTTLNPAsVmQYmk	223	Unconsidered		0	0		N-Term(TMT6plex); S10(Phospho); M12(Oxidation); M15(Oxidation); K16(TMT6plex)	HCD	1	0	1	1	269100000		312700	169900	0.543	259300	0.829	182900	0.585	133300	0.426	276100	0.883	No Proteins	Not Used	15289	0.687	0.989	137	0.63	13	28	21	11	143	0	45	136	1998000	3	822.761	2466.27	0	4.34
Low	A	2	lLWTtLNPASVmQYmk	223	Unconsidered		0	0		N-Term(TMT6plex); T5(Phospho); M12(Oxidation); M15(Oxidation); K16(TMT6plex)	HCD	1	0	1	2	269100000		312700	169900	0.543	259300	0.829	182900	0.585	133300	0.426	276100	0.883	No Proteins	Not Used	15289	0.723	1	137	0.63	13	28	21	11	143	0	45	136	1998000	3	822.761	2466.27	0	4.34
Low	A	2	lLWtTLNPASVmQYmk	223	Unconsidered		0	0		N-Term(TMT6plex); T4(Phospho); M12(Oxidation); M15(Oxidation); K16(TMT6plex)	HCD	1	0	1	3	269100000		312700	169900	0.543	259300	0.829	182900	0.585	133300	0.426	276100	0.883	No Proteins	Not Used	15289	0.765	1	137	0.63	13	28	21	11	143	0	45	136	1998000	3	822.761	2466.27	0	4.34
Low	A	2	gAISSFTVEQLVTEVtPRAR	226	Unconsidered		0	0		N-Term(TMT6plex); T16(Phospho)	HCD	0.4118	0	1	1	87590000		45070	32120	0.713	55820	1.238	32570	0.723	26950	0.598	41870	0.929	No Proteins	Not Used	19463	0.871	1		0.15	16	28	21	17	148	1		174	0	2	1235.66	2470.31	0.01	7.33
Low	A	2	gAISSFTVEQLVtEVTPRAR	226	Unconsidered		0	0		N-Term(TMT6plex); T13(Phospho)	HCD		0.4118	2	2	87590000		45070	32120	0.713	55820	1.238	32570	0.723	26950	0.598	41870	0.929	No Proteins	Not Used	19463				0.66	16	28	21	10	148	1		174	0	2	1235.66	2470.31	0.01	7.33
Low	A	2	wLDANQLADkEEYEHR	128	Unconsidered	Heat shock 70 kDa protein cognate 4 OS=Drosophila melanogaster GN=Hsc70-4 PE=1 SV=3 - [HSP7D_DROME]	1	1	P11147	N-Term(TMT6plex); K10(TMT6plex)	HCD	1	0	1	1	175000000		218800	198000	0.905	321200	1.468	212100	0.97	158700	0.725	254200	1.162	Redundant	Not Used	18168	0.16	0.537		0.34	14	28	21	13	135	1	0	57	4192000	4	619.574	2475.27	0	2.59
High	A	2	iINEPTAAAIAYGLDkk	129	Unambiguous	Heat shock 70 kDa protein cognate 4 OS=Drosophila melanogaster GN=Hsc70-4 PE=1 SV=3 - [HSP7D_DROME]|Heat shock 70 kDa protein cognate 3 OS=Drosophila melanogaster GN=Hsc70-3 PE=2 SV=2 - [HSP7C_DROME]	2	2	P11147;P29844	N-Term(TMT6plex); K16(TMT6plex); K17(TMT6plex)	HCD	1	0	1	1	90780000		819500	477100	0.582	630500	0.769	611100	0.746	359600	0.439	611000	0.746	Not Unique	Not Used	20845	0	6.69e-05		2.3e-07	16	23	16	69	40	1	19	49	6465000	3	825.832	2475.48	0	1.23
Low	A	2	sLWLESNAISEIQNLTk	228	Unconsidered		0	0		N-Term(TMT6plex); S1(Phospho); K17(TMT6plex)	HCD	1	0	1	1			32250	25690	0.797	37060	1.149	28150	0.873	18790	0.583	45130	1.4	No Proteins	Not Used	15114	0.781	1	121	0.63	16	28	21	10	133	0	0	300	870000	2	1242.66	2484.32	0	2.76
Low	A	2	tTEsTYQMSRWtPVIk	229	Unconsidered		0	0		N-Term(TMT6plex); S4(Phospho); T12(Phospho); K16(TMT6plex)	HCD	0.0833	0	1	1														No Proteins	Not Used	11160	0.954	1	106	0.43	15	28	21	12	127	1	50	300	38230	2	1273.61	2546.21	0	-1.52
Low	A	2	ttESTYQMSRWtPVIk	229	Unconsidered		0	0		N-Term(TMT6plex); T2(Phospho); T12(Phospho); K16(TMT6plex)	HCD		0.0833	2	2														No Proteins	Not Used	11160			106	0.51	15	28	21	11	127	1	50	300	38230	2	1273.61	2546.21	0	-1.52
Low	A	2	tTESTYQMSRWtPVIk	229	Unconsidered		0	0		N-Term(TMT6plex); T1(Phospho); T12(Phospho); K16(TMT6plex)	HCD		0.0833	2	3														No Proteins	Not Used	11160			106	0.51	15	28	21	11	127	1	50	300	38230	2	1273.61	2546.21	0	-1.52
High	A	2	wLEQNPDADPEEYkk	130	Unambiguous	Heat shock 70 kDa protein cognate 3 OS=Drosophila melanogaster GN=Hsc70-3 PE=2 SV=2 - [HSP7C_DROME]	1	1	P29844	N-Term(TMT6plex); K14(TMT6plex); K15(TMT6plex)	HCD	1	0	1	1	18380000		200800	214700	1.069	225900	1.125	234000	1.165	195200	0.972	237300	1.182	Unique	Used	18199	0	0.202		0.087	14	27	20	18	123	1		86	0	3	850.457	2549.36	0	2.32
Low	A	2	rRGGsPADAAEAGNEFALVk	131	Unconsidered		1	0		N-Term(TMT6plex); S5(Phospho); K20(TMT6plex)	HCD	1	0	1	1	165500000		155000	190400	1.229	279500	1.803	78440	0.506	103200	0.666	207400	1.338	Redundant	Not Used	20751	0.954	1		0.054	14	27	20	21	123	2	0	96	3898000	2	1277.65	2554.3	-0.01	-6.74
Low	A	2	ntSSSGGGGASALQTPENVsVPR	232	Unconsidered		0	0		N-Term(TMT6plex); T2(Phospho); S20(Phospho)	HCD	1	0	1	1			40090	37100	0.925	45930	1.146	39850	0.994	24100	0.601	67150	1.675	No Proteins	Not Used	13531	0.954	1	74	0.3	20	27	20	12	104	0	65	300	601600	2	1281.58	2562.15	0.01	4.26
Low	A	2	lSVtLAEIVHIRsVMtk	233	Unconsidered		0	0		N-Term(TMT6plex); T4(Phospho); S13(Phospho); T16(Phospho); K17(TMT6plex)	HCD	1	0	1	1			113600	71810	0.632	222300	1.956	129400	1.139	92340	0.813	174000	1.531	No Proteins	Not Used	14783	0.948	1	202	0.78	16	29	22	11	183	1	66	148	2135000	2	1298.16	2595.31	0	-1.87
Low	A	2	dsVMLGEISPHHDYYDSk	234	Unconsidered		0	0		N-Term(TMT6plex); S2(Phospho); K18(TMT6plex)	HCD	1	0	1	1	8144000		28940	20370	0.704	28850	0.997	24110	0.833	19390	0.67	30410	1.051	No Proteins	Not Used	13062	0.81	1		0.52	17	27	20	11	121	0	0	235	738500	3	877.737	2631.2	-0.01	-9.14
Low	A	2	dsVMLGEISPHHDYYDSk	234	Unconsidered		0	0		N-Term(TMT6plex); S2(Phospho); K18(TMT6plex)	HCD	1	0	1	1			24110	19730	0.818	27020	1.121	18560	0.77	17620	0.731	27260	1.13	No Proteins	Not Used	13045	0.573	0.93		0.32	13	27	20	13	122	0	0	226	655500	3	877.737	2631.2	-0.01	-8.79
Low	A	2	sPIkSGSAGsGsAAGGNsASGSR	236	Unconsidered		0	0		N-Term(TMT6plex); K4(TMT6plex); S10(Phospho); S12(Phospho); S18(Phospho)	HCD	1	0	1	1			67120	61760	0.92	75130	1.119	58750	0.875	40590	0.605	93770	1.397	No Proteins	Not Used	12821	0.825	1	85	0.089	14	26	19	17	95	1	72	111	1413000	4	662.8	2648.18	0.01	9.46
Low	A	2	sPIksGSAGSGSAAGGNSASGsR	236	Unconsidered		0	0		N-Term(TMT6plex); S1(Phospho); K4(TMT6plex); S5(Phospho); S22(Phospho)	HCD	1	0	1	2			67120	61760	0.92	75130	1.119	58750	0.875	40590	0.605	93770	1.397	No Proteins	Not Used	12821	0.612	0.954	85	0.091	14	26	19	17	95	1	72	111	1413000	4	662.8	2648.18	0.01	9.46
Low	A	2	dAEPAANsAAGTTGTAAGPALtk	238	Unconsidered		0	0		N-Term(TMT6plex); S8(Phospho); T22(Phospho); K23(TMT6plex)	HCD	1	0	1	1			11190	13170	1.177	8916	0.797	13200	1.18	8598	0.769	15360	1.373	No Proteins	Not Used	12953	0.723	1	151	0.23	17	29	22	16	180	0		282	0	2	1331.14	2661.26	0	2.41
Low	A	2	gADATVRtDYNETcIAGLDk	239	Unconsidered		0	0		N-Term(TMT6plex); T8(Phospho); C14(Carbamidomethyl); K20(TMT6plex)	HCD	1	0	1	1			17270	11490	0.666	26260	1.521	20940	1.213	10310	0.597	31600	1.83	No Proteins	Not Used	14107	0.954	1	141	0.29	21	28	21	14	142	1	0	300	797100	2	1354.66	2708.32	0.01	7.65
Low	A	2	atyGAVAAARcLHRAPPQsSR	132	Unconsidered		1	0		N-Term(TMT6plex); T2(Phospho); Y3(Phospho); C11(Carbamidomethyl); S19(Phospho)	HCD	1	0	1	1			8147	6425	0.789	10400	1.277	7644	0.938	5220	0.641	12290	1.509	Redundant	Not Used	13293	0.492	0.807		0.057	15	27	20	20	117	2	35	300	531800	2	1355.11	2709.21	0	-0.99
High	A	2	aPAVGIDLGTTYScVGVFQHGk	133	Unambiguous	Heat shock 70 kDa protein cognate 4 OS=Drosophila melanogaster GN=Hsc70-4 PE=1 SV=3 - [HSP7D_DROME]	1	1	P11147	N-Term(TMT6plex); C14(Carbamidomethyl); K22(TMT6plex)	HCD	1	0	1	1	52810000		325200	112200	0.345	262500	0.807	136400	0.419	131100	0.403	181100	0.557	Unique	Used	20563	0	0.00714		0.00021	16	28	21	45	137	0	46	74	461700	4	684.623	2735.47	0	4.62
Low	A	2	tALANkLNGsTLmVPASALPVG	240	Unconsidered		0	0		N-Term(TMT6plex); T1(Phospho); K6(TMT6plex); S10(Phospho); M13(Oxidation)	HCD	0.0833	0	1	1			142200	87850	0.618	169400	1.192	105800	0.745	90970	0.64	129600	0.912	No Proteins	Not Used	19565	0.954	1	187	0.46	21	28	21	12	152	1	66	96	1950000	3	920.482	2759.43	0	3.58
Low	A	2	yLRWQVIDTPGILDHPLEER	134	Unconsidered	Probable nucleolar GTP-binding protein 1 OS=Drosophila melanogaster GN=CG8801 PE=2 SV=1 - [NOG1_DROME]	1	1	Q9V411	N-Term(TMT6plex); Y1(Phospho)	HCD		0.0833	2	2			142200	87850	0.618	169400	1.192	105800	0.745	90970	0.64	129600	0.912	Redundant	Not Used	19565			187	0.58	21	28	21	11	152	1	66	96	1950000	3	920.482	2759.43	0.01	7.23
Low	A	2	qATGTYINHEALPARLNGVsVVR	241	Unconsidered		0	0		N-Term(TMT6plex); S20(Phospho)	HCD	1	0	1	1	3177000		7233	6593	0.912	9455	1.307	8425	1.165	6980	0.965	9877	1.366	No Proteins	Not Used	13756	0.956	1	167	0.82	21	29	22	10	172	1	0	300	591800	2	1388.23	2775.45	0	1.03
Low	A	2	qATGTYINHEALPARLNGVsVVR	241	Unconsidered		0	0		N-Term(TMT6plex); S20(Phospho)	HCD	1	0	1	1	9385000		8085	7142	0.883	11470	1.418	6138	0.759	5757	0.712	11230	1.389	No Proteins	Not Used	13821	0.954	1	169	0.24	17	29	22	16	175	1		300	0	2	1388.23	2775.46	0	1.83
Low	A	2	ssPLNMPLsAATSVGGAGIGSSAVTGR	243	Unconsidered		0	0		N-Term(TMT6plex); S2(Phospho); S9(Phospho)	HCD	1	0	1	1	330000000		122400	88650	0.724	88310	0.721	122100	0.997	68710	0.561	154600	1.263	No Proteins	Not Used	13910	0.954	1	210	0.77	16	30	23	12	218	0	16	300	2371000	2	1417.68	2834.35	0.01	3.55
Low	A	2	yQsPItGLFPVmSTDQVVGsVR	244	Unconsidered		0	0		N-Term(TMT6plex); S3(Phospho); T6(Phospho); M12(Oxidation); S20(Phospho)	HCD	1	0	1	1			31070	26520	0.854	35340	1.137	34810	1.12	21230	0.683	47340	1.524	No Proteins	Not Used	13554	0.825	1	148	0.64	18	28	21	10	136	0	33	300	498900	2	1433.64	2866.28	0	2.75
Low	A	2	yQSPItGLFPVmSTDQVVGsVR	244	Unconsidered		0	0		N-Term(TMT6plex); Y1(Phospho); T6(Phospho); M12(Oxidation); S20(Phospho)	HCD	1	0	1	2			31070	26520	0.854	35340	1.137	34810	1.12	21230	0.683	47340	1.524	No Proteins	Not Used	13554	0.881	1	148	0.64	18	28	21	10	136	0	33	300	498900	2	1433.64	2866.28	0	2.75
Low	A	2	yQsPITGLFPVmSTDQVVGsVR	244	Unconsidered		0	0		N-Term(TMT6plex); Y1(Phospho); S3(Phospho); M12(Oxidation); S20(Phospho)	HCD	1	0	1	3			31070	26520	0.854	35340	1.137	34810	1.12	21230	0.683	47340	1.524	No Proteins	Not Used	13554	0.81	1	148	0.65	18	28	21	10	136	0	33	300	498900	2	1433.64	2866.28	0	2.75
Low	A	2	dTLtSSQSAGNLLSSLDLGPSSTk	247	Unconsidered		0	0		N-Term(TMT6plex); T4(Phospho); K24(TMT6plex)	HCD	1	0	1	1	63840000		40570	27000	0.665	51110	1.26	30020	0.74	24860	0.613	38850	0.957	No Proteins	Not Used	13017	0.954	1		0.75	14	29	22	11	188	0	0	137	1482000	4	730.118	2917.45	-0.01	-9.96
Low	A	2	dtLTSSQSAGNLLSSLDLGPSSTk	247	Unconsidered		0	0		N-Term(TMT6plex); T2(Phospho); K24(TMT6plex)	HCD	1	0	1	2	63840000		40570	27000	0.665	51110	1.26	30020	0.74	24860	0.613	38850	0.957	No Proteins	Not Used	13017	0.954	1		0.75	14	29	22	11	188	0	0	137	1482000	4	730.118	2917.45	-0.01	-9.96
Low	A	2	lDDDDDGmSGSGTAPTGTAPTGtIk	249	Unconsidered		0	0		N-Term(TMT6plex); M8(Oxidation); T23(Phospho); K25(TMT6plex)	HCD	0.3125	0	1	1	122700000		118100	86420	0.732	91010	0.77	121500	1.028	58840	0.498	150000	1.27	No Proteins	Not Used	13921	0.954	1	126	0.17	21	28	21	16	154	0	0	300	1167000	2	1467.67	2934.33	0	0.05
Low	A	2	lDDDDDGmSGSGTAPTGTAPtGTIk	249	Unconsidered		0	0		N-Term(TMT6plex); M8(Oxidation); T21(Phospho); K25(TMT6plex)	HCD		0.3125	2	2	122700000		118100	86420	0.732	91010	0.77	121500	1.028	58840	0.498	150000	1.27	No Proteins	Not Used	13921			126	0.63	21	28	21	11	154	0	0	300	1167000	2	1467.67	2934.33	0	0.05
Low	A	2	lDDDDDGmSGSGTAPTGtAPTGTIk	249	Unconsidered		0	0		N-Term(TMT6plex); M8(Oxidation); T18(Phospho); K25(TMT6plex)	HCD		0.375	3	3	122700000		118100	86420	0.732	91010	0.77	121500	1.028	58840	0.498	150000	1.27	No Proteins	Not Used	13921			126	0.73	21	28	21	10	154	0	0	300	1167000	2	1467.67	2934.33	0	0.05
Low	A	2	dSAASSPTGRGPSNYTGGLGGAGGVADAmR	252	Unconsidered		0	0		N-Term(TMT6plex); M29(Oxidation)	HCD	1	0	1	1			21380	12820	0.6	36210	1.694	16570	0.775	11230	0.525	32150	1.504	No Proteins	Not Used	15553	0.681	0.987		0.49	13	27	20	11	124	1	27	300	626100	2	1491.71	2982.4	-0.01	-4.88
Low	A	2	eLGWSDVsGWVGQGGAyLGtkR	253	Unconsidered		0	0		N-Term(TMT6plex); S8(Phospho); Y17(Phospho); T20(Phospho); K21(TMT6plex)	HCD	1	0	1	1	12630000		13120	8910	0.679	14180	1.081	10780	0.821	9163	0.698	11840	0.903	No Proteins	Not Used	13804	0.83	1	124	0.5	16	29	22	12	171	1	0	300	944700	2	1511.2	3021.38	0.01	3.91
Low	A	2	qVEtIRNLVDsYMkIVtk	254	Unconsidered		0	0		N-Term(TMT6plex); T4(Phospho); S11(Phospho); K14(TMT6plex); T17(Phospho); K18(TMT6plex)	HCD	1	0	1	1	39550000		991100	748100	0.755	916800	0.925	917200	0.926	540800	0.546	1163000	1.174	No Proteins	Not Used	16458	0.954	1	215	0.87	19	30	23	11	200	2	37	111	3602000	3	1022.19	3064.57	0	3.09
Low	A	2	tLLPVEtSRFQSISsEFLGLmk	255	Unconsidered		0	0		N-Term(TMT6plex); T7(Phospho); S15(Phospho); M21(Oxidation); K22(TMT6plex)	HCD	1	0	1	1			92350	62390	0.676	90580	0.981	78130	0.846	65530	0.71	115100	1.247	No Proteins	Not Used	14305	0.846	1	140	0.7	14	29	22	11	185	1	38	185	617600	4	780.152	3117.59	0	3.4
Low	A	2	eYPIFVVcRRGNDSQIAVQHmk	256	Unconsidered		0	0		N-Term(TMT6plex); C8(Carbamidomethyl); M21(Oxidation); K22(TMT6plex)	HCD	1	0	1	1			113800	69950	0.615	123000	1.081	72570	0.638	79960	0.703	88900	0.781	No Proteins	Not Used	20059	0.954	1		0.15	17	29	22	18	186	2		151	0	3	1041.22	3121.64	0	-2.75
Low	A	2	syAVSLDADNLVLRFGsEQDQQLFRk	257	Unconsidered		0	0		N-Term(TMT6plex); Y2(Phospho); S17(Phospho); K26(TMT6plex)	HCD	1	0	1	1			50830	26590	0.523	47750	0.939	33220	0.653	30980	0.609	45110	0.887	No Proteins	Not Used	20867	0.954	1		0.34	20	30	23	15	225	2	41	120	3610000	3	1206.61	3617.81	0.01	7.14
Low	A	2	hTEttEtNADNEtVTEPAAkITERQR	135	Unconsidered		1	0		N-Term(TMT6plex); T4(Phospho); T5(Phospho); T7(Phospho); T13(Phospho); K20(TMT6plex)	HCD	1	0	1	1			28440	19620	0.69	29950	1.053	21100	0.742	15010	0.528	33240	1.169	Redundant	Not Used	15535	0.551	0.912	154	0.069	14	28	21	20	152	2	26	300	669900	3	1240.88	3720.62	0.01	6.37
Low	A	2	tAGTLTIIDTGIxMtksDLVNNLGtIAk	136	Unconsidered	Heat shock protein 83 (Fragment) OS=Drosophila pseudoobscura bogotana GN=Hsp83 PE=3 SV=1 - [HSP83_DROPB]	1	1	O16068	N-Term(TMT6plex); X13(E); T15(Phospho); K16(TMT6plex); S17(Phospho); T25(Phospho); K28(TMT6plex)	HCD	1	0	1	1	4637000000		198400	119200	0.601	303400	1.529	147700	0.744	135400	0.683	184200	0.928	Redundant	Not Used	20637	0.681	0.982	166	0.53	13	30	23	13	212	1	16	28	5679000	5	764.4	3817.97	0.01	9.55
High	A	2	tAGTLTIIDTGIxmtksDLVNNLGtIAk	136	Unambiguous	Heat shock protein 83 (Fragment) OS=Drosophila pseudoobscura bogotana GN=Hsp83 PE=3 SV=1 - [HSP83_DROPB]	1	1	O16068	N-Term(TMT6plex); X13(I); M14(Oxidation); T15(Phospho); K16(TMT6plex); S17(Phospho); T25(Phospho); K28(TMT6plex)	HCD	1	0	1	2	4637000000		198400	119200	0.601	303400	1.529	147700	0.744	135400	0.683	184200	0.928	Unique	Used	20637	0	0.182	166	0.53	13	30	23	13	212	1	16	28	5679000	5	764.4	3817.97	0	0.02
High	A	2	tAGTLTIIDTGIxmtksDLVNNLGtIAk	136	Unambiguous	Heat shock protein 83 (Fragment) OS=Drosophila pseudoobscura bogotana GN=Hsp83 PE=3 SV=1 - [HSP83_DROPB]	1	1	O16068	N-Term(TMT6plex); X13(L); M14(Oxidation); T15(Phospho); K16(TMT6plex); S17(Phospho); T25(Phospho); K28(TMT6plex)	HCD	1	0	1	3	4637000000		198400	119200	0.601	303400	1.529	147700	0.744	135400	0.683	184200	0.928	Redundant	Not Used	20637	0	0.182	166	0.53	13	30	23	13	212	1	16	28	5679000	5	764.4	3817.97	0	0.02
Low	A	2	tAGTLTIIDTGIxmtksDLVNNLGtIAk	136	Unconsidered	Heat shock protein 83 (Fragment) OS=Drosophila pseudoobscura bogotana GN=Hsp83 PE=3 SV=1 - [HSP83_DROPB]	1	1	O16068	N-Term(TMT6plex); X13(I); M14(Oxidation); T15(Phospho); K16(TMT6plex); S17(Phospho); T25(Phospho); K28(TMT6plex)	HCD	0.0909	0	1	1														No Quan Values	Not Used	20483	0.933	1		0.85	19	30	23	11	212	1	13	44	6523000	5	764.4	3817.97	0	0.26
Low	A	2	tAGTLTIIDTGIxmtksDLVNNLGtIAk	136	Unconsidered	Heat shock protein 83 (Fragment) OS=Drosophila pseudoobscura bogotana GN=Hsp83 PE=3 SV=1 - [HSP83_DROPB]	1	1	O16068	N-Term(TMT6plex); X13(L); M14(Oxidation); T15(Phospho); K16(TMT6plex); S17(Phospho); T25(Phospho); K28(TMT6plex)	HCD	0.0909	0	1	2														No Quan Values	Not Used	20483	0.933	1		0.85	19	30	23	11	212	1	13	44	6523000	5	764.4	3817.97	0	0.26
Low	A	2	tAGTLTIIDTGIxMtksDLVNNLGtIAk	136	Unconsidered	Heat shock protein 83 (Fragment) OS=Drosophila pseudoobscura bogotana GN=Hsp83 PE=3 SV=1 - [HSP83_DROPB]	1	1	O16068	N-Term(TMT6plex); X13(E); T15(Phospho); K16(TMT6plex); S17(Phospho); T25(Phospho); K28(TMT6plex)	HCD		0.0909	3	3														No Quan Values	Not Used	20483				0.98	19	30	23	10	212	1	13	44	6523000	5	764.4	3817.97	0.01	9.79
Low	A	2	tAGTLTIIDTGIxmtksDLVNNLGtIAk	136	Unconsidered	Heat shock protein 83 (Fragment) OS=Drosophila pseudoobscura bogotana GN=Hsp83 PE=3 SV=1 - [HSP83_DROPB]	1	1	O16068	N-Term(TMT6plex); X13(I); M14(Oxidation); T15(Phospho); K16(TMT6plex); S17(Phospho); T25(Phospho); K28(TMT6plex)	HCD	1	0	1	1			107500			100800	0.937	123800	1.151	42520	0.395	159800	1.486	Redundant	Not Used	20472	0.656	0.969		0.89	16	29	22	10	195	1	1	8	16830000	4	955.25	3817.98	0	2.28
Low	A	2	tAGTLTIIDTGIxmtksDLVNNLGtIAk	136	Unconsidered	Heat shock protein 83 (Fragment) OS=Drosophila pseudoobscura bogotana GN=Hsp83 PE=3 SV=1 - [HSP83_DROPB]	1	1	O16068	N-Term(TMT6plex); X13(L); M14(Oxidation); T15(Phospho); K16(TMT6plex); S17(Phospho); T25(Phospho); K28(TMT6plex)	HCD	1	0	1	2			107500			100800	0.937	123800	1.151	42520	0.395	159800	1.486	Redundant	Not Used	20472	0.656	0.969		0.89	16	29	22	10	195	1	1	8	16830000	4	955.25	3817.98	0	2.28
Low	A	2	tAGTLTIIDTGIxmtksDLVNNLGtIAk	136	Unconsidered	Heat shock protein 83 (Fragment) OS=Drosophila pseudoobscura bogotana GN=Hsp83 PE=3 SV=1 - [HSP83_DROPB]	1	1	O16068	N-Term(TMT6plex); X13(I); M14(Oxidation); T15(Phospho); K16(TMT6plex); S17(Phospho); T25(Phospho); K28(TMT6plex)	HCD	1	0	1	1			45440	32620	0.718	63000	1.386	35170	0.774	28330	0.623	48260	1.062	Redundant	Not Used	20224	0.656	0.971		0.47	13	29	22	13	192	1	0	104	2441000	4	955.252	3817.99	0	4.77
Low	A	2	tAGTLTIIDTGIxmtksDLVNNLGtIAk	136	Unconsidered	Heat shock protein 83 (Fragment) OS=Drosophila pseudoobscura bogotana GN=Hsp83 PE=3 SV=1 - [HSP83_DROPB]	1	1	O16068	N-Term(TMT6plex); X13(L); M14(Oxidation); T15(Phospho); K16(TMT6plex); S17(Phospho); T25(Phospho); K28(TMT6plex)	HCD	1	0	1	2			45440	32620	0.718	63000	1.386	35170	0.774	28330	0.623	48260	1.062	Redundant	Not Used	20224	0.656	0.971		0.47	13	29	22	13	192	1	0	104	2441000	4	955.252	3817.99	0	4.77
Low	A	2	fTHLQHLPFtytIsLNNDsGAQRFGYVR	258	Unconsidered		0	0		N-Term(TMT6plex); T10(Phospho); Y11(Phospho); T12(Phospho); S14(Phospho); S19(Phospho)	HCD	1	0	1	1														No Proteins	Not Used		0.954	1	94	0.22	18	25	18	12	77	1	21	300	49850	3	1304.54	3911.6	-0.01	-9.48
Low	A	2	rEMyLkESGHLNSAsHLVNDQINIAIETR	259	Unconsidered		0	0		N-Term(TMT6plex); Y4(Phospho); K6(TMT6plex); S15(Phospho)	HCD	1	0	1	1			62900	45680	0.726	96520	1.534	45690	0.726	40890	0.65	68260	1.085	No Proteins	Not Used	20717	0.723	1		0.59	23	31	24	14	278	2	0	169	2056000	3	1319.67	3956.98	0.01	8.09
Low	A	2	dSSLtsIANDLsEVTSSkTLYGGDmLVTTk	260	Unconsidered		0	0		N-Term(TMT6plex); T5(Phospho); S6(Phospho); S12(Phospho); K18(TMT6plex); M25(Oxidation); K30(TMT6plex)	HCD	1	0	1	1	87980000		107900	93380	0.865	76180	0.706	99120	0.919	62310	0.577	119900	1.111	No Proteins	Not Used	13469	0.943	1	250	0.82	13	30	23	12	238	1	0	300	1421000	3	1359.66	4076.95	0.01	5.94
Low	A	2	dSSLTSIANDLsEVtsSkTLYGGDmLVTTk	260	Unconsidered		0	0		N-Term(TMT6plex); S12(Phospho); T15(Phospho); S16(Phospho); K18(TMT6plex); M25(Oxidation); K30(TMT6plex)	HCD	1	0	1	2	87980000		107900	93380	0.865	76180	0.706	99120	0.919	62310	0.577	119900	1.111	No Proteins	Not Used	13469	0.846	1	250	0.83	13	30	23	12	238	1	0	300	1421000	3	1359.66	4076.95	0.01	5.94
Low	A	2	qGsGDssPMLtsDPtsDSSDNGsNGRGmGGGmR	262	Unconsidered		0	0		N-Term(TMT6plex); S3(Phospho); S6(Phospho); S7(Phospho); T11(Phospho); S12(Phospho); T15(Phospho); S16(Phospho); S23(Phospho); M28(Oxidation); M32(Oxidation)	HCD	1	0	1	1	1610000000		523800	361500	0.69	373200	0.712	365000	0.697	237300	0.453	468000	0.894	No Proteins	Not Used	16327	0.846	1		0.3	13	26	19	12	85	1	3	24	7098000	4	1026.56	4103.2	0	1.99
Low	A	2	hkDYsQPAGAAtAEcsVsmRGGGDcGGNLNtSR	263	Unconsidered		0	0		N-Term(TMT6plex); K2(TMT6plex); S5(Phospho); T12(Phospho); C15(Carbamidomethyl); S16(Phospho); S18(Phospho); M19(Oxidation); C25(Carbamidomethyl); T31(Phospho)	HCD	0.1538	0	1	1			13940	11560	0.829	15050	1.08	14730	1.057	8264	0.593	18060	1.296	No Proteins	Not Used	16272	0.956	1	48	0.17	18	25	18	13	64	2	39	228	2252000	3	1429.23	4285.67	0.01	7.41
Low	A	2	hkDYsQPAGAAtAEcsVsmRGGGDcGGNLNTsR	263	Unconsidered		0	0		N-Term(TMT6plex); K2(TMT6plex); S5(Phospho); T12(Phospho); C15(Carbamidomethyl); S16(Phospho); S18(Phospho); M19(Oxidation); C25(Carbamidomethyl); S32(Phospho)	HCD		0.1538	2	2			13940	11560	0.829	15050	1.08	14730	1.057	8264	0.593	18060	1.296	No Proteins	Not Used	16272			48	0.28	18	25	18	11	64	2	39	228	2252000	3	1429.23	4285.67	0.01	7.41
Low	A	2	mPmFLVYLWLPkAHVEAPVsGsmILAGImLk	146	Unconsidered		1	0		N-Term(TMT6plex); M3(Oxidation); K12(TMT6plex); S20(Phospho); S22(Phospho); M23(Oxidation); M29(Oxidation); K31(TMT6plex)	HCD	0.32	0	1	1	31100000		52700	39540	0.75	45650	0.866	40480	0.768	44860	0.851	50980	0.968	Redundant	Not Used	16714	0.952	1	148	0.036	18	30	23	25	233	1	0	145	2463000	4	1085.32	4338.26	0	-0.69
Low	A	2	mPMFLVYLWLPkAHVEAPVsGsmILAGImLk	146	Unconsidered		1	0		M1(Oxidation); N-Term(TMT6plex); K12(TMT6plex); S20(Phospho); S22(Phospho); M23(Oxidation); M29(Oxidation); K31(TMT6plex)	HCD		0.32	2	2	31100000		52700	39540	0.75	45650	0.866	40480	0.768	44860	0.851	50980	0.968	Redundant	Not Used	16714			148	0.22	18	30	23	17	233	1	0	145	2463000	4	1085.32	4338.26	0	-0.69
Low	A	2	vIGAR	387	Unconsidered		0	0		N-Term(TMT6plex)	HCD	0	0	1	1	984200000		1109000	5886000	5.309	2225000	2.007	995000	0.897	822700	0.742	1156000	1.043	No Proteins	Not Used	14658	0.815	0.993		0.097	13	19	13	10	19	0	0	6	32170000	2	372.751	744.494	0	1.88
Low	A	2	vLAGR	388	Unconsidered		0	0		N-Term(TMT6plex)	HCD		0	2	2	984200000		1109000	5886000	5.309	2225000	2.007	995000	0.897	822700	0.742	1156000	1.043	No Proteins	Not Used	14658	0.815	0.993		0.097	13	19	13	10	19	0	0	6	32170000	2	372.751	744.494	0	1.88
Low	A	2	lGAVR	389	Unconsidered		0	0		N-Term(TMT6plex)	HCD	1	0	1	1	73730000000		8038000	7185000	0.894	8524000	1.061	8444000	1.051	2537000	0.316	7232000	0.9	No Proteins	Not Used	15481	0.787	0.965	18	0.066	13	19	13	12	19	0	23	1	120100000	2	372.751	744.495	0	3.03
Low	A	2	lGAVR	389	Unconsidered		0	0		N-Term(TMT6plex)	HCD	1	0	1	1	73730000000		36160000	30260000	0.837	39580000	1.095	40240000	1.113	8461000	0.234	34000000	0.94	No Proteins	Not Used	15350	0.879	1	18	0.067	13	19	13	12	19	0	4	0	702900000	2	372.752	744.496	0	3.85
Low	A	2	aQALR	1	Unconsidered	Heat shock protein 83 OS=Drosophila auraria GN=Hsp83 PE=3 SV=1 - [HSP83_DROAV]	2	1	O02192	N-Term(TMT6plex)	HCD	1	0	1	1	70110000		134500	945800	7.035	201300	1.498	97760	0.727	92310	0.687	129100	0.96	Redundant	Not Used	14493	0.815	0.987	52	0.17	17	24	17	12	52	0	49	41	3540000	2	394.255	787.502	0	4.71
Low	A	2	dVLAR	2	Unconsidered	Putative ATP-dependent RNA helicase me31b OS=Drosophila melanogaster GN=me31B PE=1 SV=3 - [DDX6_DROME]	1	1	P23128	N-Term(TMT6plex)	HCD	1	0	1	1	4666000000		2551000	7368000	2.888	1766000	0.692	3667000	1.437	1626000	0.637	1974000	0.774	Redundant	Not Used	15555	0.708	0.923	51	0.21	18	25	18	13	76	0	11	3	55040000	2	401.754	802.5	0	1.99
Low	A	2	dVLAR	2	Unconsidered	Putative ATP-dependent RNA helicase me31b OS=Drosophila melanogaster GN=me31B PE=1 SV=3 - [DDX6_DROME]	1	1	P23128	N-Term(TMT6plex)	HCD	0.1579	0	1	1			889200	4258000	4.789	1015000	1.141	889200	1	574900	0.647	801100	0.901	Redundant	Not Used	15952	0.676	0.897	51	0.048	18	25	18	19	76	0	32	8	13760000	2	401.754	802.5	0	2.29
Low	A	2	dLVAR	391	Unconsidered		0	0		N-Term(TMT6plex)	HCD		0.1579	2	2			889200	4258000	4.789	1015000	1.141	889200	1	574900	0.647	801100	0.901	No Proteins	Not Used	15952			51	0.092	18	25	18	16	76	0	32	8	13760000	2	401.754	802.5	0	2.29
Low	A	2	dVLAR	2	Unconsidered	Putative ATP-dependent RNA helicase me31b OS=Drosophila melanogaster GN=me31B PE=1 SV=3 - [DDX6_DROME]	1	1	P23128	N-Term(TMT6plex)	HCD	0.375	0	1	1	4666000000		2425000	8681000	3.58	1763000	0.727	3345000	1.38	1487000	0.613	2063000	0.851	Redundant	Not Used	15668	0.837	1	51	0.095	18	25	18	16	76	0	17	3	47450000	2	401.754	802.5	0	2.44
Low	A	2	vDIAR	392	Unconsidered		0	0		N-Term(TMT6plex)	HCD		0.375	2	2	4666000000		2425000	8681000	3.58	1763000	0.727	3345000	1.38	1487000	0.613	2063000	0.851	No Proteins	Not Used	15668			51	0.38	18	25	18	10	76	0	17	3	47450000	2	401.754	802.5	0	2.44
Low	A	2	dVLAR	2	Unconsidered	Putative ATP-dependent RNA helicase me31b OS=Drosophila melanogaster GN=me31B PE=1 SV=3 - [DDX6_DROME]	1	1	P23128	N-Term(TMT6plex)	HCD	1	0	1	1	1002000000		1802000	5181000	2.875	1531000	0.85	2666000	1.479	1157000	0.642	1499000	0.832	Redundant	Not Used	15789	0.685	0.907	51	0.21	18	25	18	12	76	0	13	4	34430000	2	401.754	802.501	0	2.67
Low	A	2	dVLAR	2	Unconsidered	Putative ATP-dependent RNA helicase me31b OS=Drosophila melanogaster GN=me31B PE=1 SV=3 - [DDX6_DROME]	1	1	P23128	N-Term(TMT6plex)	HCD	1	0	1	1			741100	3146000	4.245	943000	1.272	655900	0.885	479000	0.646	692000	0.934	Redundant	Not Used	16052	0.527	0.819	51	0.25	18	25	18	12	76	0	49	12	9498000	2	401.754	802.501	0	2.67
Low	A	2	dEIAR	393	Unconsidered		0	0		N-Term(TMT6plex)	HCD	1	0	1	1	3414000000		810800	17270000	21.294	1068000	1.317	1145000	1.412	334800	0.413	854300	1.054	No Proteins	Not Used	14690	0.813	0.983	37	0.17	16	23	16	11	44	0	5	2	81230000	2	416.74	832.472	0	-0.21
Low	A	2	dELAR	393	Unconsidered		0	0		N-Term(TMT6plex)	HCD	1	0	1	2	3414000000		810800	17270000	21.294	1068000	1.317	1145000	1.412	334800	0.413	854300	1.054	No Proteins	Not Used	14690	0.813	0.983	37	0.17	16	23	16	11	44	0	5	2	81230000	2	416.74	832.472	0	-0.21
Low	A	2	iNVER	395	Unconsidered		0	0		N-Term(TMT6plex)	HCD	1	0	1	1	1348000000		1265000	3790000	2.997	1511000	1.195	1214000	0.959	629200	0.497	1097000	0.867	No Proteins	Not Used	15745	0.49	0.795	65	0.32	18	25	18	11	76	0	29	7	21200000	2	430.265	859.522	0	2.74
Low	A	2	dDIIR	7	Unconsidered	Putative ATP-dependent RNA helicase me31b OS=Drosophila melanogaster GN=me31B PE=1 SV=3 - [DDX6_DROME]	1	1	P23128	N-Term(TMT6plex)	HCD	1	0	1	1	2137000000		660700	1868000	2.827	905700	1.371	965600	1.461	613700	0.929	677200	1.025	Redundant	Not Used	17504	0.426	0.744	19	0.014	13	20	13	19	22	0	17	5	24910000	2	430.757	860.506	0	2.51
Low	A	2	dDILR	7	Unconsidered	Putative ATP-dependent RNA helicase me31b OS=Drosophila melanogaster GN=me31B PE=1 SV=3 - [DDX6_DROME]	1	1	P23128	N-Term(TMT6plex)	HCD	1	0	1	2	2137000000		660700	1868000	2.827	905700	1.371	965600	1.461	613700	0.929	677200	1.025	Redundant	Not Used	17504	0.426	0.744	19	0.014	13	20	13	19	22	0	17	5	24910000	2	430.757	860.506	0	2.51
Low	A	2	iIETR	397	Unconsidered		0	0		N-Term(TMT6plex)	HCD	0.0625	0	1	1	1811000000		691300	2667000	3.858	1380000	1.997	623300	0.902	575700	0.833	836800	1.211	No Proteins	Not Used	18764	0.31	0.664	26	0.037	14	21	14	16	29	0	8	4	36960000	2	430.775	860.542	0	2.5
Low	A	2	iLTER	8	Unconsidered	Actin-42A OS=Drosophila melanogaster GN=Act42A PE=1 SV=3 - [ACT2_DROME]	6	1	P02572	N-Term(TMT6plex)	HCD		0.0625	2	2	1811000000		691300	2667000	3.858	1380000	1.997	623300	0.902	575700	0.833	836800	1.211	Redundant	Not Used	18764			26	0.042	14	21	14	15	29	0	8	4	36960000	2	430.775	860.542	0	2.5
Low	A	2	lITER	8	Unconsidered	Actin-42A OS=Drosophila melanogaster GN=Act42A PE=1 SV=3 - [ACT2_DROME]	6	1	P02572	N-Term(TMT6plex)	HCD		0.0625	2	3	1811000000		691300	2667000	3.858	1380000	1.997	623300	0.902	575700	0.833	836800	1.211	Redundant	Not Used	18764			26	0.042	14	21	14	15	29	0	8	4	36960000	2	430.775	860.542	0	2.5
Low	A	2	lILAAR	9	Unconsidered		1	0		N-Term(TMT6plex)	HCD	1	0	1	1	544700000		804700	2513000	3.123	1368000	1.7	605000	0.752	561600	0.698	781500	0.971	Redundant	Not Used	21449	0.097	0.46	4	0.0081	13	13	13	21	5	0	40	8	18130000	2	443.309	885.61	0	2.25
Low	A	2	eDIER	10	Unconsidered	Heat shock 70 kDa protein cognate 4 OS=Drosophila melanogaster GN=Hsc70-4 PE=1 SV=3 - [HSP7D_DROME]|Heat shock protein 68 OS=Drosophila melanogaster GN=Hsp68 PE=1 SV=1 - [HSP68_DROME]	2	2	P11147;O97125	N-Term(TMT6plex)	HCD	1	0	1	1	62420000		208900	1555000	7.443	254400	1.218	186100	0.891	137900	0.66	216800	1.038	Redundant	Not Used	14569	0.568	0.841	25	0.06	13	20	13	13	23	0	65	28	2955000	2	445.743	890.479	0	0.71
Middle	A	2	sTITSR	11	Unambiguous	Histone H2B OS=Drosophila hydei GN=His2B PE=3 SV=2 - [H2B_DROHY]	3	1	P17271	N-Term(TMT6plex)	HCD	1	0	1	1	282400000		251200	1397000	5.56	421200	1.677	236700	0.942	208100	0.828	259000	1.031	Unique	Used	14403	0.041	0.394	13	0.05	13	19	13	13	16	0	21	17	10560000	2	447.267	893.527	0	1.77
Low	A	2	vAEEAR	399	Unconsidered		0	0		N-Term(TMT6plex)	HCD	1	0	1	1	33780000		40300	349400	8.669	34440	0.855	17740	0.44	16910	0.42	22960	0.57	No Proteins	Not Used	14365	0.639	0.876	55	0.15	15	22	15	11	35	0	34	77	1642000	2	452.259	903.511	0	0.88
Low	A	2	dIQLAR	12	Unconsidered	Histone H3 OS=Drosophila hydei GN=His3 PE=3 SV=2 - [H3_DROHY]	2	1	P84236	N-Term(TMT6plex)	HCD	0.4091	0	1	1	4238000000		539900	9900000	18.336	467700	0.866	461700	0.855	363300	0.673	517300	0.958	Redundant	Not Used	18390	0.377	0.72	66	0.018	17	24	17	22	58	0	13	2	66180000	2	472.791	944.575	0	2.9
Low	A	2	eQLAVR	400	Unconsidered		0	0		N-Term(TMT6plex)	HCD		0.4091	2	2	4238000000		539900	9900000	18.336	467700	0.866	461700	0.855	363300	0.673	517300	0.958	No Proteins	Not Used	18390			66	0.15	17	24	17	13	58	0	13	2	66180000	2	472.791	944.575	0	2.9
Low	A	2	dIQLAR	12	Unconsidered	Histone H3 OS=Drosophila hydei GN=His3 PE=3 SV=2 - [H3_DROHY]	2	1	P84236	N-Term(TMT6plex)	HCD	0.25	0	1	1	4238000000		591500	4957000	8.381	458500	0.775	409200	0.692	278400	0.471	481600	0.814	Redundant	Not Used	18268	0.377	0.719		0.072	17	24	17	16	58	0	23	6	30730000	2	472.791	944.575	0	2.97
Low	A	2	eQLAVR	400	Unconsidered		0	0		N-Term(TMT6plex)	HCD		0.25	2	2	4238000000		591500	4957000	8.381	458500	0.775	409200	0.692	278400	0.471	481600	0.814	No Proteins	Not Used	18268				0.19	17	24	17	12	58	0	23	6	30730000	2	472.791	944.575	0	2.97
Low	A	2	vLAGk	402	Unconsidered		0	0		N-Term(TMT6plex); K5(TMT6plex)	HCD	1	0	1	1	213100000		1228000	3949000	3.216	1168000	0.951	1391000	1.133	517900	0.422	1594000	1.298	No Proteins	Not Used	19107	0.483	0.787	18	0.074	13	20	13	12	23	0	34	11	14200000	2	473.33	945.654	0	4.08
Low	A	2	qLEDGR	14	Unconsidered	Polyubiquitin OS=Drosophila melanogaster GN=Ubi-p63E PE=3 SV=1 - [UBIQP_DROME]	3	1	P0CG69	N-Term(TMT6plex)	HCD	1	0	1	1	218500000		95180	1102000	11.581	140300	1.474	118300	1.243	61320	0.644	122200	1.284	Redundant	Not Used	14524	0.131	0.526		0.077	14	24	17	16	62	0	45	43	2654000	2	473.763	946.519	0	3.15
Low	A	2	aPGIIPR	15	Unconsidered	ATP synthase subunit alpha, mitochondrial OS=Drosophila melanogaster GN=blw PE=1 SV=2 - [ATPA_DROME]	1	1	P35381	N-Term(TMT6plex)	HCD	1	0	1	1	203400000		630100	2112000	3.351	1151000	1.827	556900	0.884	485400	0.77	838700	1.331	Redundant	Not Used	19173	0.31	0.662	3	0.055	13	13	13	13	3	0	32	13	12130000	2	476.812	952.617	0	2.78
Low	A	2	tAENFR	403	Unconsidered		0	0		N-Term(TMT6plex)	HCD	1	0	1	1	1110000000		781500	6042000	7.731	949900	1.215	758500	0.97	432700	0.554	748800	0.958	No Proteins	Not Used	14963	0.216	0.616		0.11	13	21	14	11	26	0	47	20	12300000	2	483.765	966.523	0	2.06
Low	A	2	eRTAIR	404	Unconsidered		0	0		N-Term(TMT6plex)	HCD	1	0	1	1	1695000000		1480000	12690000	8.572	1808000	1.222	1626000	1.099	575200	0.389	1500000	1.014	No Proteins	Not Used	16104	0.699	0.918	51	0.18	15	23	16	11	46	1	19	3	48870000	2	487.797	974.587	0	-7.91
Low	A	2	tLEDLR	405	Unconsidered		0	0		N-Term(TMT6plex)	HCD	1	0	1	1	1740000000		508600	3306000	6.501	761000	1.496	555000	1.091	402600	0.792	1077000	2.118	No Proteins	Not Used	18683	0.815	0.985	31	0.081	16	23	16	15	47	0	20	6	19440000	2	488.289	975.571	0	3.99
Low	A	2	qIAAk	406	Unconsidered		0	0		N-Term(TMT6plex); K5(TMT6plex)	HCD	1	0	1	1	250200000		459000	4228000	9.212	492200	1.072	401000	0.874	272200	0.593	468800	1.021	No Proteins	Not Used	15897	0.271	0.644	35	0.048	13	22	15	15	33	0	40	28	8108000	2	494.833	988.658	0	2.28
Low	A	2	qLAAk	406	Unconsidered		0	0		N-Term(TMT6plex); K5(TMT6plex)	HCD	1	0	1	2	250200000		459000	4228000	9.212	492200	1.072	401000	0.874	272200	0.593	468800	1.021	No Proteins	Not Used	15897	0.271	0.644	35	0.048	13	22	15	15	33	0	40	28	8108000	2	494.833	988.658	0	2.28
Low	A	2	eTENIR	408	Unconsidered		0	0		N-Term(TMT6plex)	HCD	1	0	1	1	2897000000		287500	976500	3.397	550400	1.914	255500	0.889	235000	0.817	319900	1.113	No Proteins	Not Used	14643	0.725	0.932		0.11	13	23	16	13	42	0	0	32	9414000	2	495.773	990.539	0	-3.24
Low	A	2	vALIk	409	Unconsidered		0	0		N-Term(TMT6plex); K5(TMT6plex)	HCD	1	0	1	1	520000000		526300	4195000	7.97	685200	1.302	441200	0.838	378200	0.719	510000	0.969	No Proteins	Not Used	21404	0.536	0.827	21	0.056	13	20	13	13	23	0	17	67	4982000	2	501.361	1001.72	0	3.14
Low	A	2	tVVNk	410	Unconsidered		0	0		N-Term(TMT6plex); K5(TMT6plex)	HCD	1	0	1	1	696900000		707600	5075000	7.172	938100	1.326	789900	1.116	576500	0.815	757400	1.07	No Proteins	Not Used	15793	0.445	0.754	115	0.2	18	27	20	15	117	0	58	19	8262000	2	509.839	1018.67	0	3.53
Low	A	2	lVDSk	411	Unconsidered		0	0		N-Term(TMT6plex); K5(TMT6plex)	HCD	1	0	1	1	4030000000		998800	20530000	20.55	1252000	1.254	892300	0.893	837800	0.839	1069000	1.07	No Proteins	Not Used	18477	0.681	0.905	53	0.086	16	24	17	15	51	0	17	3	56520000	2	510.33	1019.65	0	2.56
Low	A	2	dLSVk	412	Unconsidered		0	0		N-Term(TMT6plex); K5(TMT6plex)	HCD	1	0	1	1	1371000000		435100	1115000	2.563	532800	1.225	484500	1.114	213600	0.491	406900	0.935	No Proteins	Not Used	18627	0.327	0.692	53	0.07	17	24	17	16	51	0	52	96	3572000	2	510.33	1019.65	0	2.56
Low	A	2	dLSVk	412	Unconsidered		0	0		N-Term(TMT6plex); K5(TMT6plex)	HCD	1	0	1	1	1371000000		1044000	1772000	1.698	999000	0.957	1490000	1.428	371300	0.356	1097000	1.051	No Proteins	Not Used	18745	0.229	0.625	53	0.053	17	24	17	17	51	0	21	15	14180000	2	510.33	1019.65	0	3.04
Low	A	2	gYIVGER	16	Unconsidered	Vitellogenin-2 OS=Drosophila melanogaster GN=Yp2 PE=1 SV=2 - [VIT2_DROME]	1	1	P02844	N-Term(TMT6plex)	HCD	1	0	1	1	157800000		179600	473800	2.638	309500	1.723	159200	0.886	648900	3.613	280100	1.559	Redundant	Not Used	17701	0.093	0.45		0.088	13	22	15	13	36	0	27	80	4737000	2	511.796	1022.58	0	1.43
Low	A	2	vVEPk	414	Unconsidered		0	0		N-Term(TMT6plex); K5(TMT6plex)	HCD	1	0	1	1	174100000		415700	3080000	7.409	623100	1.499	416700	1.002	273800	0.659	469300	1.129	No Proteins	Not Used	17031	0.439	0.751	10	0.093	13	19	13	10	17	0	54	69	4823000	2	515.341	1029.67	0	3.5
Low	A	2	vVEPk	414	Unconsidered		0	0		N-Term(TMT6plex); K5(TMT6plex)	HCD	1	0	1	1	140200000		391600	2785000	7.113	579700	1.48	391600	1	252700	0.645	440300	1.124	No Proteins	Not Used	16956	0.46	0.764	10	0.03	13	19	13	15	17	0	43	64	5850000	2	515.341	1029.68	0	4.21
Low	A	2	vVEPk	414	Unconsidered		0	0		N-Term(TMT6plex); K5(TMT6plex)	HCD	1	0	1	1	754100000		574600	3942000	6.861	800400	1.393	532000	0.926	358100	0.623	531700	0.925	No Proteins	Not Used	16866	0.242	0.636	10	0.072	13	19	13	11	17	0	59	16	5731000	2	515.342	1029.68	0	4.92
Low	A	2	vIIVk	417	Unconsidered		0	0		N-Term(TMT6plex); K5(TMT6plex)	HCD	1	0	1	1	338900000		799400	1815000	2.271	1031000	1.29	695000	0.869	487300	0.61	622200	0.778	No Proteins	Not Used	22410	0.285	0.649	5	0.018	13	13	13	17	4	0	16	57	7483000	2	515.377	1029.75	0	3.6
Low	A	2	dQAIk	17	Unconsidered	60S ribosomal protein L24 OS=Drosophila melanogaster GN=RpL24 PE=1 SV=1 - [RL24_DROME]	1	1	Q9VJY6	N-Term(TMT6plex); K5(TMT6plex)	HCD	1	0	1	1	226300000		743800	2127000	2.86	535000	0.719	729500	0.981	177400	0.239	740900	0.996	Redundant	Not Used	15569	0.357	0.71	111	0.29	17	27	20	13	111	0	36	35	5501000	2	516.828	1032.65	0	3.46
Low	A	2	dQALk	17	Unconsidered	60S ribosomal protein L24 OS=Drosophila melanogaster GN=RpL24 PE=1 SV=1 - [RL24_DROME]	1	1	Q9VJY6	N-Term(TMT6plex); K5(TMT6plex)	HCD	1	0	1	2	226300000		743800	2127000	2.86	535000	0.719	729500	0.981	177400	0.239	740900	0.996	Redundant	Not Used	15569	0.357	0.71	111	0.29	17	27	20	13	111	0	36	35	5501000	2	516.828	1032.65	0	3.46
Low	A	2	vLDTk	419	Unconsidered		0	0		N-Term(TMT6plex); K5(TMT6plex)	HCD	1	0	1	1	3963000000		2856000	36000000	12.608	1861000	0.652	1592000	0.557	1030000	0.361	2517000	0.881	No Proteins	Not Used	19105	0.571	0.842	73	0.053	19	26	19	19	86	0	17	1	99370000	2	517.338	1033.67	0	3.45
Middle	A	2	lAEQAER	18	Unambiguous	14-3-3 protein epsilon OS=Drosophila melanogaster GN=14-3-3epsilon PE=1 SV=2 - [1433E_DROME]	1	1	P92177	N-Term(TMT6plex)	HCD	1	0	1	1	9496000000		2440000	26750000	10.964	3754000	1.539	2593000	1.063	1915000	0.785	2447000	1.003	Unique	Used	14957	0.024	0.353		0.0065	17	24	17	27	60	0	15	1	132800000	2	523.297	1045.59	0	2.73
Low	A	2	lAEQAER	18	Unconsidered	14-3-3 protein epsilon OS=Drosophila melanogaster GN=14-3-3epsilon PE=1 SV=2 - [1433E_DROME]	1	1	P92177	N-Term(TMT6plex)	HCD	1	0	1	1	9496000000		173200	1075000	6.21	275500	1.591	200500	1.158	141300	0.816	168900	0.975	Redundant	Not Used	15082	0.108	0.484		0.057	14	25	18	18	67	0	26	88	4858000	2	523.298	1045.59	0	5.3
Middle	A	2	eIQTAVR	20	Unambiguous	Histone H2B OS=Drosophila hydei GN=His2B PE=3 SV=2 - [H2B_DROHY]	3	1	P17271	N-Term(TMT6plex)	HCD	1	0	1	1	4373000000		807300	9775000	12.109	618600	0.766	485900	0.602	334200	0.414	522100	0.647	Unique	Used	15784	0.024	0.339	75	0.016	18	25	18	23	66	0	15	4	36680000	2	523.315	1045.62	0	2.85
Middle	A	2	eIQTAVR	20	Unambiguous	Histone H2B OS=Drosophila hydei GN=His2B PE=3 SV=2 - [H2B_DROHY]	3	1	P17271	N-Term(TMT6plex)	HCD	1	0	1	1	4373000000		1224000	12860000	10.507	820600	0.67	598800	0.489	569300	0.465	831100	0.679	Unique	Used	15900	0.038	0.39	75	0.021	16	25	18	22	66	0	12	3	52730000	2	523.315	1045.62	0	2.85
Low	A	2	eIQTAVR	20	Unconsidered	Histone H2B OS=Drosophila hydei GN=His2B PE=3 SV=2 - [H2B_DROHY]	3	1	P17271	N-Term(TMT6plex)	HCD	1	0	1	1	2921000000		1288000	16040000	12.447	916800	0.712	971100	0.754	695300	0.54	926500	0.719	Redundant	Not Used	16004	0.109	0.504	75	0.029	14	25	18	21	66	0	24	2	55340000	2	523.315	1045.62	0	2.96
Low	A	2	nITIk	23	Unconsidered	Heat shock protein 68 OS=Drosophila melanogaster GN=Hsp68 PE=1 SV=1 - [HSP68_DROME]|Heat shock 70 kDa protein cognate 4 OS=Drosophila melanogaster GN=Hsc70-4 PE=1 SV=3 - [HSP7D_DROME]	6	2	O97125;P11147	N-Term(TMT6plex); K5(TMT6plex)	HCD	1	0	1	1	4757000000		3578000	21700000	6.065	5450000	1.523	2802000	0.783	2435000	0.681	3539000	0.989	Redundant	Not Used	19660	0.323	0.687	129	0.15	20	27	20	16	113	0	38	2	80680000	2	523.854	1046.7	0	2.58
Low	A	2	vLETk	420	Unconsidered		0	0		N-Term(TMT6plex); K5(TMT6plex)	HCD	1	0	1	1	2477000000		973100	10410000	10.693	1404000	1.443	909100	0.934	735900	0.756	1245000	1.28	No Proteins	Not Used	19077	0.327	0.691	61	0.12	17	24	17	14	60	0	47	6	25590000	2	524.346	1047.68	0	2.8
Middle	A	2	vFHDFR	24	Unambiguous	Putative ATP-dependent RNA helicase me31b OS=Drosophila melanogaster GN=me31B PE=1 SV=3 - [DDX6_DROME]	1	1	P23128	N-Term(TMT6plex)	HCD	1	0	1	1	389900000		139800	417400	2.985	368700	2.637	94380	0.675	101700	0.727	172300	1.232	Unique	Used	19682	0.024	0.349		0.066	13	22	15	14	36	0	9	238	1537000	3	350.53	1049.57	0	1.01
High	A	2	vFHDFR	24	Unambiguous	Putative ATP-dependent RNA helicase me31b OS=Drosophila melanogaster GN=me31B PE=1 SV=3 - [DDX6_DROME]	1	1	P23128	N-Term(TMT6plex)	HCD	1	0	1	1	389900000		109400	152400	1.393	160100	1.464	72840	0.666	57080	0.522	102800	0.94	Unique	Used	19839	0	0.279		0.059	13	22	15	15	36	0	86	300	220600	3	350.53	1049.57	0	1.27
Low	A	2	aLLFIPR	26	Unconsidered	Heat shock protein 83 OS=Drosophila auraria GN=Hsp83 PE=3 SV=1 - [HSP83_DROAV]	4	1	O02192	N-Term(TMT6plex)	HCD	1	0	1	1	1317000000		953800	4400000	4.613	1303000	1.366	701600	0.736	758600	0.795	940400	0.986	Redundant	Not Used	25705	0.06	0.425		0.01	13	17	13	20	12	0	29	4	27540000	2	529.851	1058.7	0	2.9
Low	A	2	tVSTRLR	421	Unconsidered		0	0		N-Term(TMT6plex)	HCD	1	0	1	1	5634000000		1471000	6049000	4.112	2624000	1.784	1378000	0.937	850400	0.578	1588000	1.08	No Proteins	Not Used	19703	0.807	0.978	94	0.16	19	26	19	15	97	1	10	2	129000000	2	531.331	1061.65	0	-7.48
Low	A	2	eDLSTLR	422	Unconsidered		0	0		N-Term(TMT6plex)	HCD	0.3125	0	1	1	4810000000		1684000	14690000	8.723	2596000	1.541	1515000	0.899	1490000	0.884	2265000	1.345	No Proteins	Not Used	18223	0.623	0.867	24	0.047	15	22	15	16	34	0	10	1	140400000	2	531.805	1062.6	0	2.75
Low	A	2	sVEETLR	27	Unconsidered	Peroxiredoxin 1 OS=Drosophila melanogaster GN=Jafrac1 PE=1 SV=1 - [PRDX1_DROME]	1	1	Q9V3P0	N-Term(TMT6plex)	HCD		0.3125	2	2	4810000000		1684000	14690000	8.723	2596000	1.541	1515000	0.899	1490000	0.884	2265000	1.345	Redundant	Not Used	18223			24	0.13	15	22	15	11	34	0	10	1	140400000	2	531.805	1062.6	0	2.75
Low	A	2	eDLSTLR	422	Unconsidered		0	0		N-Term(TMT6plex)	HCD	1	0	1	1	5272000000		625900	3602000	5.755	1288000	2.057	565700	0.904	430900	0.688	722200	1.154	No Proteins	Not Used	18345	0.775	0.956	24	0.058	15	22	15	15	34	0	32	4	30140000	2	531.805	1062.6	0	3.1
Low	A	2	eLAGIALR	424	Unconsidered		0	0		N-Term(TMT6plex)	HCD	1	0	1	1	1188000000		308200	186200	0.604	403100	1.308	200500	0.65	150400	0.488	276400	0.897	No Proteins	Not Used	20240	0.732	0.933	23	0.31	18	25	18	10	66	0	10	59	4576000	3	357.897	1071.68	0	3.6
Low	A	2	gGRGGGGGNR	28	Unconsidered		1	0		N-Term(TMT6plex)	HCD	1	0	1	1	285800000		158600	1430000	9.012	250600	1.58	138600	0.874	106500	0.671	172000	1.084	Redundant	Not Used	15130	0.582	0.845	31	0.094	14	21	14	12	30	1	34	80	5614000	2	537.293	1073.58	0	3.17
Low	A	2	gGRGGGGGNR	28	Unconsidered		1	0		N-Term(TMT6plex)	HCD	1	0	1	1	285800000		207400	1720000	8.296	330900	1.596	174000	0.839	172400	0.832	226200	1.091	Redundant	Not Used	15011	0.84	1		0.013	14	21	14	21	29	1	24	22	9779000	2	537.294	1073.58	0	3.85
Low	A	2	iEIIk	425	Unconsidered		0	0		N-Term(TMT6plex); K5(TMT6plex)	HCD	1	0	1	1	179100000		772100	3511000	4.547	1323000	1.713	578500	0.749	503100	0.652	945900	1.225	No Proteins	Not Used	23348	0.214	0.614	32	0.074	14	21	14	13	27	0	74	76	3866000	2	537.369	1073.73	0	-2.08
Low	A	2	iELIk	425	Unconsidered		0	0		N-Term(TMT6plex); K5(TMT6plex)	HCD	1	0	1	2	179100000		772100	3511000	4.547	1323000	1.713	578500	0.749	503100	0.652	945900	1.225	No Proteins	Not Used	23348	0.214	0.614	32	0.074	14	21	14	13	27	0	74	76	3866000	2	537.369	1073.73	0	-2.08
Low	A	2	dIIEk	427	Unconsidered		0	0		N-Term(TMT6plex); K5(TMT6plex)	HCD	1	0	1	1	424600000		1693000	10990000	6.491	2149000	1.269	1504000	0.888	1267000	0.748	1616000	0.955	No Proteins	Not Used	20394	0.437	0.749	90	0.18	17	25	18	12	65	0	51	7	16570000	2	538.344	1075.68	0	3.93
Low	A	2	dLIEk	427	Unconsidered		0	0		N-Term(TMT6plex); K5(TMT6plex)	HCD	1	0	1	2	424600000		1693000	10990000	6.491	2149000	1.269	1504000	0.888	1267000	0.748	1616000	0.955	No Proteins	Not Used	20394	0.437	0.749	90	0.18	17	25	18	12	65	0	51	7	16570000	2	538.344	1075.68	0	3.93
Low	A	2	dLLEk	427	Unconsidered		0	0		N-Term(TMT6plex); K5(TMT6plex)	HCD	1	0	1	3	424600000		1693000	10990000	6.491	2149000	1.269	1504000	0.888	1267000	0.748	1616000	0.955	No Proteins	Not Used	20394	0.437	0.749	90	0.18	17	25	18	12	65	0	51	7	16570000	2	538.344	1075.68	0	3.93
Low	A	2	gNLANVIR	30	Unconsidered	ADP,ATP carrier protein OS=Drosophila melanogaster GN=sesB PE=2 SV=4 - [ADT_DROME]	1	1	Q26365	N-Term(TMT6plex)	HCD	1	0	1	1	461700000		345600	2142000	6.197	489400	1.416	327900	0.949	278600	0.806	456100	1.32	Redundant	Not Used	19927	0.06	0.425		0.14	13	23	16	13	50	0	22	21	8652000	2	543.337	1085.67	0	4.03
Low	A	2	lQIEk	430	Unconsidered		0	0		N-Term(TMT6plex); K5(TMT6plex)	HCD	0.0909	0	1	1	358200000		1024000	7509000	7.336	1425000	1.392	940000	0.918	1063000	1.039	1111000	1.085	No Proteins	Not Used	20552	0.46	0.758	144	0.65	21	28	21	11	148	0	54	8	12540000	2	544.859	1088.71	0	3.19
Low	A	2	lQLEk	430	Unconsidered		0	0		N-Term(TMT6plex); K5(TMT6plex)	HCD	0.0909	0	1	2	358200000		1024000	7509000	7.336	1425000	1.392	940000	0.918	1063000	1.039	1111000	1.085	No Proteins	Not Used	20552	0.46	0.758	144	0.65	21	28	21	11	148	0	54	8	12540000	2	544.859	1088.71	0	3.19
Low	A	2	iQELk	432	Unconsidered		0	0		N-Term(TMT6plex); K5(TMT6plex)	HCD		0.0909	3	3	358200000		1024000	7509000	7.336	1425000	1.392	940000	0.918	1063000	1.039	1111000	1.085	No Proteins	Not Used	20552			144	0.68	21	28	21	10	148	0	54	8	12540000	2	544.859	1088.71	0	3.19
Low	A	2	lGAELk	433	Unconsidered		0	0		N-Term(TMT6plex); K6(TMT6plex)	HCD		0.0909	5	4	358200000		1024000	7509000	7.336	1425000	1.392	940000	0.918	1063000	1.039	1111000	1.085	No Proteins	Not Used	20552			144	0.68	21	28	21	10	148	0	54	8	12540000	2	544.859	1088.71	0	3.19
Low	A	2	lQEIk	432	Unconsidered		0	0		N-Term(TMT6plex); K5(TMT6plex)	HCD		0.0909	3	5	358200000		1024000	7509000	7.336	1425000	1.392	940000	0.918	1063000	1.039	1111000	1.085	No Proteins	Not Used	20552			144	0.68	21	28	21	10	148	0	54	8	12540000	2	544.859	1088.71	0	3.19
Low	A	2	aDALLk	435	Unconsidered		0	0		N-Term(TMT6plex); K6(TMT6plex)	HCD	1	0	1	1	9879000000		2215000	87470000	39.487	108500	0.049	2371000	1.07	3812000	1.721	4938000	2.229	No Proteins	Not Used	20266	0.832	1	132	0.58	18	28	21	11	132	0	13	1	191600000	2	544.86	1088.71	0	3.97
Low	A	2	lEIHk	436	Unconsidered		0	0		N-Term(TMT6plex); K5(TMT6plex)	HCD	1	0	1	1	264800000		385300	6787000	17.617	471100	1.223	534500	1.387	254500	0.661	474800	1.233	No Proteins	Not Used	19293	0.587	0.847	19	0.038	13	18	13	14	13	0	22	9	22460000	3	366.576	1097.71	0	3.8
Low	A	2	gILTLk	31	Unconsidered	Actin-42A OS=Drosophila melanogaster GN=Act42A PE=1 SV=3 - [ACT2_DROME]	5	1	P02572	N-Term(TMT6plex); K6(TMT6plex)	HCD	1	0	1	1	12120000000		3574000	72200000	20.205	1867000	0.522	2157000	0.604	3670000	1.027	3775000	1.056	Redundant	Not Used	23544	0.295	0.654		0.026	13	20	13	16	21	0	36	1	130900000	2	551.885	1102.76	0	2.23
Low	A	2	lIFAGk	32	Unconsidered	Polyubiquitin OS=Drosophila melanogaster GN=Ubi-p63E PE=3 SV=1 - [UBIQP_DROME]	3	1	P0CG69	N-Term(TMT6plex); K6(TMT6plex)	HCD	1	0	1	1	6958000000		3456000	40980000	11.859	4315000	1.249	3575000	1.035	2538000	0.734	3841000	1.112	Redundant	Not Used	24059	0.269	0.643	16	0.0095	13	20	13	20	20	0	10	1	125400000	2	553.872	1106.74	0	3.52
Low	A	2	lIFAGk	32	Unconsidered	Polyubiquitin OS=Drosophila melanogaster GN=Ubi-p63E PE=3 SV=1 - [UBIQP_DROME]	3	1	P0CG69	N-Term(TMT6plex); K6(TMT6plex)	HCD	1	0	1	1	6958000000		719400	4672000	6.494	932700	1.297	539900	0.75	553100	0.769	776500	1.079	Redundant	Not Used	24220	0.195	0.586	16	0.013	13	20	13	19	20	0	34	13	11020000	2	553.873	1106.74	0	3.96
Low	A	2	tQYIk	34	Unconsidered	Eukaryotic initiation factor 4A OS=Drosophila melanogaster GN=eIF-4a PE=2 SV=3 - [IF4A_DROME]	1	1	Q02748	N-Term(TMT6plex); K5(TMT6plex)	HCD	1	0	1	1	77490000		280800	987100	3.515	349100	1.243	286000	1.019	350700	1.249	250100	0.891	Redundant	Not Used	18425	0.203	0.6	30	0.058	13	22	15	15	35	0	44	79	2782000	2	555.851	1110.69	0	2.07
Low	A	2	vEGDLk	437	Unconsidered		0	0		N-Term(TMT6plex); K6(TMT6plex)	HCD	1	0	1	1	257300000		338300	2403000	7.105	448900	1.327	257100	0.76	238200	0.704	337000	0.996	No Proteins	Not Used	18722	0.54	0.829	127	0.38	16	28	21	12	128	0	34	65	5886000	2	559.846	1118.68	0	2.07
Low	A	2	iSISLk	438	Unconsidered		0	0		N-Term(TMT6plex); K6(TMT6plex)	HCD	0.0909	0	1	1	359500000		1223000	579300	0.474	1102000	0.901	1353000	1.106	339500	0.278	1041000	0.852	No Proteins	Not Used	23000	0.813	0.983	49	0.2	17	24	17	11	55	0	40	66	8062000	3	373.591	1118.76	0	2.89
Low	A	2	tVLLSk	439	Unconsidered		0	0		N-Term(TMT6plex); K6(TMT6plex)	HCD		0.0909	2	2	359500000		1223000	579300	0.474	1102000	0.901	1353000	1.106	339500	0.278	1041000	0.852	No Proteins	Not Used	23000			49	0.25	17	24	17	10	55	0	40	66	8062000	3	373.591	1118.76	0	2.89
Low	A	2	aDLEETGR	35	Unconsidered	ATP synthase subunit alpha, mitochondrial OS=Drosophila melanogaster GN=blw PE=1 SV=2 - [ATPA_DROME]	1	1	P35381	N-Term(TMT6plex)	HCD	1	0	1	1	240000000		156300	919400	5.883	184600	1.181	139100	0.89	105200	0.673	167900	1.075	Redundant	Not Used	15444	0.065	0.44		0.3	13	25	18	11	73	0	63	134	920400	2	560.297	1119.59	0	2.52
Low	A	2	eELFk	440	Unconsidered		0	0		N-Term(TMT6plex); K5(TMT6plex)	HCD	1	0	1	1	2007000000		2367000	5409000	2.285	2094000	0.885	2160000	0.913	827600	0.35	1637000	0.692	No Proteins	Not Used	21032	0.738	0.934	46	0.13	16	23	16	12	44	0	76	4	15820000	2	562.344	1123.68	0	4.74
Low	A	2	vFYLk	36	Unconsidered	14-3-3 protein zeta OS=Drosophila melanogaster GN=14-3-3zeta PE=1 SV=1 - [1433Z_DROME]	1	1	P29310	N-Term(TMT6plex); K5(TMT6plex)	HCD	1	0	1	1	13260000000		3011000	27460000	9.12	2707000	0.899	1772000	0.588	1528000	0.507	2161000	0.718	Redundant	Not Used	24363	0.457	0.758		0.059	13	20	13	12	21	0	14	3	56750000	2	564.367	1127.73	0	3.18
Low	A	2	vELLAk	37	Unconsidered	Putative ATP-dependent RNA helicase me31b OS=Drosophila melanogaster GN=me31B PE=1 SV=3 - [DDX6_DROME]	1	1	P23128	N-Term(TMT6plex); K6(TMT6plex)	HCD	1	0	1	1	11160000000		1294000	3865000	2.987	1462000	1.13	1333000	1.03	1010000	0.78	1147000	0.886	Redundant	Not Used	22783	0.229	0.625	32	0.1	15	22	15	13	39	0	63	17	8703000	2	565.882	1130.76	0	1.71
Low	A	2	vELLAk	37	Unconsidered	Putative ATP-dependent RNA helicase me31b OS=Drosophila melanogaster GN=me31B PE=1 SV=3 - [DDX6_DROME]	1	1	P23128	N-Term(TMT6plex); K6(TMT6plex)	HCD	1	0	1	1	11160000000		2152000	4960000	2.304	2059000	0.956	2018000	0.937	1762000	0.819	1742000	0.809	Redundant	Not Used	23059	0.169	0.569	32	0.069	13	22	15	15	39	0	68	5	19460000	2	565.882	1130.76	0	2.03
Low	A	2	vELLAk	37	Unconsidered	Putative ATP-dependent RNA helicase me31b OS=Drosophila melanogaster GN=me31B PE=1 SV=3 - [DDX6_DROME]	1	1	P23128	N-Term(TMT6plex); K6(TMT6plex)	HCD	1	0	1	1	11160000000		17860000	24190000	1.355	12340000	0.691	21040000	1.178	18080000	1.012	12070000	0.676	Redundant	Not Used	22911	0.108	0.498	32	0.004	15	22	15	27	39	0	11	1	205700000	2	565.883	1130.76	0	2.68
Low	A	2	sVSDNDIR	40	Unconsidered	Transitional endoplasmic reticulum ATPase TER94 OS=Drosophila melanogaster GN=TER94 PE=1 SV=1 - [TERA_DROME]	1	1	Q7KN62	N-Term(TMT6plex)	HCD	1	0	1	1	94580000		83380	843400	10.115	103400	1.24	82900	0.994	46340	0.556	94240	1.13	Redundant	Not Used	15070	0.166	0.567		0.059	14	25	18	18	79	0	48	128	2414000	2	567.802	1134.6	0	1.07
Low	A	2	gYPTLk	441	Unconsidered		0	0		N-Term(TMT6plex); K6(TMT6plex)	HCD	1	0	1	1	139400000		311600	2788000	8.945	282600	0.907	236900	0.76	177200	0.569	264500	0.849	No Proteins	Not Used	19301	0.296	0.656		0.17	13	23	16	11	48	0	20	85	3669000	2	568.86	1136.71	0	4.46
High	A	2	tTDVTDTR	41	Unambiguous	Putative ATP-dependent RNA helicase me31b OS=Drosophila melanogaster GN=me31B PE=1 SV=3 - [DDX6_DROME]	1	1	P23128	N-Term(TMT6plex)	HCD	1	0	1	1	7429000		171600	559100	3.258	215500	1.256	179300	1.045	97280	0.567	192100	1.119	Unique	Used	14761	0	0.251		0.028	14	24	17	20	56	0	0	78	1768000	2	569.302	1137.6	0	0.83
High	A	2	tTDVTDTR	41	Unambiguous	Putative ATP-dependent RNA helicase me31b OS=Drosophila melanogaster GN=me31B PE=1 SV=3 - [DDX6_DROME]	1	1	P23128	N-Term(TMT6plex)	HCD	1	0	1	1	3017000000		830600	1620000	1.95	1042000	1.255	1026000	1.236	592000	0.713	800300	0.964	Unique	Used	14683	0.004	0.288		8.3e-05	15	24	17	45	56	0	13	9	34900000	2	569.302	1137.6	0	1.15
Middle	A	2	gAIILAk	43	Unambiguous	40S ribosomal protein S2 OS=Drosophila melanogaster GN=RpS2 PE=1 SV=2 - [RS2_DROME]	1	1	P31009	N-Term(TMT6plex); K7(TMT6plex)	HCD	0.3913	0	1	1	594400000		383100	3704000	9.667	404800	1.056	349500	0.912	328800	0.858	379800	0.991	Unique	Used	22042	0.024	0.348		0.0098	15	22	15	23	38	0	37	56	7878000	2	572.399	1143.79	0	4.01
Low	A	2	qLLLAk	442	Unconsidered		0	0		N-Term(TMT6plex); K6(TMT6plex)	HCD		0.3913	2	2	594400000		383100	3704000	9.667	404800	1.056	349500	0.912	328800	0.858	379800	0.991	No Proteins	Not Used	22042				0.075	15	22	15	14	38	0	37	56	7878000	2	572.399	1143.79	0	4.02
Low	A	2	lIGDAAk	44	Unconsidered	Heat shock 70 kDa protein cognate 4 OS=Drosophila melanogaster GN=Hsc70-4 PE=1 SV=3 - [HSP7D_DROME]|Heat shock protein 68 OS=Drosophila melanogaster GN=Hsp68 PE=1 SV=1 - [HSP68_DROME]	5	2	P11147;O97125	N-Term(TMT6plex); K7(TMT6plex)	HCD	1	0	1	1	2127000000		1089000	21440000	19.685	1020000	0.937	1311000	1.203	734600	0.674	1435000	1.317	Redundant	Not Used	20021	0.053	0.404	113	0.045	21	28	21	22	129	0	10	3	61240000	2	573.369	1145.73	0	1.44
Low	A	2	dLIEAk	443	Unconsidered		0	0		N-Term(TMT6plex); K6(TMT6plex)	HCD	1	0	1	1	469900000		636200	4004000	6.294	910100	1.431	897500	1.411	409100	0.643	990700	1.557	No Proteins	Not Used	19359	0.228	0.624		0.091	17	24	17	15	54	0	38	85	6150000	2	573.863	1146.72	0	4.53
Low	A	2	sLELVk	444	Unconsidered		0	0		N-Term(TMT6plex); K6(TMT6plex)	HCD	1	0	1	1	1042000000		590700	5425000	9.185	799400	1.353	537300	0.91	557800	0.944	685900	1.161	No Proteins	Not Used	21276	0.781	0.959	27	0.12	15	22	15	12	36	0	45	39	12000000	2	573.88	1146.75	0	2.71
Low	A	2	lDLLSk	445	Unconsidered		0	0		N-Term(TMT6plex); K6(TMT6plex)	HCD	1	0	1	1	374900000		920000	1866000	2.028	1069000	1.162	938000	1.02	409900	0.446	936600	1.018	No Proteins	Not Used	23270	0.196	0.588	33	0.17	14	23	16	11	43	0	50	51	7203000	2	573.881	1146.75	0	3.57
Low	A	2	iEDFLER	45	Unconsidered	40S ribosomal protein S9 OS=Drosophila melanogaster GN=RpS9 PE=2 SV=2 - [RS9_DROME]	1	1	P55935	N-Term(TMT6plex)	HCD	1	0	1	1	573600000		1512000	3078000	2.036	3314000	2.192	1511000	0.999	1061000	0.702	1595000	1.055	Redundant	Not Used	24612	0.153	0.562		0.19	13	25	18	13	74	0	57	8	10780000	2	575.821	1150.63	0	3.76
Low	A	2	vIAHSQIR	46	Unconsidered	60S ribosomal protein L3 OS=Drosophila melanogaster GN=RpL3 PE=2 SV=3 - [RL3_DROME]	1	1	O16797	N-Term(TMT6plex)	HCD	1	0	1	1	193400000		714700	835700	1.169	1187000	1.66	569300	0.797	586800	0.821	813400	1.138	Redundant	Not Used	15344	0.109	0.506	43	0.032	14	23	16	19	46	0	43	12	9622000	3	384.908	1152.71	0	3.59
Low	A	2	vFLAQk	47	Unconsidered	Pyruvate kinase OS=Drosophila melanogaster GN=PyK PE=2 SV=2 - [KPYK_DROME]	1	1	O62619	N-Term(TMT6plex); K6(TMT6plex)	HCD	1	0	1	1	5141000000		1440000	2985000	2.074	1857000	1.29	1365000	0.948	744200	0.517	1329000	0.923	Redundant	Not Used	22272	0.281	0.647		0.05	13	19	13	13	18	0	7	7	42030000	2	582.382	1163.76	0	1.06
Low	A	2	vFLAQk	47	Unconsidered	Pyruvate kinase OS=Drosophila melanogaster GN=PyK PE=2 SV=2 - [KPYK_DROME]	1	1	O62619	N-Term(TMT6plex); K6(TMT6plex)	HCD	1	0	1	1	5141000000		4852000	8122000	1.674	5069000	1.045	4645000	0.957	1847000	0.381	3187000	0.657	Redundant	Not Used	22141	0.436	0.747		0.0056	13	19	13	23	17	0	9	2	88030000	2	582.383	1163.76	0	2.95
High	A	2	nIVEAAAVR	49	Unambiguous	40S ribosomal protein S26 OS=Drosophila melanogaster GN=RpS26 PE=1 SV=1 - [RS26_DROME]	1	1	P13008	N-Term(TMT6plex)	HCD	1	0	1	1	121400000		245800	1167000	4.747	333400	1.356	226400	0.921	136700	0.556	289100	1.176	Unique	Used	19234	0	0.263		0.0095	15	22	15	23	39	0	40	87	3132000	2	586.355	1171.7	0	2.24
Low	A	2	eNIAVLER	50	Unconsidered	Tubulin alpha-4 chain OS=Drosophila melanogaster GN=alphaTub67C PE=3 SV=1 - [TBA4_DROME]	1	1	P06606	N-Term(TMT6plex)	HCD	1	0	1	1	603900000		439000	1015000	2.313	724400	1.65	514400	1.172	293600	0.669	500500	1.14	Redundant	Not Used	20030	0.109	0.506	51	0.11	13	21	14	11	27	0	16	43	9472000	2	586.846	1172.68	0	0.26
High	A	2	aGLQFPVGR	51	Unambiguous	Histone H2A OS=Drosophila erecta GN=His2A PE=3 SV=2 - [H2A_DROER]	2	1	P84052	N-Term(TMT6plex)	HCD	1	0	1	1	5571000000		967400	12910000	13.349	799500	0.826	831200	0.859	527700	0.546	732700	0.757	Unique	Used	21835	0	0.0979		0.00084	15	25	18	37	78	0	9	3	69880000	2	587.352	1173.7	0	2.85
Middle	A	2	aGLQFPVGR	51	Unambiguous	Histone H2A OS=Drosophila erecta GN=His2A PE=3 SV=2 - [H2A_DROER]	2	1	P84052	N-Term(TMT6plex)	HCD	1	0	1	1	5571000000		594600	6036000	10.153	811000	1.364	504900	0.849	347500	0.584	634500	1.067	Unique	Used	21951	0.019	0.33		0.041	14	25	18	20	78	0	20	11	23510000	2	587.353	1173.7	0	3.06
Low	A	2	eQQLAk	446	Unconsidered		0	0		N-Term(TMT6plex); K6(TMT6plex)	HCD	1	0	1	1	116900000		211700	1225000	5.786	301500	1.424	220200	1.04	126500	0.598	226400	1.07	No Proteins	Not Used	15852	0.754	0.946		0.28	17	24	17	10	59	0	43	85	2268000	2	587.865	1174.72	0	3.35
Low	A	2	lTEIIk	53	Unconsidered	ATP synthase subunit alpha, mitochondrial OS=Drosophila melanogaster GN=blw PE=1 SV=2 - [ATPA_DROME]	1	1	P35381	N-Term(TMT6plex); K6(TMT6plex)	HCD	0.5	0	1	1	848200000		1967000	6675000	3.393	2552000	1.297	1569000	0.797	1876000	0.954	1764000	0.897	Redundant	Not Used	25032	0.283	0.648	21	0.0084	13	20	13	22	25	0	11	6	32040000	2	587.896	1174.78	0	2.5
Low	A	2	lTELLk	53	Unconsidered	ATP synthase subunit alpha, mitochondrial OS=Drosophila melanogaster GN=blw PE=1 SV=2 - [ATPA_DROME]	1	1	P35381	N-Term(TMT6plex); K6(TMT6plex)	HCD	0.5	0	1	2	848200000		1967000	6675000	3.393	2552000	1.297	1569000	0.797	1876000	0.954	1764000	0.897	Redundant	Not Used	25032	0.283	0.648	21	0.0084	13	20	13	22	25	0	11	6	32040000	2	587.896	1174.78	0	2.5
Low	A	2	tLELIk	447	Unconsidered		0	0		N-Term(TMT6plex); K6(TMT6plex)	HCD		0.5	3	3	848200000		1967000	6675000	3.393	2552000	1.297	1569000	0.797	1876000	0.954	1764000	0.897	No Proteins	Not Used	25032			21	0.1	13	20	13	11	25	0	11	6	32040000	2	587.896	1174.78	0	2.5
Middle	A	2	yNLQQQR	55	Unambiguous	Vitellogenin-1 OS=Drosophila melanogaster GN=Yp1 PE=1 SV=1 - [VIT1_DROME]	1	1	P02843	N-Term(TMT6plex)	HCD	1	0	1	1	437200000		203600	916000	4.498	316400	1.554	213500	1.048	383800	1.885	252000	1.237	Unique	Used	15700	0.024	0.353		0.2	13	23	16	10	42	0	32	86	4393000	2	589.829	1178.65	0	2
Low	A	2	vILHLk	448	Unconsidered		0	0		N-Term(TMT6plex); K6(TMT6plex)	HCD	1	0	1	1	1020000000		911000	2237000	2.455	954000	1.047	603700	0.663	609000	0.668	1153000	1.265	No Proteins	Not Used	21985	0.103	0.474		0.04	13	13	13	14	2	0	63	8	11470000	3	394.278	1180.82	0	2.01
Middle	A	2	nAAALTEIR	56	Unambiguous	Pyruvate kinase OS=Drosophila melanogaster GN=PyK PE=2 SV=2 - [KPYK_DROME]	1	1	O62619	N-Term(TMT6plex)	HCD	1	0	1	1	744900000		845600	2745000	3.246	1429000	1.69	767100	0.907	640000	0.757	848900	1.004	Unique	Used	19410	0.011	0.295	38	0.0017	14	24	17	32	51	0	35	13	8782000	2	594.355	1187.7	0	6.19
Low	A	2	lFVGGLk	449	Unconsidered		0	0		N-Term(TMT6plex); K7(TMT6plex)	HCD	1	0	1	1	625200000		1112000	5195000	4.67	1412000	1.27	807200	0.726	804200	0.723	1091000	0.981	No Proteins	Not Used	24265	0.123	0.516	31	0.12	14	21	14	11	27	0	63	16	7195000	2	596.4	1191.79	0	4.47
Low	A	2	tTILYk	450	Unconsidered		0	0		N-Term(TMT6plex); K6(TMT6plex)	HCD	1	0	1	1	198700000		355700	3316000	9.321	459100	1.291	289000	0.812	285800	0.804	394400	1.109	No Proteins	Not Used	21021	0.055	0.412		0.023	13	18	13	16	14	0	47	49	7001000	2	598.888	1196.77	0	2.8
High	A	2	aAPAAAAAk	57	Unambiguous	60S ribosomal protein L22 OS=Drosophila melanogaster GN=RpL22 PE=1 SV=2 - [RL22_DROME]	1	1	P50887	N-Term(TMT6plex); K9(TMT6plex)	HCD	1	0	1	1	117900000		220000	766800	3.486	337600	1.535	288000	1.309	146200	0.665	239600	1.089	Unique	Used	15545	0	0.131	16	0.0015	13	20	13	29	22	0	60	97	2707000	2	600.381	1199.75	0	3.04
Low	A	2	lAEADAQVR	451	Unconsidered		0	0		N-Term(TMT6plex)	HCD	1	0	1	1	140500000		115900	582600	5.027	173600	1.498	98910	0.854	67980	0.587	119500	1.031	No Proteins	Not Used	15269	0.203	0.608		0.23	17	24	17	11	56	0	32	102	1894000	2	601.341	1201.67	0	0.92
Low	A	2	lWGIQk	452	Unconsidered		0	0		N-Term(TMT6plex); K6(TMT6plex)	HCD	1	0	1	1	1085000000		1416000	16310000	11.514	1476000	1.042	1480000	1.045	1011000	0.714	1444000	1.02	No Proteins	Not Used	20210	0.478	0.784	70	0.3	19	26	19	11	84	0	74	4	26530000	2	601.881	1202.75	-0.01	-9.97
Low	A	2	lAHYNk	58	Unconsidered	Histone H2B OS=Drosophila hydei GN=His2B PE=3 SV=2 - [H2B_DROHY]	3	1	P17271	N-Term(TMT6plex); K6(TMT6plex)	HCD	1	0	1	1	1115000000		373800	3378000	9.038	631600	1.69	408800	1.094	370100	0.99	641800	1.717	Redundant	Not Used	17702	0.225	0.622	76	0.28	14	27	20	13	111	0	55	7	16400000	3	401.914	1203.73	0	2.78
Low	A	2	lAHYNk	58	Unconsidered	Histone H2B OS=Drosophila hydei GN=His2B PE=3 SV=2 - [H2B_DROHY]	3	1	P17271	N-Term(TMT6plex); K6(TMT6plex)	HCD	1	0	1	1	988200000		237400	5057000	21.305	433600	1.826	274500	1.156	323800	1.364	477700	2.012	Redundant	Not Used	17814	0.31	0.663		0.1	14	27	20	17	110	0	43	5	22040000	3	401.915	1203.73	0	3.61
High	A	2	aGFAGDDAPR	60	Unambiguous	Actin-42A OS=Drosophila melanogaster GN=Act42A PE=1 SV=3 - [ACT2_DROME]	6	1	P02572	N-Term(TMT6plex)	HCD	1	0	1	1	2170000000		436600	4358000	9.981	614800	1.408	398800	0.913	464800	1.065	583800	1.337	Unique	Used	16543	0	0.0495		0.00023	18	25	18	42	79	0	23	12	18770000	2	603.309	1205.61	0	0.08
High	A	2	aGFAGDDAPR	60	Unambiguous	Actin-42A OS=Drosophila melanogaster GN=Act42A PE=1 SV=3 - [ACT2_DROME]	6	1	P02572	N-Term(TMT6plex)	HCD	1	0	1	1	3842000000		547300	14910000	27.241	136200	0.249	335600	0.613	645000	1.178	577300	1.055	Unique	Used	16393	0	0.209	53	0.00014	18	25	18	45	77	0	15	3	78420000	2	603.31	1205.61	0	0.79
High	A	2	aGFAGDDAPR	60	Unambiguous	Actin-42A OS=Drosophila melanogaster GN=Act42A PE=1 SV=3 - [ACT2_DROME]	6	1	P02572	N-Term(TMT6plex)	HCD	1	0	1	1	2170000000		926500	14900000	16.083	621100	0.67	698400	0.754	705300	0.761	736700	0.795	Unique	Used	16468	0	0.283	53	0.00051	18	25	18	39	77	0	5	2	83150000	2	603.31	1205.61	0	0.99
High	A	2	aGFAGDDAPR	60	Unambiguous	Actin-42A OS=Drosophila melanogaster GN=Act42A PE=1 SV=3 - [ACT2_DROME]	6	1	P02572	N-Term(TMT6plex)	HCD	1	0	1	1	3842000000		421700	7422000	17.599	361400	0.857	447500	1.061	360500	0.855	481100	1.141	Unique	Used	16316	0	0.0682	43	0.00015	17	24	17	43	60	0	9	4	33780000	2	603.31	1205.61	0	1.39
Low	A	2	nPADLPk	453	Unconsidered		0	0		N-Term(TMT6plex); K7(TMT6plex)	HCD	1	0	1	1	151700000		260000	1543000	5.936	402200	1.547	233100	0.896	186800	0.719	280700	1.08	No Proteins	Not Used	18709	0.327	0.692		0.076	13	20	13	12	23	0	50	77	3105000	2	606.874	1212.74	0	5.13
Low	A	2	sTSPAAPk	454	Unconsidered		0	0		N-Term(TMT6plex); K8(TMT6plex)	HCD	1	0	1	1			303300	649800	2.142	496800	1.638	244100	0.805	338100	1.115	322300	1.063	No Proteins	Not Used	15077	0.62	0.866		0.041	14	23	16	17	40	0	57	39	4488000	3	406.251	1216.74	0	5.82
Low	A	2	lQEIEk	455	Unconsidered		0	0		N-Term(TMT6plex); K6(TMT6plex)	HCD	1	0	1	1	166100000		423800	2723000	6.425	622400	1.469	416900	0.984	280600	0.662	438000	1.034	No Proteins	Not Used	20635	0.141	0.546	61	0.32	15	25	18	11	76	0	47	56	5183000	2	609.379	1217.75	0	0.65
Low	A	2	tVDGPSGk	64	Unconsidered		5	0		N-Term(TMT6plex); K8(TMT6plex)	HCD	1	0	1	1	1512000000		242600	1739000	7.166	367800	1.516	235000	0.968	201900	0.832	288000	1.187	Redundant	Not Used	15706	0.053	0.405		0.1	19	26	19	16	80	0	63	84	3142000	2	609.859	1218.71	0	1.05
Low	A	2	tVDGPSGk	64	Unconsidered		5	0		N-Term(TMT6plex); K8(TMT6plex)	HCD	1	0	1	1	1512000000		229600	2410000	10.499	316100	1.377	220700	0.961	155000	0.675	235200	1.025	Redundant	Not Used	15471	0.196	0.588		0.34	15	26	19	11	90	0	47	27	7578000	2	609.86	1218.71	0	2.95
Low	A	2	tVDGPSGk	64	Unconsidered		5	0		N-Term(TMT6plex); K8(TMT6plex)	HCD	1	0	1	1	1512000000		367900	5013000	13.626	624600	1.698	385400	1.048	244500	0.665	471100	1.28	Redundant	Not Used	15589	0.133	0.533		0.0094	18	26	19	27	90	0	37	10	15310000	2	609.86	1218.71	0	3.05
Middle	A	2	vFLENVIR	67	Unambiguous	Histone H4 OS=Drosophila erecta GN=His4 PE=3 SV=2 - [H4_DROER]	1	1	P84041	N-Term(TMT6plex)	HCD	1	0	1	1	2217000000		1117000	3215000	2.878	1954000	1.749	968100	0.867	853700	0.764	1012000	0.906	Unique	Used	25584	0.024	0.351		0.021	14	24	17	22	62	0	47	7	17190000	2	609.876	1218.74	0	2.46
Low	A	2	vFLENVIR	67	Unconsidered	Histone H4 OS=Drosophila erecta GN=His4 PE=3 SV=2 - [H4_DROER]	1	1	P84041	N-Term(TMT6plex)	HCD	1	0	1	1	1989000000		1746000	6758000	3.871	3263000	1.869	1490000	0.854	1098000	0.629	2055000	1.177	Redundant	Not Used	25704	0.103	0.473	39	0.0042	14	24	17	28	55	0	51	2	78900000	2	609.876	1218.74	0	2.86
Low	A	2	mQIFVk	69	Unconsidered	Polyubiquitin OS=Drosophila melanogaster GN=Ubi-p63E PE=3 SV=1 - [UBIQP_DROME]	3	1	P0CG69	N-Term(TMT6plex); K6(TMT6plex)	HCD	1	0	1	1	1043000000		1338000	6716000	5.021	1943000	1.452	1115000	0.833	868200	0.649	1346000	1.006	Redundant	Not Used	24170	0.284	0.648	9	0.028	14	21	14	17	27	0	44	10	14640000	2	612.385	1223.76	0	4.13
Middle	A	2	sAFQVSk	70	Unambiguous	Pyruvate kinase OS=Drosophila melanogaster GN=PyK PE=2 SV=2 - [KPYK_DROME]	1	1	O62619	N-Term(TMT6plex); K7(TMT6plex)	HCD	1	0	1	1	370500000		1251000	2259000	1.807	1211000	0.968	1063000	0.85	383700	0.307	886900	0.709	Unique	Used	19411	0.033	0.383	41	0.0013	14	21	14	31	30	0	30	21	8562000	2	612.874	1224.74	0	3.89
High	A	2	vLSIGDGIAR	71	Unambiguous	ATP synthase subunit alpha, mitochondrial OS=Drosophila melanogaster GN=blw PE=1 SV=2 - [ATPA_DROME]	1	1	P35381	N-Term(TMT6plex)	HCD	1	0	1	1	605100000		569000	4023000	7.071	783200	1.377	516400	0.908	782500	1.375	621900	1.093	Unique	Used	22912	0	0.199	41	0.02	14	23	16	20	42	0	50	46	8324000	2	615.377	1229.75	0	3.42
Middle	A	2	vLSIGDGIAR	71	Unambiguous	ATP synthase subunit alpha, mitochondrial OS=Drosophila melanogaster GN=blw PE=1 SV=2 - [ATPA_DROME]	1	1	P35381	N-Term(TMT6plex)	HCD	1	0	1	1	605100000		390200	1663000	4.263	651600	1.67	366000	0.938	297500	0.762	463300	1.187	Unique	Used	23070	0.022	0.335	41	0.0048	14	23	16	26	42	0	17	68	2468000	2	615.377	1229.75	0	4.72
Low	A	2	qQLITEDR	456	Unconsidered		0	0		N-Term(TMT6plex)	HCD	1	0	1	1	169400000		322000	1706000	5.297	466600	1.449	291500	0.905	213200	0.662	327900	1.018	No Proteins	Not Used	16252	0.747	0.94		0.27	13	24	17	11	63	0	0	36	11910000	2	616.349	1231.69	0	4.92
Middle	A	2	dNNLLGk	73	Unambiguous	Heat shock 70 kDa protein cognate 4 OS=Drosophila melanogaster GN=Hsc70-4 PE=1 SV=3 - [HSP7D_DROME]	1	1	P11147	N-Term(TMT6plex); K7(TMT6plex)	HCD	1	0	1	1	675300000		716600	5398000	7.534	1028000	1.435	908200	1.267	531300	0.741	883400	1.233	Unique	Used	19770	0.027	0.372	56	0.014	14	24	17	23	51	0	38	13	13780000	2	616.376	1231.75	0	3.2
Low	A	2	gGGGGGGRYDR	74	Unconsidered		1	0		N-Term(TMT6plex)	HCD	1	0	1	1	1028000000		662300	5108000	7.713	731500	1.104	529600	0.8	451800	0.682	632800	0.955	Redundant	Not Used	23110	0.84	1	39	0.06	13	23	16	15	41	1	38	7	21280000	2	619.318	1237.63	0	4.05
Low	A	2	eQDGFGk	75	Unconsidered	Vitellogenin-3 OS=Drosophila melanogaster GN=Yp3 PE=1 SV=1 - [VIT3_DROME]	1	1	P06607	N-Term(TMT6plex); K7(TMT6plex)	HCD	1	0	1	1	59920000		367900	989300	2.689	688100	1.87	331600	0.901	995500	2.705	432700	1.176	Redundant	Not Used	17354	0.103	0.474		0.24	13	25	18	11	65	0	47	64	3503000	2	619.843	1238.68	0	0.08
Middle	A	2	iINLLAk	76	Unambiguous	Protein cup OS=Drosophila melanogaster GN=cup PE=1 SV=3 - [CUP_DROME]	1	1	Q9VMA3	N-Term(TMT6plex); K7(TMT6plex)	HCD	1	0	1	1	32400000		814800	1301000	1.597	1135000	1.393	752500	0.924	747500	0.917	757300	0.929	Unique	Used	26265	0.022	0.332		0.0037	13	17	13	24	11	0	58	61	3511000	2	621.933	1242.86	0	2.87
Middle	A	2	mLADQAEAR	457	Unambiguous		0	0		N-Term(TMT6plex); M1(Oxidation)	HCD	1	0	1	1	24770000		227400	498100	2.191	148800	0.654	98730	0.434	66210	0.291	106700	0.469	No Proteins	Not Used	15280	0.011	0.31		0.26	13	24	17	10	54	0	71	119	761500	2	625.325	1249.64	0	0.72
High	A	2	eDAANNYAR	77	Unambiguous	Tubulin alpha-1 chain OS=Drosophila melanogaster GN=alphaTub84B PE=2 SV=1 - [TBA1_DROME]|Tubulin alpha-4 chain OS=Drosophila melanogaster GN=alphaTub67C PE=3 SV=1 - [TBA4_DROME]	4	2	P06603;P06606	N-Term(TMT6plex)	HCD	1	0	1	1	3318000000		131800	602800	4.573	158600	1.203	133500	1.012	59520	0.452	115500	0.876	Not Unique	Not Used	14697	0	0.19		0.0021	14	24	17	31	59	0	0	80	4863000	2	626.811	1252.61	0	1.66
High	A	2	eDAANNYAR	77	Unambiguous	Tubulin alpha-1 chain OS=Drosophila melanogaster GN=alphaTub84B PE=2 SV=1 - [TBA1_DROME]|Tubulin alpha-4 chain OS=Drosophila melanogaster GN=alphaTub67C PE=3 SV=1 - [TBA4_DROME]	4	2	P06603;P06606	N-Term(TMT6plex)	HCD	1	0	1	1	3318000000		312700	1793000	5.736	433900	1.388	425800	1.362	198700	0.636	346000	1.107	Not Unique	Not Used	14770	0	0.182		0.014	17	24	17	23	59	0	24	12	14600000	2	626.811	1252.61	0	2.15
Middle	A	2	iGGIGTVPVGR	79	Unambiguous	Elongation factor 1-alpha 1 OS=Drosophila melanogaster GN=Ef1alpha48D PE=1 SV=2 - [EF1A1_DROME]	2	1	P08736	N-Term(TMT6plex)	HCD	1	0	1	1	5416000000		1137000	3842000	3.38	1984000	1.746	1096000	0.965	1160000	1.021	1297000	1.141	Unique	Used	21422	0.011	0.313		0.0025	13	20	13	27	25	0	5	7	54070000	2	627.892	1254.78	0	3.05
High	A	2	iGGIGTVPVGR	79	Unambiguous	Elongation factor 1-alpha 1 OS=Drosophila melanogaster GN=Ef1alpha48D PE=1 SV=2 - [EF1A1_DROME]	2	1	P08736	N-Term(TMT6plex)	HCD	1	0	1	1	5416000000		419600	1574000	3.752	773700	1.844	434500	1.035	378400	0.902	519900	1.239	Unique	Used	21265	0	0.276		0.074	13	20	13	12	25	0	70	56	4169000	2	627.892	1254.78	0	3.34
Low	A	2	fIDTSSk	81	Unconsidered	60S ribosomal protein L3 OS=Drosophila melanogaster GN=RpL3 PE=2 SV=3 - [RL3_DROME]	1	1	O16797	N-Term(TMT6plex); K7(TMT6plex)	HCD	1	0	1	1	526500000		866900	2282000	2.633	1149000	1.325	869000	1.002	2295000	2.647	1919000	2.214	Redundant	Not Used	20298	0.108	0.494		0.12	13	23	16	12	42	0	16	34	13280000	2	628.37	1255.73	0	2.57
Low	A	2	tAVcDIPPR	82	Unconsidered	Tubulin beta-1 chain OS=Drosophila melanogaster GN=betaTub56D PE=1 SV=2 - [TBB1_DROME]|Tubulin beta-2 chain OS=Drosophila hydei GN=betaTub85D PE=2 SV=1 - [TBB2_DROHY]	3	2	Q24560;P61858	N-Term(TMT6plex); C4(Carbamidomethyl)	HCD	1	0	1	1			423900	779000	1.838	564500	1.332	293200	0.692	225500	0.532	345300	0.815	Redundant	Not Used	17109	0.057	0.415		0.29	13	25	18	11	67	0	7	63	3920000	2	629.347	1257.69	0	2.89
Low	A	2	tAVcDIPPR	82	Unconsidered	Tubulin beta-1 chain OS=Drosophila melanogaster GN=betaTub56D PE=1 SV=2 - [TBB1_DROME]|Tubulin beta-2 chain OS=Drosophila hydei GN=betaTub85D PE=2 SV=1 - [TBB2_DROHY]	3	2	Q24560;P61858	N-Term(TMT6plex); C4(Carbamidomethyl)	HCD	1	0	1	1			377400	772100	2.046	505800	1.34	287800	0.763	202900	0.538	363800	0.964	Redundant	Not Used	17254	0.055	0.413		0.3	13	25	18	10	67	0	43	53	2284000	2	629.347	1257.69	0	3.28
Low	A	2	yRPGTVALR	84	Unconsidered	Histone H3 OS=Drosophila hydei GN=His3 PE=3 SV=2 - [H3_DROHY]	2	1	P84236	N-Term(TMT6plex)	HCD	1	0	1	1	375000000		483400	602300	1.246	1196000	2.475	376800	0.779	292700	0.605	538900	1.115	Redundant	Not Used	18796	0.113	0.513		0.4	14	26	19	10	88	0	31	9	11310000	3	421.258	1261.76	0	2.04
Low	A	2	mAETYLHR	85	Unconsidered	Putative ATP-dependent RNA helicase me31b OS=Drosophila melanogaster GN=me31B PE=1 SV=3 - [DDX6_DROME]	1	1	P23128	N-Term(TMT6plex); M1(Oxidation)	HCD	1	0	1	1			434600	1468000	3.378	677000	1.558	408500	0.94	272400	0.627	411800	0.948	Redundant	Not Used	16161	0.464	0.774		0.054	19	26	19	20	98	0	24	32	8831000	3	422.554	1265.65	0	-1.69
Low	A	2	iASDYLk	458	Unconsidered		0	0		N-Term(TMT6plex); K7(TMT6plex)	HCD	1	0	1	1	108800000000		5311000	67080000	12.631	9211000	1.734	5711000	1.075	4368000	0.822	9565000	1.801	No Proteins	Not Used	23670	0.837	1	20	0.13	17	24	17	13	56	0	7	1	197100000	2	634.389	1267.77	0	3.12
Low	A	2	iAIALtk	459	Unconsidered		0	0		N-Term(TMT6plex); T6(Phospho); K7(TMT6plex)	HCD	1	0	1	1			943600	7112000	7.537	1524000	1.615	892600	0.946	662000	0.702	1231000	1.305	No Proteins	Not Used	23413	0.832	1	25	0.17	18	25	18	13	65	0	35	15	14880000	2	634.39	1267.77	0	-5.52
Low	A	2	lITPVVLQR	86	Unconsidered	40S ribosomal protein S6 OS=Drosophila melanogaster GN=RpS6 PE=1 SV=1 - [RS6_DROME]	1	1	P29327	N-Term(TMT6plex)	HCD	1	0	1	1	490100000		947300	3394000	3.583	1390000	1.467	983100	1.038	768000	0.811	1164000	1.228	Redundant	Not Used	24328	0.203	0.601		0.0058	13	16	13	22	10	0	42	12	9055000	2	634.421	1267.83	0	3.3
High	A	2	eGIPPDQQR	87	Unambiguous	Polyubiquitin OS=Drosophila melanogaster GN=Ubi-p63E PE=3 SV=1 - [UBIQP_DROME]	3	1	P0CG69	N-Term(TMT6plex)	HCD	1	0	1	1	1201000000		130700	817700	6.257	154800	1.185	133100	1.018	71900	0.55	129900	0.994	Unique	Used	14798	0	0.176		0.012	16	25	18	25	76	0	0	74	3426000	2	634.844	1268.68	0	1.58
High	A	2	eGIPPDQQR	87	Unambiguous	Polyubiquitin OS=Drosophila melanogaster GN=Ubi-p63E PE=3 SV=1 - [UBIQP_DROME]	3	1	P0CG69	N-Term(TMT6plex)	HCD	1	0	1	1	1201000000		261800	2378000	9.082	295400	1.128	237400	0.907	158300	0.605	219300	0.838	Unique	Used	14929	0	0.14		0.0044	14	25	18	29	76	0	0	16	18380000	2	634.845	1268.68	0	1.77
Low	A	2	yVDEASk	460	Unconsidered		0	0		N-Term(TMT6plex); K7(TMT6plex)	HCD	1	0	1	1	171800000		386100	2078000	5.383	593000	1.536	348500	0.903	258700	0.67	410400	1.063	No Proteins	Not Used	17052	0.139	0.544		0.23	13	25	18	12	77	0	25	61	3962000	2	635.361	1269.71	0	4.16
Low	A	2	nTSPGQSPVR	461	Unconsidered		0	0		N-Term(TMT6plex)	HCD	1	0	1	1	4108000000		131900	225000	1.706	186200	1.411	43370	0.329	39030	0.296	99230	0.752	No Proteins	Not Used	14451	0.879	1	49	0.068	15	24	17	16	54	0	6	4	26750000	3	424.569	1271.69	0	1.91
Low	A	2	vTGLDPSk	89	Unconsidered	Vitellogenin-1 OS=Drosophila melanogaster GN=Yp1 PE=1 SV=1 - [VIT1_DROME]	1	1	P02843	N-Term(TMT6plex); K8(TMT6plex)	HCD	1	0	1	1	90830000		461100	2253000	4.885	653300	1.417	520400	1.128	1044000	2.264	569400	1.235	Redundant	Not Used	19438	0.065	0.438		0.016	19	26	19	24	83	0	44	80	2602000	2	637.893	1274.78	0	4.94
Middle	A	2	tTEENPk	90	Unambiguous	Elongation factor 1-alpha 1 OS=Drosophila melanogaster GN=Ef1alpha48D PE=1 SV=2 - [EF1A1_DROME]	1	1	P08736	N-Term(TMT6plex); K7(TMT6plex)	HCD	1	0	1	1	32930000		341100	1340000	3.929	369200	1.082	357100	1.047	203500	0.596	371100	1.088	Unique	Used	14711	0.038	0.39	21	0.0028	14	21	14	27	28	0	0	86	4705000	3	426.243	1276.71	0	-1.36
High	A	2	tTEENPk	90	Unambiguous	Elongation factor 1-alpha 1 OS=Drosophila melanogaster GN=Ef1alpha48D PE=1 SV=2 - [EF1A1_DROME]	1	1	P08736	N-Term(TMT6plex); K7(TMT6plex)	HCD	1	0	1	1	174900000		229700	950600	4.139	192300	0.837	232600	1.013	143500	0.625	219200	0.955	Unique	Used	14703	0	0.21		0.098	14	22	15	13	37	0	0	94	1529000	2	638.861	1276.72	0	0.35
High	A	2	sTISSTTTVR	92	Unambiguous	205 kDa microtubule-associated protein OS=Drosophila melanogaster GN=Map205 PE=1 SV=2 - [MA205_DROME]	1	1	P23226	N-Term(TMT6plex)	HCD	1	0	1	1	72130000		106200	445800	4.2	218200	2.056	96410	0.908	61250	0.577	170600	1.607	Unique	Used	15441	0	0.154		0.0049	14	25	18	29	73	0	42	110	2324000	2	641.367	1281.73	0	3.94
High	A	2	yLTVAAIFR	93	Unambiguous	Tubulin beta-1 chain OS=Drosophila melanogaster GN=betaTub56D PE=1 SV=2 - [TBB1_DROME]|Tubulin beta-2 chain OS=Drosophila hydei GN=betaTub85D PE=2 SV=1 - [TBB2_DROHY]	3	2	Q24560;P61858	N-Term(TMT6plex)	HCD	1	0	1	1	274400000		1070000	1529000	1.429	1902000	1.778	873000	0.816	688900	0.644	998200	0.933	Not Unique	Not Used	26380	0	0.137		0.00076	15	24	17	35	54	0	21	64	3973000	2	641.893	1282.78	0	4.97
Low	A	2	tPGPGAQSALR	94	Unconsidered	40S ribosomal protein S14a OS=Drosophila yakuba GN=RpS14a PE=2 SV=1 - [RS14A_DROYA]	1	1	Q6XI08	N-Term(TMT6plex)	HCD	1	0	1	1	101600000		324800	971700	2.991	330100	1.016	209700	0.646	173800	0.535	247900	0.763	Redundant	Not Used	16034	0.315	0.679		0.054	14	26	19	19	93	0	52	63	2516000	2	642.369	1283.73	0	2.76
High	A	2	eVSSYIk	95	Unambiguous	Elongation factor 1-alpha 1 OS=Drosophila melanogaster GN=Ef1alpha48D PE=1 SV=2 - [EF1A1_DROME]	2	1	P08736	N-Term(TMT6plex); K7(TMT6plex)	HCD	1	0	1	1	1250000000		1216000	3752000	3.086	896300	0.737	1248000	1.027	2130000	1.752	1099000	0.904	Unique	Used	20211	0	0.188		0.00079	16	23	16	35	47	0	33	37	10370000	2	642.386	1283.76	0	2.77
High	A	2	hAVSEGTk	96	Unambiguous	Histone H2B OS=Drosophila hydei GN=His2B PE=3 SV=2 - [H2B_DROHY]	3	1	P17271	N-Term(TMT6plex); K8(TMT6plex)	HCD	1	0	1	1	152100000		53540	784300	14.649	51470	0.961	41450	0.774	34590	0.646	50860	0.95	Unique	Used	14393	0	0.095		0.0018	14	23	16	30	40	0	40	68	2731000	3	429.588	1286.75	0	1.22
High	A	2	hAVSEGTk	96	Unambiguous	Histone H2B OS=Drosophila hydei GN=His2B PE=3 SV=2 - [H2B_DROHY]	3	1	P17271	N-Term(TMT6plex); K8(TMT6plex)	HCD	1	0	1	1	16020000		17040	147300	8.642	20690	1.214	15040	0.882	8880	0.521	14800	0.868	Unique	Used	14408	0	0.152		0.0007	15	23	16	35	40	0	42	300	718700	2	643.878	1286.75	0	1.4
High	A	2	vQLIIATPGR	98	Unambiguous	Putative ATP-dependent RNA helicase me31b OS=Drosophila melanogaster GN=me31B PE=1 SV=3 - [DDX6_DROME]	1	1	P23128	N-Term(TMT6plex)	HCD	1	0	1	1	169600000		435800	403000	0.925	502800	1.154	262300	0.602	244800	0.562	340100	0.78	Unique	Used	23546	0	0.111		9.6e-05	13	20	13	41	23	0	68	88	4777000	3	432.945	1296.82	0	1.24
High	A	2	vQLIIATPGR	98	Unambiguous	Putative ATP-dependent RNA helicase me31b OS=Drosophila melanogaster GN=me31B PE=1 SV=3 - [DDX6_DROME]	1	1	P23128	N-Term(TMT6plex)	HCD	1	0	1	1	4244000000		510200	1616000	3.168	661900	1.297	488100	0.957	475600	0.932	453800	0.889	Unique	Used	23469	0	0.0924		1e-05	13	20	13	51	23	0	8	47	7103000	2	648.915	1296.82	0	1.3
High	A	2	vQLIIATPGR	98	Unambiguous	Putative ATP-dependent RNA helicase me31b OS=Drosophila melanogaster GN=me31B PE=1 SV=3 - [DDX6_DROME]	1	1	P23128	N-Term(TMT6plex)	HCD	1	0	1	1	4244000000		2203000	2815000	1.278	2069000	0.939	2245000	1.019	2095000	0.951	1409000	0.639	Unique	Used	23593	0	0.148		9.8e-05	13	20	13	41	23	0	5	4	61120000	2	648.915	1296.82	0	1.58
High	A	2	vQLIIATPGR	98	Unambiguous	Putative ATP-dependent RNA helicase me31b OS=Drosophila melanogaster GN=me31B PE=1 SV=3 - [DDX6_DROME]	1	1	P23128	N-Term(TMT6plex)	HCD	1	0	1	1	4244000000		652300	1695000	2.599	927600	1.422	630400	0.967	566000	0.868	655800	1.005	Unique	Used	23751	0	0.226		0.00084	13	20	13	31	23	0	33	53	5172000	2	648.916	1296.83	0	3.84
Low	A	2	aAGGNGVAPk	462	Unconsidered		0	0		N-Term(TMT6plex); K10(TMT6plex)	HCD	1	0	1	1	8658000													No Proteins	Not Used		0.879	1		0.34	13	25	18	11	78	0	68	300	394700	2	650.398	1299.79	0	7.46
High	A	2	eIVDLVLDR	102	Unambiguous	Tubulin alpha-1 chain OS=Drosophila melanogaster GN=alphaTub84B PE=2 SV=1 - [TBA1_DROME]	2	1	P06603	N-Term(TMT6plex)	HCD	1	0	1	1	249400000		1760000	2422000	1.376	1989000	1.13	1593000	0.905	1242000	0.706	1166000	0.663	Unique	Used	26291	0	0.0798	36	0.00049	18	25	18	38	65	0	41	47	9315000	2	650.89	1300.77	0	3.61
Middle	A	2	sTVAQIVk	103	Unambiguous	ATP synthase subunit alpha, mitochondrial OS=Drosophila melanogaster GN=blw PE=1 SV=2 - [ATPA_DROME]	1	1	P35381	N-Term(TMT6plex); K8(TMT6plex)	HCD	1	0	1	1	159000000		665900	1700000	2.553	958600	1.44	622400	0.935	462900	0.695	702300	1.055	Unique	Used	20329	0.011	0.313		0.0099	14	23	16	23	41	0	47	65	2279000	2	652.424	1303.84	0	4.97
High	A	2	iLDLMDk	104	Unambiguous	Putative ATP-dependent RNA helicase me31b OS=Drosophila melanogaster GN=me31B PE=1 SV=3 - [DDX6_DROME]	1	1	P23128	N-Term(TMT6plex); K7(TMT6plex)	HCD	1	0	1	1	183400000		2599000	3106000	1.195	1898000	0.73	2190000	0.843	2053000	0.79	1538000	0.592	Unique	Used	26231	0	0.265	61	0.0036	17	27	20	32	109	0	39	51	7602000	2	653.397	1305.79	0	1.06
Middle	A	2	eIAQDFk	105	Unambiguous	Histone H3 OS=Drosophila hydei GN=His3 PE=3 SV=2 - [H3_DROHY]	2	1	P84236	N-Term(TMT6plex); K7(TMT6plex)	HCD	1	0	1	1	3995000000		401500	6165000	15.355	458200	1.141	402100	1.001	343300	0.855	456100	1.136	Unique	Used	20705	0.027	0.379	39	0.034	16	23	16	18	46	0	39	46	7810000	2	654.88	1308.75	0	-2.81
High	A	2	eIAQDFk	105	Unambiguous	Histone H3 OS=Drosophila hydei GN=His3 PE=3 SV=2 - [H3_DROHY]	2	1	P84236	N-Term(TMT6plex); K7(TMT6plex)	HCD	1	0	1	1	3995000000		495500	14760000	29.797	32620	0.066	447700	0.903	684300	1.381	523500	1.057	Unique	Used	20827	0	0.241	55	0.0016	18	25	18	33	66	0	9	8	32480000	2	654.882	1308.76	0	0.73
High	A	2	qGSGFTNTIR	107	Unambiguous	Pyruvate kinase OS=Drosophila melanogaster GN=PyK PE=2 SV=2 - [KPYK_DROME]	1	1	O62619	N-Term(TMT6plex)	HCD	1	0	1	1	330100000		712100	1009000	1.417	1195000	1.678	639100	0.898	422400	0.593	627000	0.88	Unique	Used	17399	0	0.119		0.00043	15	27	20	41	101	0	38	17	10270000	2	655.358	1309.71	0	1.68
High	A	2	aPVIDLVk	108	Unambiguous	60S ribosomal protein L27a OS=Drosophila melanogaster GN=RpL27A PE=1 SV=2 - [RL27A_DROME]	1	1	P41092	N-Term(TMT6plex); K8(TMT6plex)	HCD	0.75	0	1	1	436400000		1896000	2434000	1.283	2277000	1.201	1841000	0.971	1006000	0.531	2206000	1.163	Unique	Used	24679	0	0.225		4.3e-05	13	16	13	44	10	0	56	13	15170000	2	656.936	1312.86	0	3.18
Low	A	2	aLVPEVVk	463	Unconsidered		0	0		N-Term(TMT6plex); K8(TMT6plex)	HCD		0.75	2	2	436400000		1896000	2434000	1.283	2277000	1.201	1841000	0.971	1006000	0.531	2206000	1.163	No Proteins	Not Used	24679				0.08	13	16	13	11	10	0	56	13	15170000	2	656.936	1312.86	0	3.18
High	A	2	iTALDPTk	109	Unambiguous	Vitellogenin-2 OS=Drosophila melanogaster GN=Yp2 PE=1 SV=2 - [VIT2_DROME]	1	1	P02844	N-Term(TMT6plex); K8(TMT6plex)	HCD	1	0	1	1	637400000		361900	1081000	2.986	577300	1.595	305000	0.843	1769000	4.886	651300	1.799	Unique	Used	21775	0	0.128		0.0051	14	24	17	27	56	0	27	46	6049000	2	658.915	1316.82	0	2.69
Low	A	2	iTALDPTk	109	Unconsidered	Vitellogenin-2 OS=Drosophila melanogaster GN=Yp2 PE=1 SV=2 - [VIT2_DROME]	1	1	P02844	N-Term(TMT6plex); K8(TMT6plex)	HCD	1	0	1	1	637400000		360500	1475000	4.09	451200	1.252	268800	0.746	761400	2.112	423900	1.176	Redundant	Not Used	21647	0.103	0.472	56	0.029	14	24	17	19	51	0	57	80	2541000	2	658.916	1316.82	0	3.99
Middle	A	2	nDEELNk	111	Unambiguous	Histone H2A OS=Drosophila erecta GN=His2A PE=3 SV=2 - [H2A_DROER]	1	1	P84052	N-Term(TMT6plex); K7(TMT6plex)	HCD	1	0	1	1	597100000		705300	6743000	9.561	638900	0.906	459500	0.652	439400	0.623	566400	0.803	Unique	Used	16249	0.027	0.367	100	0.0014	15	25	18	34	72	0	7	12	24190000	2	660.365	1319.72	0	1.94
High	A	2	nDEELNk	111	Unambiguous	Histone H2A OS=Drosophila erecta GN=His2A PE=3 SV=2 - [H2A_DROER]	1	1	P84052	N-Term(TMT6plex); K7(TMT6plex)	HCD	1	0	1	1	75810000		515300	3831000	7.434	583000	1.131	391700	0.76	287900	0.559	543800	1.055	Unique	Used	16261	0	0.187	102	0.0053	17	25	18	28	73	0	36	27	4937000	3	440.58	1319.72	0	2.55
High	A	2	nDEELNk	111	Unambiguous	Histone H2A OS=Drosophila erecta GN=His2A PE=3 SV=2 - [H2A_DROER]	1	1	P84052	N-Term(TMT6plex); K7(TMT6plex)	HCD	1	0	1	1	1141000000		842100	9299000	11.043	815100	0.968	691800	0.822	583700	0.693	673600	0.8	Unique	Used	16320	0	0.206	102	0.0014	15	25	18	34	73	0	11	8	32680000	2	660.366	1319.72	0	2.59
High	A	2	nDEELNk	111	Unambiguous	Histone H2A OS=Drosophila erecta GN=His2A PE=3 SV=2 - [H2A_DROER]	1	1	P84052	N-Term(TMT6plex); K7(TMT6plex)	HCD	1	0	1	1	113700000		615100	3766000	6.123	557300	0.906	460800	0.749	276600	0.45	523200	0.851	Unique	Used	16335	0	0.269	102	0.0076	14	25	18	27	76	0	0	86	5942000	3	440.58	1319.72	0	3.18
High	A	2	nDEELNk	111	Unambiguous	Histone H2A OS=Drosophila erecta GN=His2A PE=3 SV=2 - [H2A_DROER]	1	1	P84052	N-Term(TMT6plex); K7(TMT6plex)	HCD	1	0	1	1	1141000000		535700	2597000	4.848	411500	0.768	315800	0.59	226800	0.423	377200	0.704	Unique	Used	16396	0	0.226	85	0.0017	15	25	18	33	73	0	0	40	6212000	2	660.367	1319.73	0	5.18
Middle	A	2	gIEEEASk	116	Unambiguous	60S ribosomal protein L24 OS=Drosophila melanogaster GN=RpL24 PE=1 SV=1 - [RL24_DROME]	1	1	Q9VJY6	N-Term(TMT6plex); K8(TMT6plex)	HCD	1	0	1	1	321000000		822700	1221000	1.484	663900	0.807	716300	0.871	315400	0.383	690700	0.84	Unique	Used	16943	0.044	0.397	75	0.21	13	23	16	11	50	0	70	66	3455000	2	660.876	1320.74	0	2.29
Middle	A	2	gIEEEASk	116	Unambiguous	60S ribosomal protein L24 OS=Drosophila melanogaster GN=RpL24 PE=1 SV=1 - [RL24_DROME]	1	1	Q9VJY6	N-Term(TMT6plex); K8(TMT6plex)	HCD	1	0	1	1	321000000		824300	1308000	1.587	695500	0.844	803700	0.975	299800	0.364	786100	0.954	Unique	Used	17016	0.027	0.37		0.16	13	24	17	13	56	0	51	68	3934000	2	660.878	1320.75	0	6.17
High	A	2	aLAPEYAk	464	Unambiguous		0	0		N-Term(TMT6plex); K8(TMT6plex)	HCD	1	0	1	1	307100000		874800	4680000	5.35	912300	1.043	787400	0.9	641700	0.734	882500	1.009	No Proteins	Not Used	19731	0.004	0.287		0.027	14	24	17	20	52	0	54	53	8162000	2	660.901	1320.8	0	2.02
Middle	A	2	aELNEFLTR	118	Unambiguous	40S ribosomal protein S3 OS=Drosophila melanogaster GN=RpS3 PE=1 SV=1 - [RS3_DROME]	1	1	Q06559	N-Term(TMT6plex)	HCD	1	0	1	1	579600000		1128000	5913000	5.241	1151000	1.02	1440000	1.276	1440000	1.276	1019000	0.903	Unique	Used	23908	0.024	0.34	50	0.019	14	24	17	22	58	0	52	10	13790000	2	661.371	1321.74	0	3.22
Low	A	2	iLDLmDk	104	Unconsidered	Putative ATP-dependent RNA helicase me31b OS=Drosophila melanogaster GN=me31B PE=1 SV=3 - [DDX6_DROME]	1	1	P23128	N-Term(TMT6plex); M5(Oxidation); K7(TMT6plex)	HCD	1	0	1	1	4277000000		5044000	7891000	1.564	4320000	0.857	5448000	1.08	4811000	0.954	3345000	0.663	Redundant	Not Used	23758	0.519	0.81		0.12	15	24	17	13	53	0	34	3	65390000	2	661.396	1321.78	0	3.23
Middle	A	2	lQTQVFk	120	Unambiguous	40S ribosomal protein S9 OS=Drosophila melanogaster GN=RpS9 PE=2 SV=2 - [RS9_DROME]	1	1	P55935	N-Term(TMT6plex); K7(TMT6plex)	HCD	1	0	1	1			383400	1884000	4.914	526000	1.372	334200	0.872	301600	0.787	387300	1.01	Unique	Used	21761	0.011	0.311		0.037	14	23	16	18	48	0	44	68	3311000	2	661.418	1321.83	0	2.83
High	A	2	lQTQVFk	120	Unambiguous	40S ribosomal protein S9 OS=Drosophila melanogaster GN=RpS9 PE=2 SV=2 - [RS9_DROME]	1	1	P55935	N-Term(TMT6plex); K7(TMT6plex)	HCD	1	0	1	1	199800000		339800	1417000	4.17	489100	1.439	284600	0.838	222800	0.656	349200	1.028	Unique	Used	21880	0	0.246	52	0.0055	14	23	16	26	46	0	10	57	1759000	2	661.419	1321.83	0	4.04
High	A	2	dTDSEEEIR	122	Unambiguous	Calmodulin OS=Drosophila melanogaster GN=Cam PE=1 SV=2 - [CALM_DROME]	1	1	P62152	N-Term(TMT6plex)	HCD	1	0	1	1	161100000		234700	1862000	7.934	327300	1.395	202100	0.861	171600	0.731	248600	1.059	Unique	Used	14988	0	0.223		0.006	14	22	15	25	37	0	33	41	8597000	2	661.818	1322.63	0	0.92
High	A	2	dYDATGAQTR	123	Unambiguous	RuvB-like helicase 2 OS=Drosophila pseudoobscura pseudoobscura GN=rept PE=3 SV=1 - [RUVB2_DROPS]	2	1	Q29DI0	N-Term(TMT6plex)	HCD	1	0	1	1	54140000		259800	278800	1.073	283600	1.092	177200	0.682	75560	0.291	143100	0.551	Unique	Used	14774	0	0.0882		0.0031	14	25	18	31	70	0	0	80	3391000	2	663.829	1326.65	0	1.81
High	A	2	dPVSILVk	124	Unambiguous	Eukaryotic initiation factor 4A OS=Drosophila melanogaster GN=eIF-4a PE=2 SV=3 - [IF4A_DROME]	1	1	Q02748	N-Term(TMT6plex); K8(TMT6plex)	HCD	1	0	1	1	493200000		906900	3187000	3.514	1111000	1.226	868000	0.957	2360000	2.602	824100	0.909	Unique	Used	24619	0	0.0763		0.0003	14	21	14	37	28	0	34	41	11130000	2	664.934	1328.86	0	4.58
Middle	A	2	qLIVGVNk	125	Unambiguous	Elongation factor 1-alpha 1 OS=Drosophila melanogaster GN=Ef1alpha48D PE=1 SV=2 - [EF1A1_DROME]	2	1	P08736	N-Term(TMT6plex); K8(TMT6plex)	HCD	0.4667	0	1	1	1982000		343700	1322000	3.847	402300	1.17	264800	0.77	252900	0.736	288100	0.838	Unique	Used	21994	0.011	0.307		0.0013	13	20	13	30	24	0	49	68	2495000	2	664.939	1328.87	0	2.47
Low	A	2	qIIRNVk	126	Unconsidered		1	0		N-Term(TMT6plex); K7(TMT6plex)	HCD		0.4667	2	2	1982000		343700	1322000	3.847	402300	1.17	264800	0.77	252900	0.736	288100	0.838	Redundant	Not Used	21994				0.027	13	20	13	16	24	1	49	68	2495000	2	664.939	1328.87	0	-5.98
High	A	2	qLIVGVNk	125	Unambiguous	Elongation factor 1-alpha 1 OS=Drosophila melanogaster GN=Ef1alpha48D PE=1 SV=2 - [EF1A1_DROME]	2	1	P08736	N-Term(TMT6plex); K8(TMT6plex)	HCD	0.5789	0	1	1			498300	2921000	5.862	384500	0.772	338300	0.679	471400	0.946	439600	0.882	Unique	Used	21865	0	0.14		0.00019	13	20	13	38	22	0	46	47	8679000	2	664.939	1328.87	0	2.84
Low	A	2	qIIRNVk	126	Unconsidered		1	0		N-Term(TMT6plex); K7(TMT6plex)	HCD		0.5789	2	2			498300	2921000	5.862	384500	0.772	338300	0.679	471400	0.946	439600	0.882	Redundant	Not Used	21865				0.027	13	20	13	16	22	1	46	47	8679000	2	664.939	1328.87	0	-5.61
High	A	2	qLIVGVNk	125	Unambiguous	Elongation factor 1-alpha 1 OS=Drosophila melanogaster GN=Ef1alpha48D PE=1 SV=2 - [EF1A1_DROME]	2	1	P08736	N-Term(TMT6plex); K8(TMT6plex)	HCD	0.575	0	1	1	5038000000		1332000	13010000	9.772	711600	0.534	1025000	0.77	2163000	1.624	1355000	1.017	Unique	Used	21745	0	0.181		0.00011	13	20	13	40	22	0	24	5	56480000	2	664.939	1328.87	0	3.48
Low	A	2	qIIRNVk	126	Unconsidered		1	0		N-Term(TMT6plex); K7(TMT6plex)	HCD		0.575	2	2	5038000000		1332000	13010000	9.772	711600	0.534	1025000	0.77	2163000	1.624	1355000	1.017	Redundant	Not Used	21745				0.021	13	20	13	17	22	1	24	5	56480000	2	664.939	1328.87	0	-4.97
Low	A	2	qLIVGVNk	125	Unconsidered	Elongation factor 1-alpha 1 OS=Drosophila melanogaster GN=Ef1alpha48D PE=1 SV=2 - [EF1A1_DROME]	2	1	P08736	N-Term(TMT6plex); K8(TMT6plex)	HCD	0.2903	0	1	1	309900000		305400	1636000	5.357	406300	1.33	268600	0.879	312800	1.024	379700	1.243	Redundant	Not Used	21658	0.055	0.411		0.00098	13	20	13	31	22	0	50	14	4919000	3	443.629	1328.87	0	3.95
Low	A	2	qIIRNVk	126	Unconsidered		1	0		N-Term(TMT6plex); K7(TMT6plex)	HCD		0.2903	2	2	309900000		305400	1636000	5.357	406300	1.33	268600	0.879	312800	1.024	379700	1.243	Redundant	Not Used	21658				0.0071	13	20	13	22	22	1	50	14	4919000	3	443.629	1328.87	0	-4.5
High	A	2	qLIVGVNk	125	Unambiguous	Elongation factor 1-alpha 1 OS=Drosophila melanogaster GN=Ef1alpha48D PE=1 SV=2 - [EF1A1_DROME]	2	1	P08736	N-Term(TMT6plex); K8(TMT6plex)	HCD	0.5556	0	1	1	5038000000		531300	3648000	6.866	538200	1.013	499000	0.939	697900	1.314	523600	0.986	Unique	Used	21614	0	0.193		0.00026	13	20	13	36	23	0	24	50	9535000	2	664.94	1328.87	0	4.4
Low	A	2	qIIRNVk	126	Unconsidered		1	0		N-Term(TMT6plex); K7(TMT6plex)	HCD		0.5556	2	2	5038000000		531300	3648000	6.866	538200	1.013	499000	0.939	697900	1.314	523600	0.986	Redundant	Not Used	21614				0.028	13	20	13	16	23	1	24	50	9535000	2	664.94	1328.87	0	-4.05
Low	A	2	sLVEAEVk	465	Unconsidered		0	0		N-Term(TMT6plex); K8(TMT6plex)	HCD	1	0	1	1	41170000000		8261000	212200000	25.691	15070000	1.824	11400000	1.38	6503000	0.787	11820000	1.431	No Proteins	Not Used	21258	0.858	1	60	0.089	18	25	18	16	67	0	7	0	734000000	2	666.917	1332.83	0.01	9.58
Low	A	2	sSAEQPEk	466	Unconsidered		0	0		N-Term(TMT6plex); K8(TMT6plex)	HCD	1	0	1	1	1039000000		530200	2540000	4.79	648600	1.223	525100	0.99	332800	0.628	445000	0.839	No Proteins	Not Used	23937	0.871	1		0.19	13	26	19	14	98	0	20	50	8818000	2	667.366	1333.72	-0.01	-8.81
High	A	2	vLITTDLLAR	135	Unambiguous	Eukaryotic initiation factor 4A OS=Drosophila melanogaster GN=eIF-4a PE=2 SV=3 - [IF4A_DROME]	1	1	Q02748	N-Term(TMT6plex)	HCD	1	0	1	1	158800000		600800	2063000	3.433	867500	1.444	468000	0.779	669100	1.114	585100	0.974	Unique	Used	26039	0	0.125		0.002	14	21	14	28	26	0	28	46	8152000	2	672.428	1343.85	0	2.25
High	A	2	gGNVGDAGGAADR	136	Unambiguous	Transitional endoplasmic reticulum ATPase TER94 OS=Drosophila melanogaster GN=TER94 PE=1 SV=1 - [TERA_DROME]	1	1	Q7KN62	N-Term(TMT6plex)	HCD	1	0	1	1	11620000		28690	317800	11.077	24170	0.843	30220	1.053	14990	0.522	26220	0.914	Unique	Used	14609	0	0.0499	50	0.00032	15	25	18	40	66	0	29	300	542600	2	673.339	1345.67	0	3.51
High	A	2	fDLMYAk	137	Unambiguous	Tubulin alpha-1 chain OS=Drosophila melanogaster GN=alphaTub84B PE=2 SV=1 - [TBA1_DROME]	3	1	P06603	N-Term(TMT6plex); K7(TMT6plex)	HCD	1	0	1	1	197500000		389200	2211000	5.679	536600	1.379	332600	0.855	236700	0.608	368000	0.945	Unique	Used	25301	0	0.19		0.013	14	26	19	25	84	0	34	64	3615000	2	673.385	1345.76	0	2.29
High	A	2	eDLAALEk	138	Unambiguous	Tubulin alpha-1 chain OS=Drosophila melanogaster GN=alphaTub84B PE=2 SV=1 - [TBA1_DROME]	3	1	P06603	N-Term(TMT6plex); K8(TMT6plex)	HCD	1	0	1	1	1569000000		1530000	2963000	1.937	1837000	1.201	1856000	1.213	1104000	0.721	1248000	0.816	Unique	Used	21730	0.004	0.288	61	0.00044	18	25	18	39	70	0	19	15	24690000	2	673.902	1346.8	0	2.67
Low	A	2	aDLIAFLk	467	Unconsidered		0	0		N-Term(TMT6plex); K8(TMT6plex)	HCD	1	0	1	1	478500000		912900	25450000	27.874	533800	0.585	888800	0.974	772000	0.846	1018000	1.115	No Proteins	Not Used	26518	0.323	0.683	97	0.059	14	25	18	18	78	0	10	5	39890000	2	674.936	1348.86	0	3.28
Middle	A	2	iVELEEELR	468	Unambiguous		0	0		N-Term(TMT6plex)	HCD	1	0	1	1	533800000		441100	2065000	4.681	626800	1.421	344800	0.782	301200	0.683	350000	0.794	No Proteins	Not Used	25939	0.024	0.337		0.19	13	26	19	13	83	0	35	58	5325000	2	679.891	1358.77	0	0.95
Middle	A	2	gSAITGPVAk	469	Unambiguous		0	0		N-Term(TMT6plex); K10(TMT6plex)	HCD	1	0	1	1	78670000		102900	1212000	11.78	129900	1.263	96970	0.942	73570	0.715	144600	1.405	No Proteins	Not Used	18877	0.011	0.306		0.03	14	23	16	19	45	0	0	109	2751000	2	679.927	1358.85	0	3.71
High	A	2	fPGQLNADLR	139	Unambiguous	Tubulin beta-1 chain OS=Drosophila melanogaster GN=betaTub56D PE=1 SV=2 - [TBB1_DROME]|Tubulin beta-2 chain OS=Drosophila hydei GN=betaTub85D PE=2 SV=1 - [TBB2_DROHY]	4	2	Q24560;P61858	N-Term(TMT6plex)	HCD	1	0	1	1	5418000000		1345000	4797000	3.566	1695000	1.26	1222000	0.908	719000	0.534	1113000	0.828	Not Unique	Not Used	22799	0	0.167		0.00063	15	24	17	36	55	0	45	3	55110000	2	680.384	1359.76	0	2.48
High	A	2	fPGQLNADLR	139	Unambiguous	Tubulin beta-1 chain OS=Drosophila melanogaster GN=betaTub56D PE=1 SV=2 - [TBB1_DROME]|Tubulin beta-2 chain OS=Drosophila hydei GN=betaTub85D PE=2 SV=1 - [TBB2_DROHY]	4	2	Q24560;P61858	N-Term(TMT6plex)	HCD	1	0	1	1	5418000000		1117000	4635000	4.15	1085000	0.971	974600	0.873	614800	0.55	861800	0.771	Not Unique	Not Used	22762	0	0.266		0.001	15	24	17	34	55	0	27	7	30410000	2	680.385	1359.76	0	2.75
High	A	2	fPGQLNADLR	139	Unambiguous	Tubulin beta-1 chain OS=Drosophila melanogaster GN=betaTub56D PE=1 SV=2 - [TBB1_DROME]|Tubulin beta-2 chain OS=Drosophila hydei GN=betaTub85D PE=2 SV=1 - [TBB2_DROHY]	4	2	Q24560;P61858	N-Term(TMT6plex)	HCD	1	0	1	1	5418000000		1018000	4729000	4.647	1124000	1.104	1070000	1.052	587900	0.578	833300	0.819	Not Unique	Not Used	22931	0	0.143		0.00044	15	23	16	37	49	0	20	7	40090000	2	680.385	1359.76	0	3.11
Middle	A	2	gLVPLIYk	142	Unambiguous	Pyruvate kinase OS=Drosophila melanogaster GN=PyK PE=2 SV=2 - [KPYK_DROME]	1	1	O62619	N-Term(TMT6plex); K8(TMT6plex)	HCD	1	0	1	1	822600000		1055000	2266000	2.148	987600	0.936	818000	0.776	474000	0.449	650200	0.616	Unique	Used	26011	0.038	0.391		0.063	14	25	18	17	69	0	58	18	3786000	2	680.954	1360.9	0	3.43
High	A	2	vISSIEQk	143	Unambiguous	14-3-3 protein zeta OS=Drosophila melanogaster GN=14-3-3zeta PE=1 SV=1 - [1433Z_DROME]	1	1	P29310	N-Term(TMT6plex); K8(TMT6plex)	HCD	1	0	1	1	4875000000		633600	5577000	8.801	942200	1.487	620200	0.979	430000	0.679	722400	1.14	Unique	Used	22081	0	0.253		0.0024	14	23	16	30	43	0	50	34	10500000	2	681.425	1361.84	0	1.9
High	A	2	vISSIEQk	143	Unambiguous	14-3-3 protein zeta OS=Drosophila melanogaster GN=14-3-3zeta PE=1 SV=1 - [1433Z_DROME]	1	1	P29310	N-Term(TMT6plex); K8(TMT6plex)	HCD	1	0	1	1	4875000000		1544000	17720000	11.478	1939000	1.256	1357000	0.879	1051000	0.681	1509000	0.978	Unique	Used	22212	0	0.228	52	0.0024	14	23	16	29	40	0	11	5	52730000	2	681.426	1361.84	0	3.07
High	A	2	vISSIEQk	143	Unambiguous	14-3-3 protein zeta OS=Drosophila melanogaster GN=14-3-3zeta PE=1 SV=1 - [1433Z_DROME]	1	1	P29310	N-Term(TMT6plex); K8(TMT6plex)	HCD	1	0	1	1	311400000		498700	2126000	4.263	696700	1.397	297000	0.596	233500	0.468	449100	0.9	Unique	Used	22131	0	0.27		0.00092	15	23	16	33	40	0	67	18	5759000	3	454.62	1361.84	0	3.3
Middle	A	2	vISSIEQk	143	Unambiguous	14-3-3 protein zeta OS=Drosophila melanogaster GN=14-3-3zeta PE=1 SV=1 - [1433Z_DROME]	1	1	P29310	N-Term(TMT6plex); K8(TMT6plex)	HCD	1	0	1	1	4875000000		1084000	8429000	7.774	1690000	1.558	1033000	0.953	984200	0.908	1262000	1.164	Unique	Used	22341	0.015	0.323		0.002	14	23	16	30	41	0	43	12	16890000	2	681.427	1361.85	0	4.41
High	A	2	nLLSVAYk	147	Unambiguous	14-3-3 protein epsilon OS=Drosophila melanogaster GN=14-3-3epsilon PE=1 SV=2 - [1433E_DROME]|14-3-3 protein zeta OS=Drosophila melanogaster GN=14-3-3zeta PE=1 SV=1 - [1433Z_DROME]	2	2	P92177;P29310	N-Term(TMT6plex); K8(TMT6plex)	HCD	1	0	1	1	920100000		445100	1672000	3.757	430200	0.967	252000	0.566	190700	0.428	318000	0.715	Not Unique	Not Used	24203	0.004	0.287		0.1	17	24	17	14	51	0	36	97	3660000	3	455.956	1365.85	0	1.78
High	A	2	nLLSVAYk	147	Unambiguous	14-3-3 protein epsilon OS=Drosophila melanogaster GN=14-3-3epsilon PE=1 SV=2 - [1433E_DROME]|14-3-3 protein zeta OS=Drosophila melanogaster GN=14-3-3zeta PE=1 SV=1 - [1433Z_DROME]	2	2	P92177;P29310	N-Term(TMT6plex); K8(TMT6plex)	HCD	1	0	1	1	6741000000		1302000	15840000	12.169	1674000	1.286	1261000	0.969	929700	0.714	1292000	0.993	Not Unique	Not Used	24168	0	0.169		0.0019	16	24	17	32	55	0	25	5	49410000	2	683.431	1365.86	0	3.22
Middle	A	2	nLLSVAYk	147	Unambiguous	14-3-3 protein epsilon OS=Drosophila melanogaster GN=14-3-3epsilon PE=1 SV=2 - [1433E_DROME]|14-3-3 protein zeta OS=Drosophila melanogaster GN=14-3-3zeta PE=1 SV=1 - [1433Z_DROME]	2	2	P92177;P29310	N-Term(TMT6plex); K8(TMT6plex)	HCD	1	0	1	1	920100000		501200	4011000	8.002	490800	0.979	345800	0.69	306900	0.612	403200	0.805	Not Unique	Not Used	24040	0.019	0.331		0.017	17	24	17	22	55	0	23	20	8154000	3	455.957	1365.86	0	4.19
Low	A	2	mmATGmNIAR	150	Unconsidered	Pyruvate kinase OS=Drosophila melanogaster GN=PyK PE=2 SV=2 - [KPYK_DROME]	1	1	O62619	N-Term(TMT6plex); M1(Oxidation); M2(Oxidation); M6(Oxidation)	HCD	1	0	1	1	18820000		38220	45380	1.187	63700	1.667	36600	0.958	20730	0.542	37120	0.971	Redundant	Not Used	14608	0.195	0.584		0.082	13	22	15	14	37	0	8	300	946000	2	686.835	1372.66	0	3.35
High	A	2	qTVAVGVIk	151	Unambiguous	Elongation factor 1-alpha 1 OS=Drosophila melanogaster GN=Ef1alpha48D PE=1 SV=2 - [EF1A1_DROME]	2	1	P08736	N-Term(TMT6plex); K9(TMT6plex)	HCD	0.7308	0	1	1	4013000000		1213000	8262000	6.814	1198000	0.988	1102000	0.909	2101000	1.733	1162000	0.958	Unique	Used	20913	0	0.0525	17	6.3e-06	13	18	13	52	15	0	9	6	48210000	2	686.952	1372.9	0	2.23
Low	A	2	qSIAAALLk	470	Unconsidered		0	0		N-Term(TMT6plex); K9(TMT6plex)	HCD		0.7308	2	2	4013000000		1213000	8262000	6.814	1198000	0.988	1102000	0.909	2101000	1.733	1162000	0.958	No Proteins	Not Used	20913			17	0.038	13	18	13	14	15	0	9	6	48210000	2	686.952	1372.9	0	2.23
High	A	2	qTVAVGVIk	151	Unambiguous	Elongation factor 1-alpha 1 OS=Drosophila melanogaster GN=Ef1alpha48D PE=1 SV=2 - [EF1A1_DROME]	2	1	P08736	N-Term(TMT6plex); K9(TMT6plex)	HCD	0.6364	0	1	1	4013000000		353000	1859000	5.266	494100	1.4	351600	0.996	412200	1.168	386700	1.095	Unique	Used	20790	0	0.103	18	3.8e-05	13	19	13	44	16	0	53	55	5713000	2	686.952	1372.9	0	3.21
Low	A	2	qSIAAALLk	470	Unconsidered		0	0		N-Term(TMT6plex); K9(TMT6plex)	HCD		0.6364	2	2	4013000000		353000	1859000	5.266	494100	1.4	351600	0.996	412200	1.168	386700	1.095	No Proteins	Not Used	20790			18	0.026	13	19	13	16	16	0	53	55	5713000	2	686.952	1372.9	0	3.21
Low	A	2	gHVLVStk	472	Unconsidered		0	0		N-Term(TMT6plex); T7(Phospho); K8(TMT6plex)	HCD	1	0	1	1			197500	718000	3.636	257400	1.303	197600	1.001	130200	0.659	193400	0.979	No Proteins	Not Used	16433	0.236	0.63		0.35	13	25	18	10	78	0	32	60	2835000	2	689.898	1378.79	0	1.81
Low	A	2	gHVLVsTk	472	Unconsidered		0	0		N-Term(TMT6plex); S6(Phospho); K8(TMT6plex)	HCD	1	0	1	2			197500	718000	3.636	257400	1.303	197600	1.001	130200	0.659	193400	0.979	No Proteins	Not Used	16433	0.236	0.63		0.35	13	25	18	10	78	0	32	60	2835000	2	689.898	1378.79	0	1.81
Middle	A	2	gLFIIDDk	153	Unambiguous	Peroxiredoxin 1 OS=Drosophila melanogaster GN=Jafrac1 PE=1 SV=1 - [PRDX1_DROME]	1	1	Q9V3P0	N-Term(TMT6plex); K8(TMT6plex)	HCD	1	0	1	1	719900000		337100	2639000	7.83	451200	1.338	308600	0.915	251400	0.746	286000	0.849	Unique	Used	25977	0.011	0.297		0.0071	14	25	18	27	68	0	10	53	5004000	2	689.922	1378.84	0	2.01
High	A	2	ikLPPk	154	Unambiguous	Putative ATP-dependent RNA helicase me31b OS=Drosophila melanogaster GN=me31B PE=1 SV=3 - [DDX6_DROME]	2	1	P23128	N-Term(TMT6plex); K2(TMT6plex); K6(TMT6plex)	HCD	1	0	1	1	105600000		357100	1046000	2.93	408000	1.142	392900	1.1	296800	0.831	319900	0.896	Unique	Used	20871	0	0.215		0.003	13	13	13	25	5	1	17	58	4768000	2	691.99	1382.97	0	1.15
High	A	2	lkLPPk	154	Unambiguous	Putative ATP-dependent RNA helicase me31b OS=Drosophila melanogaster GN=me31B PE=1 SV=3 - [DDX6_DROME]	2	1	P23128	N-Term(TMT6plex); K2(TMT6plex); K6(TMT6plex)	HCD	1	0	1	2	105600000		357100	1046000	2.93	408000	1.142	392900	1.1	296800	0.831	319900	0.896	Redundant	Not Used	20871	0	0.215		0.003	13	13	13	25	5	1	17	58	4768000	2	691.99	1382.97	0	1.15
Low	A	2	ikLPPk	154	Unconsidered	Putative ATP-dependent RNA helicase me31b OS=Drosophila melanogaster GN=me31B PE=1 SV=3 - [DDX6_DROME]	2	1	P23128	N-Term(TMT6plex); K2(TMT6plex); K6(TMT6plex)	HCD	1	0	1	1			347400	1267000	3.648	479300	1.38	381600	1.098	284700	0.82	302300	0.87	Redundant	Not Used	20991	0.107	0.481		0.056	13	13	13	12	5	1	32	63	3883000	2	691.992	1382.98	0	3.98
Low	A	2	lkLPPk	154	Unconsidered	Putative ATP-dependent RNA helicase me31b OS=Drosophila melanogaster GN=me31B PE=1 SV=3 - [DDX6_DROME]	2	1	P23128	N-Term(TMT6plex); K2(TMT6plex); K6(TMT6plex)	HCD	1	0	1	2			347400	1267000	3.648	479300	1.38	381600	1.098	284700	0.82	302300	0.87	Redundant	Not Used	20991	0.107	0.481		0.056	13	13	13	12	5	1	32	63	3883000	2	691.992	1382.98	0	3.98
High	A	2	eVIELPVk	474	Unambiguous		0	0		N-Term(TMT6plex); K8(TMT6plex)	HCD	1	0	1	1	108100000		433000	3513000	8.114	650100	1.501	408600	0.944	502300	1.16	433700	1.002	No Proteins	Not Used	24330	0	0.284		0.042	13	21	14	16	30	0	62	53	4887000	2	692.947	1384.89	0	3.01
Low	A	2	tIGIAVDRRR	475	Unconsidered		0	0		N-Term(TMT6plex)	HCD	1	0	1	1														No Proteins	Not Used		0.885	1	32	0.18	14	23	16	11	40	2		300	0	2	693.431	1385.85	0	0.1
Low	A	2	lDIQEALk	476	Unconsidered		0	0		N-Term(TMT6plex); K8(TMT6plex)	HCD	1	0	1	1	95970000		366400	1946000	5.312	545500	1.489	375700	1.025	254900	0.696	362700	0.99	No Proteins	Not Used	23598	0.54	0.829	57	0.24	17	24	17	10	52	0	46	67	2629000	2	694.434	1387.86	0	3.51
High	A	2	lAVNmVPFPR	158	Unambiguous	Tubulin beta-1 chain OS=Drosophila melanogaster GN=betaTub56D PE=1 SV=2 - [TBB1_DROME]|Tubulin beta-2 chain OS=Drosophila hydei GN=betaTub85D PE=2 SV=1 - [TBB2_DROHY]	4	2	Q24560;P61858	N-Term(TMT6plex); M5(Oxidation)	HCD	1	0	1	1	1424000000		664500	2711000	4.079	984700	1.482	678000	1.02	511900	0.77	607200	0.914	Not Unique	Not Used	23704	0	0.269		0.0095	14	26	19	27	85	0	28	54	5492000	2	694.9	1388.79	0	-0.05
High	A	2	aLVAFYQk	477	Unambiguous		0	0		N-Term(TMT6plex); K8(TMT6plex)	HCD	1	0	1	1	59260000		925600	1623000	1.753	668800	0.723	504200	0.545	351900	0.38	466100	0.504	No Proteins	Not Used	24380	0	0.271		0.035	14	23	16	18	44	0	57	64	2860000	2	699.433	1397.86	0	2.38
Low	A	2	dLSLtIAk	478	Unconsidered		0	0		N-Term(TMT6plex); T5(Phospho); K8(TMT6plex)	HCD	1	0	1	1	889900000		281700	2407000	8.547	329500	1.17	274900	0.976	169200	0.601	235700	0.837	No Proteins	Not Used	22413	0.42	0.738		0.18	13	27	20	15	106	0	27	64	4581000	2	699.898	1398.79	-0.01	-8.41
Low	A	2	dLSLtIAk	478	Unconsidered		0	0		N-Term(TMT6plex); T5(Phospho); K8(TMT6plex)	HCD	1	0	1	1	69520000		281500	1667000	5.923	341400	1.213	212900	0.756	177200	0.629	281300	0.999	No Proteins	Not Used	22466	0.481	0.786	68	0.084	14	25	18	17	79	0	64	107	1530000	3	466.936	1398.79	0	-5.78
Low	A	2	lVPPALEDPAR	480	Unconsidered		0	0		N-Term(TMT6plex)	HCD	1	0	1	1	1814000000		368300	8607000	23.371	163000	0.443	284100	0.771	235000	0.638	357700	0.971	No Proteins	Not Used	21958	0.588	0.848		0.29	13	24	17	10	59	0	6	8	26500000	2	703.92	1406.83	0.01	9.32
Low	A	2	nMSIkk	481	Unconsidered		0	0		N-Term(TMT6plex); K5(TMT6plex); K6(TMT6plex)	HCD	1	0	1	1	123400000		440800	2245000	5.093	660400	1.498	346200	0.785	375600	0.852	456800	1.036	No Proteins	Not Used	25019	0.216	0.617	24	0.052	14	23	16	16	43	1	42	57	3762000	2	704.453	1407.9	0	2.47
High	A	2	iSGLIYEETR	159	Unambiguous	Histone H4 OS=Drosophila erecta GN=His4 PE=3 SV=2 - [H4_DROER]	1	1	P84041	N-Term(TMT6plex)	HCD	1	0	1	1	1995000000		600100	2444000	4.073	994800	1.658	577500	0.962	444100	0.74	591400	0.986	Unique	Used	23770	0	0.0757		0.0033	14	26	19	31	86	0	26	43	9558000	2	705.4	1409.79	0	5.84
High	A	2	lLLPGELAk	160	Unambiguous	Histone H2B OS=Drosophila hydei GN=His2B PE=3 SV=2 - [H2B_DROHY]	3	1	P17271	N-Term(TMT6plex); K9(TMT6plex)	HCD	1	0	1	1	4619000000		461900	4616000	9.994	530000	1.148	320200	0.693	355800	0.77	361200	0.782	Unique	Used	25938	0	0.109		0.00017	15	23	16	41	42	0	0	51	7421000	2	706.47	1411.93	0	2.14
High	A	2	lLLPGELAk	160	Unambiguous	Histone H2B OS=Drosophila hydei GN=His2B PE=3 SV=2 - [H2B_DROHY]	3	1	P17271	N-Term(TMT6plex); K9(TMT6plex)	HCD	1	0	1	1	616600000		401600	1720000	4.284	454400	1.131	236900	0.59	217800	0.542	320500	0.798	Unique	Used	25944	0	0.253		0.001	15	23	16	33	44	0	38	81	4713000	3	471.319	1411.94	0	9.13
High	A	2	eAFSLFDk	162	Unambiguous	Calmodulin OS=Drosophila melanogaster GN=Cam PE=1 SV=2 - [CALM_DROME]	1	1	P62152	N-Term(TMT6plex); K8(TMT6plex)	HCD	1	0	1	1	216500000		228200	2031000	8.902	401100	1.757	194200	0.851	209300	0.917	204600	0.897	Unique	Used	25899	0	0.0364	49	0.00015	18	25	18	44	69	0	52	77	2422000	2	707.902	1414.8	0	-0.96
Low	A	2	fLLLIPNk	163	Unconsidered		1	0		N-Term(TMT6plex); K8(TMT6plex)	HCD	0.3462	0	1	1	39880000		627300	3451000	5.501	1046000	1.668	541900	0.864	497400	0.793	626700	0.999	Redundant	Not Used	26371	0.057	0.42		0.0024	13	17	13	26	12	0	22	51	4559000	2	708.477	1415.95	0	5.04
Low	A	2	fLPIIkAR	482	Unconsidered		0	0		N-Term(TMT6plex); K6(TMT6plex)	HCD		0.3462	2	2	39880000		627300	3451000	5.501	1046000	1.668	541900	0.864	497400	0.793	626700	0.999	No Proteins	Not Used	26371				0.021	13	17	13	17	12	1	22	51	4559000	2	708.477	1415.95	0	-2.9
High	A	2	lIQAYVQk	164	Unambiguous	Vitellogenin-3 OS=Drosophila melanogaster GN=Yp3 PE=1 SV=1 - [VIT3_DROME]	1	1	P06607	N-Term(TMT6plex); K8(TMT6plex)	HCD	1	0	1	1	374400000		368400	1072000	2.91	552500	1.5	269900	0.733	1371000	3.723	353500	0.959	Unique	Used	23256	0	0.0924		0.0019	14	23	16	31	48	0	46	49	6167000	2	710.951	1420.9	0	2
Middle	A	2	yHPGYFGk	165	Unambiguous	60S ribosomal protein L27a OS=Drosophila melanogaster GN=RpL27A PE=1 SV=2 - [RL27A_DROME]	1	1	P41092	N-Term(TMT6plex); K8(TMT6plex)	HCD	1	0	1	1	267700000		592000	2161000	3.651	809200	1.367	618100	1.044	359900	0.608	630700	1.065	Unique	Used	19859	0.024	0.357	91	0.051	14	26	19	20	96	0	20	8	11150000	3	476.269	1426.79	0	2.38
High	A	2	gNVGFVFTk	166	Unambiguous	60S acidic ribosomal protein P0 OS=Drosophila melanogaster GN=RpLP0 PE=1 SV=1 - [RLA0_DROME]	1	1	P19889	N-Term(TMT6plex); K9(TMT6plex)	HCD	1	0	1	1	417200000		435600	6032000	13.849	282400	0.648	337900	0.776	325900	0.748	369900	0.849	Unique	Used	24266	0	0.205		0.00096	15	23	16	34	49	0	24	40	13720000	2	713.929	1426.85	0	3.91
Middle	A	2	qILILQNk	483	Unambiguous		0	0		N-Term(TMT6plex); K8(TMT6plex)	HCD	1	0	1	1	46860000		550800	1998000	3.627	721700	1.31	522700	0.949	517200	0.939	560300	1.017	No Proteins	Not Used	23786	0.024	0.354		0.073	13	20	13	12	23	0	70	66	2007000	2	714.476	1427.95	0.01	7.05
High	A	2	dAGTIAGLNVLR	167	Unambiguous	Heat shock 70 kDa protein cognate 4 OS=Drosophila melanogaster GN=Hsc70-4 PE=1 SV=3 - [HSP7D_DROME]	1	1	P11147	N-Term(TMT6plex)	HCD	1	0	1	1	919700000		433300	3039000	7.015	553800	1.278	397500	0.917	342100	0.79	429800	0.992	Unique	Used	23882	0	0.0691		0.00013	15	25	18	44	72	0	41	55	6404000	2	714.925	1428.84	0	4.32
Low	A	2	lVDIIcDk	168	Unconsidered	Ras-related protein Rab-3 OS=Drosophila melanogaster GN=Rab3 PE=1 SV=1 - [RAB3_DROME]	1	1	P25228	N-Term(TMT6plex); C6(Carbamidomethyl); K8(TMT6plex)	HCD	1	0	1	1	32450000		316700	1734000	5.477	354500	1.119	237000	0.748	189100	0.597	273700	0.864	Redundant	Not Used	24153	0.478	0.782		0.43	13	26	19	10	87	0	20	67	1439000	2	717.428	1433.85	0	3.19
Low	A	2	lPLQDVYk	169	Unconsidered	Elongation factor 1-alpha 1 OS=Drosophila melanogaster GN=Ef1alpha48D PE=1 SV=2 - [EF1A1_DROME]	2	1	P08736	N-Term(TMT6plex); K8(TMT6plex)	HCD	1	0	1	1	13910000000		4363000	71050000	16.284			3789000	0.869	10200000	2.337	4317000	0.99	Redundant	Not Used	24391	0.103	0.475	53	0.0024	14	24	17	30	52	0	5	1	323600000	2	717.445	1433.88	0	3.42
High	A	2	lPLQDVYk	169	Unambiguous	Elongation factor 1-alpha 1 OS=Drosophila melanogaster GN=Ef1alpha48D PE=1 SV=2 - [EF1A1_DROME]	2	1	P08736	N-Term(TMT6plex); K8(TMT6plex)	HCD	1	0	1	1	1569000000		1344000	9592000	7.139	1845000	1.373	1414000	1.052	1957000	1.457	1560000	1.161	Unique	Used	24343	0	0.163	53	0.00081	15	24	17	35	52	0	48	7	17450000	3	478.632	1433.88	0	3.5
Middle	A	2	lPLQDVYk	169	Unambiguous	Elongation factor 1-alpha 1 OS=Drosophila melanogaster GN=Ef1alpha48D PE=1 SV=2 - [EF1A1_DROME]	2	1	P08736	N-Term(TMT6plex); K8(TMT6plex)	HCD	1	0	1	1	13910000000		376500	3268000	8.68	387600	1.029	383700	1.019	500800	1.33	409600	1.088	Unique	Used	24561	0.027	0.363		0.0058	14	22	15	25	39	0	32	39	5910000	2	717.448	1433.89	0.01	8.36
High	A	2	vQFGLQVGk	172	Unambiguous	Pyruvate kinase OS=Drosophila melanogaster GN=PyK PE=2 SV=2 - [KPYK_DROME]	1	1	O62619	N-Term(TMT6plex); K9(TMT6plex)	HCD	1	0	1	1	547900000		720800	1639000	2.273	775200	1.075	661300	0.917	347700	0.482	552800	0.767	Unique	Used	23633	0	0.0729		0.00058	16	23	16	35	40	0	38	55	5553000	2	717.448	1433.89	0	1.02
High	A	2	iGLFGGAGVGk	173	Unambiguous	ATP synthase subunit beta, mitochondrial OS=Drosophila melanogaster GN=ATPsyn-beta PE=2 SV=3 - [ATPB_DROME]	2	1	Q05825	N-Term(TMT6plex); K11(TMT6plex)	HCD	1	0	1	1	53670000		508600	1121000	2.205	620800	1.221	412400	0.811	394200	0.775	402600	0.792	Unique	Used	25044	0	0.074		0.00015	15	22	15	41	38	0	76	26	2637000	3	478.635	1433.89	0	2.47
High	A	2	iGLFGGAGVGk	173	Unambiguous	ATP synthase subunit beta, mitochondrial OS=Drosophila melanogaster GN=ATPsyn-beta PE=2 SV=3 - [ATPB_DROME]	2	1	Q05825	N-Term(TMT6plex); K11(TMT6plex)	HCD	1	0	1	1	400000000		331500	1103000	3.326	468100	1.412	278800	0.841	223000	0.673	289400	0.873	Unique	Used	25004	0	0.055		8.7e-05	15	22	15	43	37	0	0	61	2753000	2	717.451	1433.9	0	5.18
Middle	A	2	qLFDQVVk	175	Unambiguous	Moesin/ezrin/radixin homolog 1 OS=Drosophila melanogaster GN=Moe PE=1 SV=2 - [MOEH_DROME]	2	1	P46150	N-Term(TMT6plex); K8(TMT6plex)	HCD	1	0	1	1	72290000		349900	1315000	3.759	497700	1.423	318700	0.911	246500	0.705	352000	1.006	Unique	Used	23931	0.019	0.329	50	0.0025	14	24	17	30	51	0	49	33	1438000	3	478.963	1434.88	0	2.48
High	A	2	qLFDQVVk	175	Unambiguous	Moesin/ezrin/radixin homolog 1 OS=Drosophila melanogaster GN=Moe PE=1 SV=2 - [MOEH_DROME]	2	1	P46150	N-Term(TMT6plex); K8(TMT6plex)	HCD	1	0	1	1	443700000		463600	2707000	5.84	477300	1.03	367300	0.792	266700	0.575	409800	0.884	Unique	Used	24019	0	0.0957	45	0.0014	16	23	16	32	46	0	68	63	3666000	2	717.942	1434.88	0	3.32
Low	A	2	eTLVEDFk	484	Unconsidered		0	0		N-Term(TMT6plex); K8(TMT6plex)	HCD	1	0	1	1	1272000000		271400	4052000	14.929	232600	0.857	239400	0.882	188700	0.695	252600	0.931	No Proteins	Not Used	22898	0.837	1	60	0.29	15	24	17	10	60	0	6	45	8108000	2	719.915	1438.82	0	2.1
Low	A	2	eTLVEDFk	484	Unconsidered		0	0		N-Term(TMT6plex); K8(TMT6plex)	HCD	1	0	1	1	1272000000		282300	3591000	12.717	270000	0.956	248700	0.881	193400	0.685	340700	1.207	No Proteins	Not Used	23041	0.815	0.992		0.27	15	24	17	10	59	0	0	44	7743000	2	719.916	1438.82	0	3.2
High	A	2	eTAEAYLGk	177	Unambiguous	Heat shock 70 kDa protein cognate 4 OS=Drosophila melanogaster GN=Hsc70-4 PE=1 SV=3 - [HSP7D_DROME]	2	1	P11147	N-Term(TMT6plex); K9(TMT6plex)	HCD	1	0	1	1	106100000		205300	1669000	8.132	236100	1.15	222900	1.086	144100	0.702	215500	1.05	Unique	Used	20736	0	0.159		0.0033	14	26	19	31	82	0	29	65	2941000	2	720.414	1439.82	0	4.81
High	A	2	qITVNDLPVGR	178	Unambiguous	Peroxiredoxin 1 OS=Drosophila melanogaster GN=Jafrac1 PE=1 SV=1 - [PRDX1_DROME]	1	1	Q9V3P0	N-Term(TMT6plex)	HCD	1	0	1	1	1157000000		237700	1221000	5.137	366600	1.543	218600	0.92	157500	0.663	273100	1.149	Unique	Used	22039	0	0.281		0.21	13	25	18	12	68	0	43	74	2207000	2	720.923	1440.84	0	1.07
High	A	2	qITVNDLPVGR	178	Unambiguous	Peroxiredoxin 1 OS=Drosophila melanogaster GN=Jafrac1 PE=1 SV=1 - [PRDX1_DROME]	1	1	Q9V3P0	N-Term(TMT6plex)	HCD	1	0	1	1	1157000000		313500	2476000	7.897	441500	1.408	285700	0.911	235800	0.752	370200	1.181	Unique	Used	22164	0	0.181		0.0026	14	25	18	31	68	0	9	38	12910000	2	720.924	1440.84	0	3.02
High	A	2	dVNAAVSAIk	180	Unambiguous	Tubulin alpha-4 chain OS=Drosophila melanogaster GN=alphaTub67C PE=3 SV=1 - [TBA4_DROME]	1	1	P06606	N-Term(TMT6plex); K10(TMT6plex)	HCD	1	0	1	1	705300000		880500	1745000	1.981	1336000	1.518	1136000	1.29	484500	0.55	933200	1.06	Unique	Used	21632	0	0.111		0.0016	15	24	17	33	60	0	52	59	4467000	2	723.44	1445.87	0	-0.09
High	A	2	dVNAAVSAIk	180	Unambiguous	Tubulin alpha-4 chain OS=Drosophila melanogaster GN=alphaTub67C PE=3 SV=1 - [TBA4_DROME]	1	1	P06606	N-Term(TMT6plex); K10(TMT6plex)	HCD	1	0	1	1	705300000		274300	890900	3.248	399800	1.457	252300	0.92	207100	0.755	298700	1.089	Unique	Used	21479	0	0.0785		0.0009	16	25	18	36	65	0	27	69	1758000	2	723.443	1445.88	0	4.72
Low	A	2	sLSQFLSk	486	Unconsidered		0	0		N-Term(TMT6plex); S1(Phospho); K8(TMT6plex)	HCD	1	0	1	1	54360000		203300	1272000	6.259	259600	1.277	206600	1.016	183300	0.901	229700	1.13	No Proteins	Not Used	21212	0.1	0.468		0.1	13	25	18	15	70	0	0	58	4159000	2	724.401	1447.8	0	-0.71
Low	A	2	qIPLLVEASPR	182	Unconsidered		1	0		N-Term(TMT6plex)	HCD	1	0	1	1	128300000		488600	1319000	2.699	524000	1.072	344800	0.706	294600	0.603	368900	0.755	Redundant	Not Used	24618	0.327	0.689		0.015	14	24	17	23	54	0	15	67	1307000	2	726.444	1451.88	0	1.73
High	A	2	aGVLAHLEEER	487	Unambiguous		0	0		N-Term(TMT6plex)	HCD	1	0	1	1	80620000		203300	646800	3.182	332800	1.637	185600	0.913	124600	0.613	394000	1.938	No Proteins	Not Used	21284	0	0.192		0.098	14	26	19	17	97	0	53	77	4291000	3	484.938	1452.8	0	-0.5
High	A	2	nLVcSDLFTR	183	Unambiguous	Putative ATP-dependent RNA helicase me31b OS=Drosophila melanogaster GN=me31B PE=1 SV=3 - [DDX6_DROME]	1	1	P23128	N-Term(TMT6plex); C4(Carbamidomethyl)	HCD	1	0	1	1	1914000000		1872000	3238000	1.729	2123000	1.134	1837000	0.981	1734000	0.926	1774000	0.948	Unique	Used	23792	0	0.0578		0.00041	15	25	18	40	76	0	5	7	45990000	2	727.39	1453.77	0	3.88
High	A	2	dLTDYLMk	184	Unambiguous	Actin-42A OS=Drosophila melanogaster GN=Act42A PE=1 SV=3 - [ACT2_DROME]	6	1	P02572	N-Term(TMT6plex); K8(TMT6plex)	HCD	1	0	1	1	483800000		203300	3039000	14.948	138800	0.683	152000	0.748	138400	0.681	171000	0.841	Unique	Used	25753	0	0.19		0.0037	14	25	18	30	72	0	0	56	6315000	2	728.912	1456.82	0	3.66
Middle	A	2	vEIIANDQGNR	185	Unambiguous	Heat shock 70 kDa protein cognate 4 OS=Drosophila melanogaster GN=Hsc70-4 PE=1 SV=3 - [HSP7D_DROME]|Heat shock protein 68 OS=Drosophila melanogaster GN=Hsp68 PE=1 SV=1 - [HSP68_DROME]	10	2	P11147;O97125	N-Term(TMT6plex)	HCD	1	0	1	1	280600000		175300	730500	4.168	230600	1.315	140700	0.803	116900	0.667	183800	1.049	Not Unique	Not Used	19073	0.011	0.296		0.16	13	27	20	15	113	0	0	105	1476000	2	729.398	1457.79	0	-1.15
High	A	2	iSEQFTAMFR	186	Unambiguous	Tubulin beta-1 chain OS=Drosophila melanogaster GN=betaTub56D PE=1 SV=2 - [TBB1_DROME]	1	1	Q24560	N-Term(TMT6plex)	HCD	1	0	1	1	39190000		417500	1430000	3.426	531800	1.274	368800	0.883	258100	0.618	338600	0.811	Unique	Used	26128	0	0.147		0.014	15	25	18	24	77	0	15	59	2640000	2	729.887	1458.77	0	3.41
Low	A	2	yGGELSGIk	488	Unconsidered		0	0		N-Term(TMT6plex); Y1(Phospho); K9(TMT6plex)	HCD	1	0	1	1	2292000000		131800	271900	2.062	240300	1.823	139300	1.057	99640	0.756	147200	1.116	No Proteins	Not Used	15448	0.815	0.989		0.44	13	27	20	11	102	0	19	104	3322000	2	731.385	1461.76	-0.01	-8.4
Low	A	2	dLTDYLmk	184	Unconsidered	Actin-42A OS=Drosophila melanogaster GN=Act42A PE=1 SV=3 - [ACT2_DROME]	6	1	P02572	N-Term(TMT6plex); M7(Oxidation); K8(TMT6plex)	HCD	1	0	1	1	1047000000		330700	4189000	12.667	300700	0.909	301200	0.911	387000	1.17	339900	1.028	Redundant	Not Used	24212	0.108	0.49		0.0079	15	25	18	26	66	0	20	45	8927000	2	736.909	1472.81	0	2.93
High	A	2	ePGLGDWLk	188	Unambiguous	Pyruvate kinase OS=Drosophila melanogaster GN=PyK PE=2 SV=2 - [KPYK_DROME]	1	1	O62619	N-Term(TMT6plex); K9(TMT6plex)	HCD	1	0	1	1	888400000		274500	699400	2.548	603300	2.198	241800	0.881	239000	0.871	200600	0.731	Unique	Used	25802	0	0.229		0.015	14	27	20	26	107	0	0	77	2661000	2	736.927	1472.85	0	-2.67
High	A	2	ePGLGDWLk	188	Unambiguous	Pyruvate kinase OS=Drosophila melanogaster GN=PyK PE=2 SV=2 - [KPYK_DROME]	1	1	O62619	N-Term(TMT6plex); K9(TMT6plex)	HCD	1	0	1	1	888400000		1300000	2680000	2.061	1299000	0.999	1237000	0.951	633700	0.487	842100	0.648	Unique	Used	25695	0	0.276		0.0041	14	26	19	30	81	0	8	12	14930000	2	736.932	1472.86	0	3.63
High	A	2	iLVLDEADk	190	Unambiguous	Putative ATP-dependent RNA helicase me31b OS=Drosophila melanogaster GN=me31B PE=1 SV=3 - [DDX6_DROME]	1	1	P23128	N-Term(TMT6plex); K9(TMT6plex)	HCD	1	0	1	1	6098000000		2449000	5741000	2.345	1628000	0.665	2793000	1.141	2990000	1.221	2196000	0.897	Unique	Used	24876	0	0.0775		0.00021	17	24	17	41	53	0	7	5	41280000	2	737.451	1473.9	0	1.62
High	A	2	iLVLDEADk	190	Unambiguous	Putative ATP-dependent RNA helicase me31b OS=Drosophila melanogaster GN=me31B PE=1 SV=3 - [DDX6_DROME]	1	1	P23128	N-Term(TMT6plex); K9(TMT6plex)	HCD	1	0	1	1	6098000000		753800	2063000	2.737	686000	0.91	773600	1.026	733900	0.974	645600	0.856	Unique	Used	24742	0	0.0366		6e-05	17	24	17	46	53	0	38	46	8341000	2	737.451	1473.9	0	1.87
High	A	2	iLVLDEADk	190	Unambiguous	Putative ATP-dependent RNA helicase me31b OS=Drosophila melanogaster GN=me31B PE=1 SV=3 - [DDX6_DROME]	1	1	P23128	N-Term(TMT6plex); K9(TMT6plex)	HCD	1	0	1	1	505500000		1467000	2242000	1.528	1482000	1.011	1219000	0.831	1374000	0.937	1109000	0.756	Unique	Used	24834	0	0.185		0.0011	15	24	17	34	53	0	29	9	14510000	3	491.97	1473.9	0	1.9
High	A	2	dVNAAIATIk	193	Unambiguous	Tubulin alpha-1 chain OS=Drosophila melanogaster GN=alphaTub84B PE=2 SV=1 - [TBA1_DROME]	3	1	P06603	N-Term(TMT6plex); K10(TMT6plex)	HCD	1	0	1	1	3539000000		440200	2383000	5.414	521400	1.185	437700	0.994	281100	0.639	418300	0.95	Unique	Used	23076	0	0.0343	41	1.1e-05	16	23	16	54	50	0	14	44	5633000	2	737.456	1473.91	0	0.79
Low	A	2	iLVLDEADk	190	Unconsidered	Putative ATP-dependent RNA helicase me31b OS=Drosophila melanogaster GN=me31B PE=1 SV=3 - [DDX6_DROME]	1	1	P23128	N-Term(TMT6plex); K9(TMT6plex)	HCD	1	0	1	1	19530000		432200	1746000	4.041	518400	1.2	366500	0.848	320600	0.742	436000	1.009	Redundant	Not Used	24324	0.242	0.635		0.052	14	23	16	17	50	0	58	63	1737000	2	737.456	1473.91	0.01	8.66
High	A	2	dVNAAIATIk	193	Unambiguous	Tubulin alpha-1 chain OS=Drosophila melanogaster GN=alphaTub84B PE=2 SV=1 - [TBA1_DROME]	3	1	P06603	N-Term(TMT6plex); K10(TMT6plex)	HCD	1	0	1	1	3539000000		1736000	10020000	5.77	1314000	0.757	1553000	0.895	1139000	0.656	1198000	0.69	Unique	Used	22923	0	0.0268		4.5e-05	15	23	16	47	49	0	9	7	45830000	2	737.458	1473.91	0	3.19
Low	A	2	iSEQFTAmFR	186	Unconsidered	Tubulin beta-1 chain OS=Drosophila melanogaster GN=betaTub56D PE=1 SV=2 - [TBB1_DROME]	1	1	Q24560	N-Term(TMT6plex); M8(Oxidation)	HCD	1	0	1	1	322500000		339800	1160000	3.415	441100	1.298	283400	0.834	217500	0.64	289400	0.852	Redundant	Not Used	23542	0.06	0.428		0.002	14	23	16	31	47	0	17	69	3061000	2	737.885	1474.76	0	4.75
High	A	2	fEELNADLFR	197	Unambiguous	Heat shock 70 kDa protein cognate 4 OS=Drosophila melanogaster GN=Hsc70-4 PE=1 SV=3 - [HSP7D_DROME]	1	1	P11147	N-Term(TMT6plex)	HCD	1	0	1	1	243800000		505900	1912000	3.779	786400	1.554	413500	0.817	348800	0.689	506100	1	Unique	Used	26159	0	0.0766		0.0019	15	26	19	34	89	0	11	59	3971000	2	741.894	1482.78	0	1.42
Low	A	2	aAVTVAVTGDk	489	Unconsidered		0	0		N-Term(TMT6plex); K11(TMT6plex)	HCD	1	0	1	1	160800000		356000	2171000	6.099	316300	0.888	273000	0.767	195700	0.55	290300	0.816	No Proteins	Not Used	22594	0.792	0.969		0.18	13	26	19	14	86	0	0	57	2672000	2	745.447	1489.89	-0.01	-8.43
High	A	2	yNLQQLQk	198	Unambiguous	Vitellogenin-3 OS=Drosophila melanogaster GN=Yp3 PE=1 SV=1 - [VIT3_DROME]	1	1	P06607	N-Term(TMT6plex); K8(TMT6plex)	HCD	1	0	1	1	171500000		164000	946000	5.769	224200	1.367	113100	0.69	1019000	6.214	165700	1.01	Unique	Used	21259	0	0.105		0.0014	15	23	16	32	50	0	0	63	5481000	2	746.949	1492.89	0	1.01
High	A	2	lVPLEQTIk	199	Unambiguous	ATP synthase subunit beta, mitochondrial OS=Drosophila melanogaster GN=ATPsyn-beta PE=2 SV=3 - [ATPB_DROME]	1	1	Q05825	N-Term(TMT6plex); K9(TMT6plex)	HCD	1	0	1	1	284900000		453100	1285000	2.836	572800	1.264	418900	0.925	333300	0.736	321900	0.71	Unique	Used	24682	0	0.267		0.00044	13	18	13	34	13	0	38	59	2104000	2	749.989	1498.97	0	6.47
High	A	2	tISNVVIGLk	200	Unambiguous	RuvB-like helicase 1 OS=Drosophila pseudoobscura pseudoobscura GN=pont PE=3 SV=1 - [RUVB1_DROPS]	2	1	Q29AK9	N-Term(TMT6plex); K10(TMT6plex)	HCD	1	0	1	1	75830000		424000	1045000	2.465	573700	1.353	349700	0.825	220200	0.519	362200	0.854	Unique	Used	25057	0	0.129		0.0013	13	19	13	29	16	0	32	63	1973000	2	751.491	1501.98	0	2.29
High	A	2	iEEEIGAGVk	201	Unambiguous	Enolase OS=Drosophila melanogaster GN=Eno PE=1 SV=2 - [ENO_DROME]	1	1	P15007	N-Term(TMT6plex); K10(TMT6plex)	HCD	1	0	1	1	113900000		445800	1583000	3.551	360600	0.809	256400	0.575	748900	1.68	272900	0.612	Unique	Used	22075	0	0.13	71	0.0049	14	24	17	27	52	0	40	70	2269000	2	751.948	1502.89	0	3.34
High	A	2	aASTPAAAPPAk	202	Unambiguous	60S ribosomal protein L22 OS=Drosophila melanogaster GN=RpL22 PE=1 SV=2 - [RL22_DROME]	1	1	P50887	N-Term(TMT6plex); K12(TMT6plex)	HCD	1	0	1	1	26920000		172000	526700	3.063	216600	1.26	150600	0.876	117400	0.683	139900	0.813	Unique	Used	16401	0	0.158		0.011	14	24	17	24	53	0	32	66	2518000	2	755.953	1510.9	0	0.19
High	A	2	dGAISEASDAk	203	Unambiguous	ATP synthase subunit alpha, mitochondrial OS=Drosophila melanogaster GN=blw PE=1 SV=2 - [ATPA_DROME]	1	1	P35381	N-Term(TMT6plex); K11(TMT6plex)	HCD	1	0	1	1	152000000		275700	786600	2.853	296600	1.076	270800	0.982	166400	0.603	237300	0.861	Unique	Used	17423	0	0.198		0.034	14	25	18	20	73	0	43	72	2962000	2	761.414	1521.82	0	2.86
Low	A	2	rSAVFENLk	490	Unconsidered		0	0		N-Term(TMT6plex); K9(TMT6plex)	HCD	1	0	1	1	800400000		197800	1857000	9.384	246500	1.246	173000	0.874	161900	0.819	209200	1.058	No Proteins	Not Used	22947	0.753	0.943	48	0.16	15	23	16	12	48	1	0	63	3706000	2	761.458	1521.91	0	-4.45
Middle	A	2	dIPGLTDTTIPR	204	Unambiguous	40S ribosomal protein S6 OS=Drosophila melanogaster GN=RpS6 PE=1 SV=1 - [RS6_DROME]	1	1	P29327	N-Term(TMT6plex)	HCD	1	0	1	1	86870000		255400	1318000	5.159	295700	1.158	238500	0.933	188600	0.738	278500	1.09	Unique	Used	23557	0.027	0.376		0.064	14	26	19	18	80	0	23	69	3166000	2	764.434	1527.86	0	1.78
High	A	2	eVEELPNLk	205	Unambiguous	Vitellogenin-2 OS=Drosophila melanogaster GN=Yp2 PE=1 SV=2 - [VIT2_DROME]	1	1	P02844	N-Term(TMT6plex); K9(TMT6plex)	HCD	1	0	1	1	847900000		211900	1204000	5.679	287300	1.356	183900	0.868	1075000	5.074	362900	1.712	Unique	Used	22667	0	0.26	54	3.2e-05	16	24	17	49	52	0	0	57	3150000	2	764.953	1528.9	0	0.55
High	A	2	eVEELPNLk	205	Unambiguous	Vitellogenin-2 OS=Drosophila melanogaster GN=Yp2 PE=1 SV=2 - [VIT2_DROME]	1	1	P02844	N-Term(TMT6plex); K9(TMT6plex)	HCD	1	0	1	1	847900000		175700	996700	5.671	233100	1.326	156000	0.888	1552000	8.829	381800	2.173	Unique	Used	22802	0	0.0653	54	1.2e-05	17	24	17	53	51	0	0	49	5690000	2	764.954	1528.9	0	0.87
High	A	2	eVEELPNLk	205	Unambiguous	Vitellogenin-2 OS=Drosophila melanogaster GN=Yp2 PE=1 SV=2 - [VIT2_DROME]	1	1	P02844	N-Term(TMT6plex); K9(TMT6plex)	HCD	1	0	1	1	421000000		571300	1281000	2.242	848800	1.486	423800	0.742	1206000	2.111	673800	1.179	Unique	Used	22683	0	0.195	50	0.0013	16	23	16	33	49	0	51	83	1381000	3	510.307	1528.91	0	4.76
High	A	2	eLLMGIFEk	208	Unambiguous	Putative ATP-dependent RNA helicase me31b OS=Drosophila melanogaster GN=me31B PE=1 SV=3 - [DDX6_DROME]	1	1	P23128	N-Term(TMT6plex); K9(TMT6plex)	HCD	1	0	1	1	150800000		1812000	3383000	1.867	1744000	0.962	1799000	0.992	1445000	0.797	1228000	0.677	Unique	Used	26567	0	0.0335	64	0.00016	15	24	17	42	52	0	41	32	15900000	2	769.46	1537.91	0	4.01
High	A	2	tLSDYNIQk	209	Unambiguous	Polyubiquitin OS=Drosophila melanogaster GN=Ubi-p63E PE=3 SV=1 - [UBIQP_DROME]	3	1	P0CG69	N-Term(TMT6plex); K9(TMT6plex)	HCD	1	0	1	1	1849000000		766100	5360000	6.996	1091000	1.424	620600	0.81	554300	0.724	802700	1.048	Unique	Used	20915	0	0.163	85	0.00015	16	26	19	44	81	0	40	14	22820000	2	770.445	1539.88	0	2.56
High	A	2	tLSDYNIQk	209	Unambiguous	Polyubiquitin OS=Drosophila melanogaster GN=Ubi-p63E PE=3 SV=1 - [UBIQP_DROME]	3	1	P0CG69	N-Term(TMT6plex); K9(TMT6plex)	HCD	1	0	1	1	1849000000		218300	1911000	8.753	328200	1.503	236900	1.085	179000	0.82	282900	1.296	Unique	Used	21015	0	0.107		0.0018	17	25	18	33	79	0	17	63	5619000	2	770.446	1539.89	0	4.46
Low	A	2	sGANSSSsVk	491	Unconsidered		0	0		N-Term(TMT6plex); S1(Phospho); S8(Phospho); K10(TMT6plex)	HCD	1	0	1	1			503.8			728.5	1.446	418.5	0.831			414.2	0.822	No Proteins	Not Used	13808	0.483	0.789	42	0.2	16	23	16	10	45	0	75	300	47780	2	771.349	1541.69	-0.01	-7.1
Low	A	2	sGANSSsSVk	491	Unconsidered		0	0		N-Term(TMT6plex); S1(Phospho); S7(Phospho); K10(TMT6plex)	HCD	1	0	1	2			503.8			728.5	1.446	418.5	0.831			414.2	0.822	No Proteins	Not Used	13808	0.483	0.789	42	0.2	16	23	16	10	45	0	75	300	47780	2	771.349	1541.69	-0.01	-7.1
Low	A	2	sGANSsSSVk	491	Unconsidered		0	0		N-Term(TMT6plex); S1(Phospho); S6(Phospho); K10(TMT6plex)	HCD	1	0	1	3			503.8			728.5	1.446	418.5	0.831			414.2	0.822	No Proteins	Not Used	13808	0.483	0.789	42	0.2	16	23	16	10	45	0	75	300	47780	2	771.349	1541.69	-0.01	-7.1
Low	A	2	sGANsSSSVk	491	Unconsidered		0	0		N-Term(TMT6plex); S1(Phospho); S5(Phospho); K10(TMT6plex)	HCD	1	0	1	4			503.8			728.5	1.446	418.5	0.831			414.2	0.822	No Proteins	Not Used	13808	0.483	0.789	42	0.2	16	23	16	10	45	0	75	300	47780	2	771.349	1541.69	-0.01	-7.1
High	A	2	lQIWDTAGQER	211	Unambiguous	Ras-related protein Rab-3 OS=Drosophila melanogaster GN=Rab3 PE=1 SV=1 - [RAB3_DROME]	3	1	P25228	N-Term(TMT6plex)	HCD	1	0	1	1	384600000		243800	1520000	6.234	286700	1.176	192500	0.79	178500	0.732	207200	0.85	Unique	Used	23418	0	0.0429		0.00025	15	25	18	42	72	0	5	52	4801000	2	773.415	1545.82	0	0.78
High	A	2	lQLWDTAGQER	211	Unambiguous	Ras-related protein Rab-3 OS=Drosophila melanogaster GN=Rab3 PE=1 SV=1 - [RAB3_DROME]	3	1	P25228	N-Term(TMT6plex)	HCD	1	0	1	2	384600000		243800	1520000	6.234	286700	1.176	192500	0.79	178500	0.732	207200	0.85	Redundant	Not Used	23418	0	0.0429		0.00025	15	25	18	42	72	0	5	52	4801000	2	773.415	1545.82	0	0.78
Low	A	2	rEQELATLk	495	Unconsidered		0	0		N-Term(TMT6plex); K9(TMT6plex)	HCD	1	0	1	1	390400000		314500	2971000	9.447	350000	1.113	280200	0.891	236700	0.753	295100	0.938	No Proteins	Not Used	23868	0.333	0.698	55	0.094	13	24	17	14	53	1	17	67	4009000	2	773.469	1545.93	0	-3.6
Middle	A	2	lVIVGDGAcGk	213	Unambiguous	Ras-like GTP-binding protein Rho1 OS=Drosophila melanogaster GN=Rho1 PE=1 SV=1 - [RHO1_DROME]	1	1	P48148	N-Term(TMT6plex); C9(Carbamidomethyl); K11(TMT6plex)	HCD	1	0	1	1	81640000		257100	1676000	6.522	278700	1.084	252900	0.984	219500	0.854	248700	0.967	Unique	Used	22569	0.027	0.366		0.014	14	27	20	26	106	0	0	57	3231000	2	773.958	1546.91	0	4
High	A	2	vVDLLAPYAk	214	Unambiguous	ATP synthase subunit beta, mitochondrial OS=Drosophila melanogaster GN=ATPsyn-beta PE=2 SV=3 - [ATPB_DROME]	1	1	Q05825	N-Term(TMT6plex); K10(TMT6plex)	HCD	1	0	1	1	133000000		730300	4209000	5.763	867600	1.188	594800	0.814	617800	0.846	584900	0.801	Unique	Used	26280	0	0.0296		8.2e-05	15	24	17	45	53	0	39	52	6654000	2	773.987	1546.97	0	4.06
Low	A	2	gSIFIWASGNGGR	496	Unconsidered		0	0		N-Term(TMT6plex)	HCD	1	0	1	1	163100000		23670	108200	4.57	34570	1.461	22200	0.938	12700	0.536	20480	0.865	No Proteins	Not Used	14490	0.292	0.652		0.14	13	25	18	14	64	0	45	300	937100	2	775.921	1550.83	0	3.88
Low	A	2	eQLNSLmTTLR	497	Unconsidered		0	0		N-Term(TMT6plex); M7(Oxidation)	HCD	1	0	1	1			208100	973900	4.679	301700	1.449	188000	0.903	157000	0.754	205200	0.986	No Proteins	Not Used	21447	0.815	1		0.077	13	24	17	16	61	0		71	0	2	775.928	1550.85	0	4.47
High	A	2	aLLLAGPPGTGk	215	Unambiguous	RuvB-like helicase 1 OS=Drosophila pseudoobscura pseudoobscura GN=pont PE=3 SV=1 - [RUVB1_DROPS]	2	1	Q29AK9	N-Term(TMT6plex); K12(TMT6plex)	HCD	1	0	1	1	228900000		509600	1536000	3.014	662500	1.3	433900	0.851	275000	0.54	404500	0.794	Unique	Used	24047	0	0.023		0.00011	14	21	14	41	29	0	53	68	3120000	2	777.002	1553	0.01	9.33
Middle	A	2	eLLmGIFEk	208	Unambiguous	Putative ATP-dependent RNA helicase me31b OS=Drosophila melanogaster GN=me31B PE=1 SV=3 - [DDX6_DROME]	1	1	P23128	N-Term(TMT6plex); M4(Oxidation); K9(TMT6plex)	HCD	1	0	1	1	1025000000		3611000	11290000	3.126	2000000	0.554	3616000	1.001	6446000	1.785	1766000	0.489	Unique	Used	26308	0.019	0.327		0.0022	14	24	17	31	58	0	15	4	64900000	2	777.457	1553.91	0	3.79
High	A	2	lLIIGNSSVGk	217	Unambiguous	Ras-related protein Rab-3 OS=Drosophila melanogaster GN=Rab3 PE=1 SV=1 - [RAB3_DROME]	1	1	P25228	N-Term(TMT6plex); K11(TMT6plex)	HCD	1	0	1	1			265800	1094000	4.115	325000	1.223	186100	0.7	157900	0.594	206800	0.778	Unique	Used	25500	0	0.274	32	0.0013	13	20	13	29	21	0	71	78	1178000	2	780.002	1559	0	1.66
Low	A	2	ncFASVFEk	498	Unconsidered		0	0		N-Term(TMT6plex); C2(Carbamidomethyl); K9(TMT6plex)	HCD	1	0	1	1	53000000		270200	1503000	5.563	359900	1.332	258400	0.956	172300	0.638	270200	1	No Proteins	Not Used	24537	0.164	0.566		0.33	14	26	19	11	88	0	0	68	1743000	2	780.423	1559.84	0.01	6.57
Middle	A	2	tFFTETGNGk	218	Unambiguous	Tubulin alpha-4 chain OS=Drosophila melanogaster GN=alphaTub67C PE=3 SV=1 - [TBA4_DROME]	1	1	P06606	N-Term(TMT6plex); K10(TMT6plex)	HCD	1	0	1	1			232000	1281000	5.52	325500	1.403	219100	0.944	134500	0.58	240600	1.037	Unique	Used	21848	0.011	0.312		0.19	13	26	20	14	100	0	23	71	1810000	2	780.431	1559.86	0	5.29
Low	A	2	eSTtkVk	499	Unconsidered		0	0		N-Term(TMT6plex); T4(Phospho); K5(TMT6plex); K7(TMT6plex)	HCD	1	0	1	1	29510000		515200	2605000	5.056	638500	1.239	397200	0.771	299100	0.58	415100	0.806	No Proteins	Not Used	26445	0.853	1	67	0.29	13	25	18	11	69	1	59	76	1945000	2	780.45	1559.89	0	-5.26
Low	A	2	eStTkVk	499	Unconsidered		0	0		N-Term(TMT6plex); T3(Phospho); K5(TMT6plex); K7(TMT6plex)	HCD	1	0	1	2	29510000		515200	2605000	5.056	638500	1.239	397200	0.771	299100	0.58	415100	0.806	No Proteins	Not Used	26445	0.853	1	67	0.29	13	25	18	11	69	1	59	76	1945000	2	780.45	1559.89	0	-5.26
Low	A	2	lLENMLQLk	501	Unconsidered		0	0		N-Term(TMT6plex); K9(TMT6plex)	HCD	1	0	1	1	536000000		865000	17830000	20.618	661800	0.765	664000	0.768	709400	0.82	828600	0.958	No Proteins	Not Used	26238	0.381	0.722		0.19	13	23	16	11	49	0	10	12	18030000	2	780.484	1559.96	0	0.28
Middle	A	2	aEEEFNIEk	502	Unambiguous		0	0		N-Term(TMT6plex); K9(TMT6plex)	HCD	1	0	1	1	49540000		224900	1251000	5.56	216300	0.961	178900	0.795	170000	0.756	206600	0.919	No Proteins	Not Used	21457	0.038	0.39		0.23	13	25	18	12	77	0	0	67	1361000	2	783.929	1566.85	0	5.52
Low	A	2	eQEQLELPk	503	Unconsidered		0	0		N-Term(TMT6plex); K9(TMT6plex)	HCD	1	0	1	1	423100000		219100	1220000	5.569	349500	1.595	193600	0.884	180200	0.822	241600	1.102	No Proteins	Not Used	25883	0.401	0.729		0.31	13	26	19	11	86	0	16	70	4104000	2	786.448	1571.89	-0.01	-9.45
High	A	2	vMVTTGGTILk	219	Unambiguous	Putative ATP-dependent RNA helicase me31b OS=Drosophila melanogaster GN=me31B PE=1 SV=3 - [DDX6_DROME]	1	1	P23128	N-Term(TMT6plex); K11(TMT6plex)	HCD	1	0	1	1	248900000		466400	1650000	3.539	392700	0.842	438800	0.941	391300	0.839	336500	0.721	Unique	Used	23636	0	0.0411		0.00047	15	23	16	37	49	0	14	63	4494000	2	789.491	1577.97	0	2.48
Low	A	2	nELIARYIk	220	Unconsidered		1	0		N-Term(TMT6plex); K9(TMT6plex)	HCD	1	0	1	1	192900000		710800	14120000	19.865	441100	0.621	593100	0.834	492400	0.693	653400	0.919	Redundant	Not Used	26398	0.332	0.695	54	0.009	16	23	16	24	49	1	9	14	16740000	2	789.491	1577.97	0	-2.41
High	A	2	sTTTGHLIYk	221	Unambiguous	Elongation factor 1-alpha 1 OS=Drosophila melanogaster GN=Ef1alpha48D PE=1 SV=2 - [EF1A1_DROME]	2	1	P08736	N-Term(TMT6plex); K10(TMT6plex)	HCD	1	0	1	1	193100000		288700	2624000	9.09	276100	0.956	283300	0.982	357900	1.24	300900	1.042	Unique	Used	19353	0	0.124		6.7e-05	16	23	16	45	46	0	8	78	4945000	2	789.969	1578.93	0	3.87
Middle	A	2	sTTTGHLIYk	221	Unambiguous	Elongation factor 1-alpha 1 OS=Drosophila melanogaster GN=Ef1alpha48D PE=1 SV=2 - [EF1A1_DROME]	2	1	P08736	N-Term(TMT6plex); K10(TMT6plex)	HCD	1	0	1	1	601200000		582100	4992000	8.575	736200	1.265	611700	1.051	821100	1.41	615100	1.057	Unique	Used	19351	0.011	0.304		0.0096	14	25	18	25	67	0	17	16	13480000	3	526.983	1578.93	0	4.98
Low	A	2	sIAEsQVALk	504	Unconsidered		0	0		N-Term(TMT6plex); S5(Phospho); K10(TMT6plex)	HCD	1	0	1	1	1572000000		365700	5296000	14.481	326600	0.893	357000	0.976	226400	0.619	366600	1.003	No Proteins	Not Used	19701	0.815	0.985	103	0.41	17	27	20	11	108	0	17	9	22100000	3	528.629	1583.87	0	-4.91
Low	A	2	sHkGSsSk	505	Unconsidered		0	0		N-Term(TMT6plex); K3(TMT6plex); S6(Phospho); K8(TMT6plex)	HCD	1	0	1	1			243000	1379000	5.674	395500	1.628	209900	0.864	189900	0.781	264900	1.09	No Proteins	Not Used	19577	0.195	0.583		0.25	13	25	18	12	72	1	79	22	2656000	3	528.964	1584.88	0	3.56
High	A	2	eAAGIVVDLIk	223	Unambiguous	RuvB-like helicase 1 OS=Drosophila pseudoobscura pseudoobscura GN=pont PE=3 SV=1 - [RUVB1_DROPS]	2	1	Q29AK9	N-Term(TMT6plex); K11(TMT6plex)	HCD	1	0	1	1			619900	1572000	2.536	870000	1.404	488100	0.787	353600	0.57	427200	0.689	Unique	Used	26347	0	0.123	38	2.1e-05	16	23	16	50	42	0		73	0	2	793.505	1586	0	6.22
High	A	2	dAVTYTEHAk	224	Unambiguous	Histone H4 OS=Drosophila erecta GN=His4 PE=3 SV=2 - [H4_DROER]	1	1	P84041	N-Term(TMT6plex); K10(TMT6plex)	HCD	1	0	1	1	4128000000		198400	6882000	34.685	7711	0.039	201100	1.013	194700	0.981	281000	1.416	Unique	Used	17588	0	0.121		0.0023	15	27	20	34	104	0	20	5	38270000	3	531.629	1592.87	0	1.63
High	A	2	dAVTYTEHAk	224	Unambiguous	Histone H4 OS=Drosophila erecta GN=His4 PE=3 SV=2 - [H4_DROER]	1	1	P84041	N-Term(TMT6plex); K10(TMT6plex)	HCD	1	0	1	1	4128000000		288300	3844000	13.332	464500	1.611	266900	0.926	291800	1.012	321100	1.113	Unique	Used	17481	0	0.177		0.013	14	27	20	26	108	0	30	9	20960000	3	531.629	1592.87	0	1.74
Middle	A	2	vmVTTGGTILk	219	Unambiguous	Putative ATP-dependent RNA helicase me31b OS=Drosophila melanogaster GN=me31B PE=1 SV=3 - [DDX6_DROME]	1	1	P23128	N-Term(TMT6plex); M2(Oxidation); K11(TMT6plex)	HCD	1	0	1	1	1712000000		967700	3271000	3.38	756300	0.782	1013000	1.047	1250000	1.292	669300	0.692	Unique	Used	22240	0.022	0.334		0.00024	15	22	15	38	34	0	19	16	17480000	2	797.489	1593.97	0	3.58
High	A	2	lDFAVYPSPk	227	Unambiguous	Tubulin alpha-4 chain OS=Drosophila melanogaster GN=alphaTub67C PE=3 SV=1 - [TBA4_DROME]	1	1	P06606	N-Term(TMT6plex); K10(TMT6plex)	HCD	1	0	1	1	486500000		356700	956300	2.681	545700	1.53	422600	1.185	187300	0.525	342600	0.961	Unique	Used	25414	0	0.22		0.0014	15	25	18	34	78	0	27	63	2047000	2	797.966	1594.93	0	0.73
High	A	2	lDFAVYPSPk	227	Unambiguous	Tubulin alpha-4 chain OS=Drosophila melanogaster GN=alphaTub67C PE=3 SV=1 - [TBA4_DROME]	1	1	P06606	N-Term(TMT6plex); K10(TMT6plex)	HCD	1	0	1	1	486500000		327900	845800	2.579	475900	1.451	382300	1.166	164100	0.501	287600	0.877	Unique	Used	25277	0	0.238		0.019	14	26	19	23	81	0	34	60	4512000	2	797.969	1594.93	0	3.79
High	A	2	lDFAVYPSPk	227	Unambiguous	Tubulin alpha-4 chain OS=Drosophila melanogaster GN=alphaTub67C PE=3 SV=1 - [TBA4_DROME]	1	1	P06606	N-Term(TMT6plex); K10(TMT6plex)	HCD	1	0	1	1	279900000		653800	911900	1.395	1004000	1.535	642100	0.982	399600	0.611	598900	0.916	Unique	Used	25353	0	0.245		0.0018	15	26	19	33	81	0	55	15	6667000	3	532.315	1594.93	0	4.05
Middle	A	2	iINVIGEPIDER	230	Unambiguous	ATP synthase subunit beta, mitochondrial OS=Drosophila melanogaster GN=ATPsyn-beta PE=2 SV=3 - [ATPB_DROME]	1	1	Q05825	N-Term(TMT6plex)	HCD	1	0	1	1			221400	739200	3.339	279700	1.263	198600	0.897	133000	0.601	196600	0.888	Unique	Used	25243	0.022	0.336		0.043	14	24	17	18	53	0	0	82	1841000	2	798.966	1596.92	0	5.44
High	A	2	gDLGIEIPAEk	231	Unambiguous	Pyruvate kinase OS=Drosophila melanogaster GN=PyK PE=2 SV=2 - [KPYK_DROME]	1	1	O62619	N-Term(TMT6plex); K11(TMT6plex)	HCD	1	0	1	1	2364000000		913900	2896000	3.168	758000	0.829	822400	0.9	442500	0.484	606100	0.663	Unique	Used	23981	0	0.0367	81	0.00024	15	25	18	42	70	0	7	37	10960000	2	800.475	1599.94	0	4.48
High	A	2	aSAIVVITTSGk	232	Unambiguous	Pyruvate kinase OS=Drosophila melanogaster GN=PyK PE=2 SV=2 - [KPYK_DROME]	1	1	O62619	N-Term(TMT6plex); K12(TMT6plex)	HCD	1	0	1	1	383000000		1046000	1898000	1.814	905400	0.865	834400	0.797	402300	0.385	636200	0.608	Unique	Used	23717	0	0.00245	50	2.7e-07	16	23	16	69	46	0	43	51	11300000	2	803.005	1605	0	2.38
High	A	2	mDSSEPPYSEAR	233	Unambiguous	Elongation factor 1-alpha 1 OS=Drosophila melanogaster GN=Ef1alpha48D PE=1 SV=2 - [EF1A1_DROME]	1	1	P08736	N-Term(TMT6plex); M1(Oxidation)	HCD	1	0	1	1	285100000		95740	163900	1.712	150300	1.569	101500	1.06	103800	1.084	103000	1.075	Unique	Used	15644	0	0.198		0.019	14	23	16	20	41	0	7	112	2131000	2	807.371	1613.73	0	1.49
Middle	A	2	nFPAVPANSLk	234	Unambiguous	Vitellogenin-3 OS=Drosophila melanogaster GN=Yp3 PE=1 SV=1 - [VIT3_DROME]	1	1	P06607	N-Term(TMT6plex); K11(TMT6plex)	HCD	1	0	1	1	296200000		193900	867700	4.476	273600	1.411	161900	0.835	682100	3.518	192400	0.992	Unique	Used	22878	0.024	0.356		0.013	14	23	16	23	49	0	27	67	3225000	2	808.486	1615.96	0	4.57
High	A	2	qVHPDTGISSk	235	Unambiguous	Histone H2B OS=Drosophila hydei GN=His2B PE=3 SV=2 - [H2B_DROHY]	3	1	P17271	N-Term(TMT6plex); K11(TMT6plex)	HCD	1	0	1	1	2850000000		340800	4685000	13.749	321200	0.942	206900	0.607	280700	0.824	293300	0.861	Unique	Used	16732	0	0.0938	64	5.6e-05	16	26	19	49	85	0	10	9	20420000	3	542.98	1626.92	0	1.77
Low	A	2	qVHPDTGISSk	235	Unconsidered	Histone H2B OS=Drosophila hydei GN=His2B PE=3 SV=2 - [H2B_DROHY]	3	1	P17271	N-Term(TMT6plex); K11(TMT6plex)	HCD	1	0	1	1	144500000		108500	1024000	9.438	111000	1.023	82530	0.761	62240	0.574	78290	0.722	Redundant	Not Used	16766	0.06	0.428		0.14	13	26	19	15	86	0	68	18	5694000	2	813.966	1626.92	0	1.86
Middle	A	2	qVHPDTGISSk	235	Unambiguous	Histone H2B OS=Drosophila hydei GN=His2B PE=3 SV=2 - [H2B_DROHY]	3	1	P17271	N-Term(TMT6plex); K11(TMT6plex)	HCD	1	0	1	1	94890000		491500	2886000	5.871	691400	1.407	461900	0.94	312700	0.636	526400	1.071	Unique	Used	16617	0.022	0.332		0.068	14	26	19	18	86	0	22	16	9793000	3	542.98	1626.93	0	2.11
High	A	2	qVHPDTGISSk	235	Unambiguous	Histone H2B OS=Drosophila hydei GN=His2B PE=3 SV=2 - [H2B_DROHY]	3	1	P17271	N-Term(TMT6plex); K11(TMT6plex)	HCD	1	0	1	1	2850000000		347700	5941000	17.085	257300	0.74	355400	1.022	332200	0.955	343900	0.989	Unique	Used	16828	0	0.0718	78	5.5e-05	16	26	19	49	87	0	6	8	32820000	3	542.98	1626.93	0	2.79
Middle	A	2	lNSGHTNLTSk	239	Unambiguous	Putative ATP-dependent RNA helicase me31b OS=Drosophila melanogaster GN=me31B PE=1 SV=3 - [DDX6_DROME]	1	1	P23128	N-Term(TMT6plex); K11(TMT6plex)	HCD	1	0	1	1			1097000	1870000	1.705	1053000	0.96	1089000	0.992	735900	0.671	855100	0.779	Unique	Used	18589	0.024	0.34		0.18	14	25	18	13	67	0	50	4	22320000	3	543.984	1629.94	0	2.39
Low	A	2	vVmALGEYmk	240	Unconsidered	Eukaryotic initiation factor 4A OS=Drosophila melanogaster GN=eIF-4a PE=2 SV=3 - [IF4A_DROME]	1	1	Q02748	N-Term(TMT6plex); M3(Oxidation); M9(Oxidation); K10(TMT6plex)	HCD	1	0	1	1	51930000		201000	918400	4.57	272100	1.354	136000	0.677	353800	1.76	219600	1.093	Redundant	Not Used	22589	0.098	0.467		9.5e-05	15	24	17	45	61	0	60	62	1516000	2	815.953	1630.9	0	2.71
High	A	2	iQAGDVITIDk	241	Unambiguous	RuvB-like helicase 2 OS=Drosophila pseudoobscura pseudoobscura GN=rept PE=3 SV=1 - [RUVB2_DROPS]	2	1	Q29DI0	N-Term(TMT6plex); K11(TMT6plex)	HCD	1	0	1	1	93790000		392400	1330000	3.39	471400	1.202	320600	0.817	196400	0.501	301400	0.768	Unique	Used	23724	0	0.145	66	0.0014	17	24	17	33	57	0	0	65	2834000	2	815.996	1630.98	0	3.75
High	A	2	gILLYGPPGTGk	242	Unambiguous	Vesicle-fusing ATPase 1 OS=Drosophila melanogaster GN=comt PE=2 SV=1 - [NSF1_DROME]	2	1	P46461	N-Term(TMT6plex); K12(TMT6plex)	HCD	1	0	1	1	372800000		230000	2421000	10.527	221400	0.963	209400	0.911	186100	0.809	209600	0.911	Unique	Used	24497	0	0.213		0.0014	15	25	18	34	65	0	17	61	2795000	2	816.004	1631	0	4.66
Middle	A	2	eITALAPSTmk	243	Unambiguous	Actin-42A OS=Drosophila melanogaster GN=Act42A PE=1 SV=3 - [ACT2_DROME]	2	1	P02572	N-Term(TMT6plex); M10(Oxidation); K11(TMT6plex)	HCD	1	0	1	1	459900000		115800	1516000	13.098	139300	1.203	105600	0.913	152200	1.314	136400	1.178	Unique	Used	21243	0.022	0.331		0.046	14	26	19	19	82	0	52	61	3485000	2	818.473	1635.94	0	-0.13
Middle	A	2	eITALAPSTmk	243	Unambiguous	Actin-42A OS=Drosophila melanogaster GN=Act42A PE=1 SV=3 - [ACT2_DROME]	2	1	P02572	N-Term(TMT6plex); M10(Oxidation); K11(TMT6plex)	HCD	1	0	1	1	459900000		128500	895500	6.971	143800	1.12	97210	0.757	112000	0.872	129000	1.004	Unique	Used	21110	0.038	0.389		0.0024	15	26	19	32	81	0	0	72	3599000	2	818.474	1635.94	0	0.54
High	A	2	dYIQALVmVPTR	245	Unambiguous	Putative ATP-dependent RNA helicase me31b OS=Drosophila melanogaster GN=me31B PE=1 SV=3 - [DDX6_DROME]	1	1	P23128	N-Term(TMT6plex); M8(Oxidation)	HCD	1	0	1	1	199500000		209800	634400	3.023	216500	1.032	188400	0.898	183300	0.874	162400	0.774	Unique	Used	25596	0	0.183		0.00093	15	26	19	37	90	0	54	65	2120000	2	825.96	1650.91	0	2.53
High	A	2	dYIQALVmVPTR	245	Unambiguous	Putative ATP-dependent RNA helicase me31b OS=Drosophila melanogaster GN=me31B PE=1 SV=3 - [DDX6_DROME]	1	1	P23128	N-Term(TMT6plex); M8(Oxidation)	HCD	1	0	1	1	215200000		210200	617900	2.939	214800	1.022	208400	0.991	203900	0.97	162600	0.774	Unique	Used	25714	0	0.112		0.00031	15	26	19	42	90	0	0	50	4444000	2	825.96	1650.91	0	2.75
Low	A	2	ltGETGtDLk	506	Unconsidered		0	0		N-Term(TMT6plex); T2(Phospho); T7(Phospho); K10(TMT6plex)	HCD	1	0	1	1														No Proteins	Not Used	13850	0.772	0.952	55	0.16	17	24	17	13	59	0	0	300	211900	2	826.906	1652.8	0	5.52
Low	A	2	ltGEtGTDLk	506	Unconsidered		0	0		N-Term(TMT6plex); T2(Phospho); T5(Phospho); K10(TMT6plex)	HCD	1	0	1	2														No Proteins	Not Used	13850	0.772	0.952	55	0.16	17	24	17	13	59	0	0	300	211900	2	826.906	1652.8	0	5.52
Low	A	2	lDLNQGGSAPPk	508	Unconsidered		0	0		N-Term(TMT6plex); K12(TMT6plex)	HCD	1	0	1	1	217800000		335700	2631000	7.835	431300	1.285	254800	0.759	237700	0.708	267500	0.797	No Proteins	Not Used	25952	0.547	0.834	72	0.32	13	25	18	10	69	0	0	68	3299000	2	827.986	1654.96	0.01	7.17
High	A	2	dSYVGDEAQSk	247	Unambiguous	Actin-42A OS=Drosophila melanogaster GN=Act42A PE=1 SV=3 - [ACT2_DROME]	5	1	P02572	N-Term(TMT6plex); K11(TMT6plex)	HCD	1	0	1	1	3624000000		97740	1315000	13.454	72000	0.737	76590	0.784	74870	0.766	83100	0.85	Unique	Used	17172	0	0.0914		0.017	14	27	20	25	114	0	37	82	4556000	2	828.929	1656.85	0	1.35
High	A	2	dSYVGDEAQSk	247	Unambiguous	Actin-42A OS=Drosophila melanogaster GN=Act42A PE=1 SV=3 - [ACT2_DROME]	5	1	P02572	N-Term(TMT6plex); K11(TMT6plex)	HCD	1	0	1	1	3624000000		353400	18340000	51.898			411300	1.164	496800	1.406	355300	1.006	Unique	Used	17265	0	0.0259		0.00022	15	27	20	44	114	0	6	4	50490000	2	828.931	1656.85	0	3.71
High	A	2	dSYVGDEAQSk	247	Unambiguous	Actin-42A OS=Drosophila melanogaster GN=Act42A PE=1 SV=3 - [ACT2_DROME]	5	1	P02572	N-Term(TMT6plex); K11(TMT6plex)	HCD	1	0	1	1			118900	2754000	23.167	34670	0.292	102200	0.859	95660	0.805	130900	1.101	Unique	Used	17352	0	0.107		0.0014	15	27	20	36	105	0	0	60	6971000	2	828.933	1656.86	0	5.85
High	A	2	yVEcSALTQk	509	Unambiguous		0	0		N-Term(TMT6plex); C4(Carbamidomethyl); K10(TMT6plex)	HCD	1	0	1	1	30540000		127900	923800	7.222	184700	1.444	120600	0.943	86360	0.675	138100	1.08	No Proteins	Not Used	20551	0	0.195		0.23	13	26	19	13	87	0	46	83	1233000	2	828.956	1656.91	0	1.24
High	A	2	iEDVTPIPSDSTR	250	Unambiguous	40S ribosomal protein S14a OS=Drosophila yakuba GN=RpS14a PE=2 SV=1 - [RS14A_DROYA]	1	1	Q6XI08	N-Term(TMT6plex)	HCD	1	0	1	1			93550	724100	7.74	123600	1.321	89890	0.961	79000	0.844	88230	0.943	Unique	Used	21131	0	0.0767		0.0003	18	25	18	41	77	0		74	0	2	829.943	1658.88	0	-0.14
High	A	2	hQGVmVGmGQk	251	Unambiguous	Actin-42A OS=Drosophila melanogaster GN=Act42A PE=1 SV=3 - [ACT2_DROME]	6	1	P02572	N-Term(TMT6plex); M5(Oxidation); M8(Oxidation); K11(TMT6plex)	HCD	1	0	1	1	911100000		648000	4602000	7.102	1033000	1.594	748300	1.155	720500	1.112	717400	1.107	Unique	Used	14944	0	0.239	75	0.0031	17	26	20	32	100	0	36	6	25560000	3	554.635	1661.89	0	1.32
Low	A	2	hQGVmVGmGQk	251	Unconsidered	Actin-42A OS=Drosophila melanogaster GN=Act42A PE=1 SV=3 - [ACT2_DROME]	6	1	P02572	N-Term(TMT6plex); M5(Oxidation); M8(Oxidation); K11(TMT6plex)	HCD	1	0	1	1	57410000		58640	398000	6.787	65210	1.112	51560	0.879	60460	1.031	62630	1.068	Redundant	Not Used	14937	0.135	0.539		0.0029	15	27	20	32	102	0	0	91	3531000	2	831.449	1661.89	0	2.17
Low	A	2	fADtLDDTTk	510	Unconsidered		0	0		N-Term(TMT6plex); T4(Phospho); K10(TMT6plex)	HCD	1	0	1	1	431400					623.3						673.7		No Proteins	Not Used	13809	0.666	0.89	63	0.27	16	25	18	11	65	0	0	300	40700	2	832.918	1664.83	0.01	6.39
High	A	2	fTQAGSEVSALLGR	253	Unambiguous	ATP synthase subunit beta, mitochondrial OS=Drosophila melanogaster GN=ATPsyn-beta PE=2 SV=3 - [ATPB_DROME]	1	1	Q05825	N-Term(TMT6plex)	HCD	1	0	1	1	56150000		639500	2496000	3.903	1040000	1.627	601100	0.94	471200	0.737	635300	0.994	Unique	Used	26058	0	0.0392		3.3e-06	17	26	19	61	87	0	26	70	3496000	2	832.966	1664.92	0	4.81
High	A	2	nLQYYDISAk	254	Unambiguous	GTP-binding nuclear protein Ran OS=Drosophila melanogaster GN=ran PE=1 SV=1 - [RAN_DROME]	1	1	Q9VZ23	N-Term(TMT6plex); K10(TMT6plex)	HCD	1	0	1	1	87160000		170900	1241000	7.263	240600	1.408	160800	0.941	137300	0.804	158400	0.927	Unique	Used	22467	0	0.18		0.025	14	25	18	22	73	0	0	75	1551000	2	836.971	1672.93	0	2.12
High	A	2	nLQYYDISAk	254	Unambiguous	GTP-binding nuclear protein Ran OS=Drosophila melanogaster GN=ran PE=1 SV=1 - [RAN_DROME]	1	1	Q9VZ23	N-Term(TMT6plex); K10(TMT6plex)	HCD	1	0	1	1	87160000		185200	1254000	6.77	227900	1.231	157300	0.85	120100	0.649	161200	0.87	Unique	Used	22472	0	0.0525		0.00062	15	25	18	38	76	0	0	75	2082000	2	836.973	1672.94	0	4.24
High	A	2	nAQEQQQQLk	256	Unambiguous	Vitellogenin-3 OS=Drosophila melanogaster GN=Yp3 PE=1 SV=1 - [VIT3_DROME]	1	1	P06607	N-Term(TMT6plex); K10(TMT6plex)	HCD	1	0	1	1	83260000		44640	122400	2.743	54850	1.229	30870	0.691	332800	7.455	39400	0.883	Unique	Used	15562	0	0.0865	91	0.00018	15	25	18	43	79	0	16	138	2075000	2	836.974	1672.94	0	1.16
Middle	A	2	nAQEQQQQLk	256	Unambiguous	Vitellogenin-3 OS=Drosophila melanogaster GN=Yp3 PE=1 SV=1 - [VIT3_DROME]	1	1	P06607	N-Term(TMT6plex); K10(TMT6plex)	HCD	1	0	1	1	83260000		42530	104300	2.452	51920	1.221	30950	0.728	103800	2.44	36790	0.865	Unique	Used	15681	0.011	0.314		0.13	13	25	18	15	78	0	43	152	718100	2	836.976	1672.95	0	4.3
High	A	2	vFVDDGLISLIVR	258	Unambiguous	Pyruvate kinase OS=Drosophila melanogaster GN=PyK PE=2 SV=2 - [KPYK_DROME]	1	1	O62619	N-Term(TMT6plex)	HCD	1	0	1	1	23190000		431700	714100	1.654	601800	1.394	365900	0.847	253100	0.586	346100	0.802	Unique	Used	26766	0	0.134		0.086	14	25	18	16	70	0	56	44	4255000	2	838.004	1675	0	0.69
Low	A	2	vHcLNTLFSk	259	Unconsidered	Putative ATP-dependent RNA helicase me31b OS=Drosophila melanogaster GN=me31B PE=1 SV=3 - [DDX6_DROME]	1	1	P23128	N-Term(TMT6plex); C3(Carbamidomethyl); K10(TMT6plex)	HCD	1	0	1	1	1073000000		1271000	2757000	2.168	1696000	1.334	1368000	1.076	1058000	0.832	1257000	0.989	Redundant	Not Used	23420	0.05	0.402		0.047	14	26	19	19	82	0	48	8	19740000	3	559.658	1676.96	0	2.83
High	A	2	vHcLNTLFSk	259	Unambiguous	Putative ATP-dependent RNA helicase me31b OS=Drosophila melanogaster GN=me31B PE=1 SV=3 - [DDX6_DROME]	1	1	P23128	N-Term(TMT6plex); C3(Carbamidomethyl); K10(TMT6plex)	HCD	1	0	1	1	58020000		210200	878200	4.177	262900	1.251	211600	1.007	181500	0.863	197600	0.94	Unique	Used	23402	0	0.0159		6.1e-05	16	26	19	48	82	0	10	73	2360000	2	838.984	1676.96	0	3.35
Low	A	2	qIDLNsVDLk	511	Unconsidered		0	0		N-Term(TMT6plex); S6(Phospho); K10(TMT6plex)	HCD	1	0	1	1														No Proteins	Not Used		0.9	1	108	0.078	21	27	21	19	126	0	0	300	74580	2	841.965	1682.92	0.01	6.27
High	A	2	lENQPLEQGAk	261	Unambiguous	Vitellogenin-3 OS=Drosophila melanogaster GN=Yp3 PE=1 SV=1 - [VIT3_DROME]	1	1	P06607	N-Term(TMT6plex); K11(TMT6plex)	HCD	1	0	1	1			156300	1181000	7.557	230800	1.477	137200	0.878	925900	5.925	205000	1.312	Unique	Used	19363	0	0.0964		0.013	14	25	18	25	75	0	25	87	2508000	2	842.987	1684.97	0	2.51
High	A	2	gVTQYYAFVQER	262	Unambiguous	Putative ATP-dependent RNA helicase me31b OS=Drosophila melanogaster GN=me31B PE=1 SV=3 - [DDX6_DROME]	1	1	P23128	N-Term(TMT6plex)	HCD	1	0	1	1	1022000000		353000	1188000	3.365	343900	0.974	328500	0.931	356100	1.009	278700	0.789	Unique	Used	23715	0	0.0241	84	0.00013	15	26	19	45	86	0	0	57	3542000	2	845.445	1689.88	0	1.51
High	A	2	gVTQYYAFVQER	262	Unambiguous	Putative ATP-dependent RNA helicase me31b OS=Drosophila melanogaster GN=me31B PE=1 SV=3 - [DDX6_DROME]	1	1	P23128	N-Term(TMT6plex)	HCD	1	0	1	1	1022000000		272300	1122000	4.121	275800	1.013	296200	1.088	267300	0.982	228200	0.838	Unique	Used	23562	0	0.0665		0.0026	19	26	19	32	85	0	0	74	3867000	2	845.447	1689.89	0	4.33
High	A	2	lANLYQEFIk	264	Unambiguous	Enolase OS=Drosophila melanogaster GN=Eno PE=1 SV=2 - [ENO_DROME]	1	1	P15007	N-Term(TMT6plex); K10(TMT6plex)	HCD	1	0	1	1	13920000		297100	1414000	4.758	496900	1.672	248600	0.837	595500	2.005	289300	0.974	Unique	Used	26453	0	0.0972		5.9e-05	15	24	17	47	61	0	45	73	1792000	2	849.01	1697.01	0	4.73
Low	A	2	tEStLDIsDATR	512	Unconsidered		0	0		N-Term(TMT6plex); T4(Phospho); S8(Phospho)	HCD	0.1538	0	1	1			3453	1828	0.529	8112	2.349	4018	1.164	3104	0.899	6131	1.776	No Proteins	Not Used	13856	0.633	0.871		0.057	13	20	13	13	22	0	29	300	147900	2	849.36	1697.71	-0.01	-6.17
Low	A	2	tESTLDISDAtR	512	Unconsidered		0	0		N-Term(TMT6plex); T1(Phospho); T11(Phospho)	HCD		0.1538	2	2			3453	1828	0.529	8112	2.349	4018	1.164	3104	0.899	6131	1.776	No Proteins	Not Used	13856				0.095	13	20	13	11	22	0	29	300	147900	2	849.36	1697.71	-0.01	-6.17
Low	A	2	tESTLDIsDATR	512	Unconsidered		0	0		N-Term(TMT6plex); T1(Phospho); S8(Phospho)	HCD		0.2308	3	3			3453	1828	0.529	8112	2.349	4018	1.164	3104	0.899	6131	1.776	No Proteins	Not Used	13856				0.11	13	20	13	10	22	0	29	300	147900	2	849.36	1697.71	-0.01	-6.17
High	A	2	tGDSVVVVTGWk	265	Unambiguous	Pyruvate kinase OS=Drosophila melanogaster GN=PyK PE=2 SV=2 - [KPYK_DROME]	1	1	O62619	N-Term(TMT6plex); K12(TMT6plex)	HCD	1	0	1	1	434400000		348500	825700	2.369	336500	0.966	244300	0.701	167200	0.48	227600	0.653	Unique	Used	24151	0	0.0207		3.4e-05	16	24	17	49	57	0	0	81	1640000	2	853.5	1705.99	0	2.07
Low	A	2	tGDSVVVVTGWk	265	Unconsidered	Pyruvate kinase OS=Drosophila melanogaster GN=PyK PE=2 SV=2 - [KPYK_DROME]	1	1	O62619	N-Term(TMT6plex); K12(TMT6plex)	HCD	1	0	1	1			763600	1361000	1.782	899700	1.178	582100	0.762	390500	0.511	555300	0.727	Redundant	Not Used	24197	0.133	0.533		0.063	14	26	19	18	88	0	21	53	7733000	3	569.338	1706	0	6.92
High	A	2	vEQALEDQFTSGR	267	Unambiguous	40S ribosomal protein S8 OS=Drosophila melanogaster GN=RpS8 PE=1 SV=1 - [RS8_DROME]	1	1	Q8MLY8	N-Term(TMT6plex)	HCD	1	0	1	1	20640000		252900	1080000	4.27	289800	1.146	223900	0.885	183600	0.726	214400	0.848	Unique	Used	23737	0	0.0409		0.0019	15	27	20	35	119	0	25	70	1262000	2	854.942	1708.88	0	4.28
High	A	2	sQIHDIVLVGGSTR	268	Unambiguous	Heat shock protein 68 OS=Drosophila melanogaster GN=Hsp68 PE=1 SV=1 - [HSP68_DROME]	1	1	O97125	N-Term(TMT6plex)	HCD	1	0	1	1	48790000		134500	774000	5.755	187800	1.397	120900	0.899	87320	0.649	135100	1.005	Unique	Used	20719	0	0.0636		0.0067	17	27	20	29	106	0	0	82	2810000	2	855.992	1710.98	0	3.4
High	A	2	aIVGASLAEILAk	269	Unambiguous	60S ribosomal protein L24 OS=Drosophila melanogaster GN=RpL24 PE=1 SV=1 - [RL24_DROME]	1	1	Q9VJY6	N-Term(TMT6plex); K13(TMT6plex)	HCD	1	0	1	1	93770000		857400	827400	0.965	1072000	1.25	707500	0.825	476700	0.556	989100	1.154	Unique	Used	26569	0	0.0731		0.00015	15	23	16	42	43	0	12	56	6606000	3	572.036	1714.09	0	3.01
High	A	2	aIVGASLAEILAk	269	Unambiguous	60S ribosomal protein L24 OS=Drosophila melanogaster GN=RpL24 PE=1 SV=1 - [RL24_DROME]	1	1	Q9VJY6	N-Term(TMT6plex); K13(TMT6plex)	HCD	1	0	1	1	101100000		913000	1585000	1.736	733800	0.804	868300	0.951	387700	0.425	745200	0.816	Unique	Used	26563	0	0.00489		5.7e-09	14	21	14	84	30	0	36	60	3429000	2	857.552	1714.1	0	4.69
High	A	2	gNEFEEFcLk	271	Unambiguous	Putative ATP-dependent RNA helicase me31b OS=Drosophila melanogaster GN=me31B PE=1 SV=3 - [DDX6_DROME]	1	1	P23128	N-Term(TMT6plex); C8(Carbamidomethyl); K10(TMT6plex)	HCD	1	0	1	1	1636000000		457400	1411000	3.085	317500	0.694	556600	1.217	489800	1.071	343500	0.751	Unique	Used	24810	0	0.125		0.0021	15	27	20	34	104	0	17	61	6096000	2	865.946	1730.88	0	1.3
High	A	2	gNEFEEFcLk	271	Unambiguous	Putative ATP-dependent RNA helicase me31b OS=Drosophila melanogaster GN=me31B PE=1 SV=3 - [DDX6_DROME]	1	1	P23128	N-Term(TMT6plex); C8(Carbamidomethyl); K10(TMT6plex)	HCD	1	0	1	1	1636000000		519700	1459000	2.807	360900	0.694	657300	1.265	602500	1.159	425700	0.819	Unique	Used	24931	0	0.147		0.0032	15	27	20	32	104	0	29	49	5451000	2	865.946	1730.89	0	1.58
High	A	2	rPATSGTGSVASSTAR	273	Unambiguous	205 kDa microtubule-associated protein OS=Drosophila melanogaster GN=Map205 PE=1 SV=2 - [MA205_DROME]	1	1	P23226	N-Term(TMT6plex)	HCD	1	0	1	1	63220000		18600	51580	2.773	36660	1.971	24280	1.305	8368	0.45	33520	1.802	Unique	Used	14407	0	0.0319		6.8e-05	16	27	20	50	124	0	30	300	928100	3	578.983	1734.93	0	2.29
High	A	2	qEYDESGPSIVHR	274	Unambiguous	Actin-42A OS=Drosophila melanogaster GN=Act42A PE=1 SV=3 - [ACT2_DROME]	2	1	P02572	N-Term(TMT6plex)	HCD	1	0	1	1	1380000000		441400	1501000	3.399	673700	1.526	330100	0.748	267800	0.607	376000	0.852	Unique	Used	17240	0	0.0942	97	0.00096	15	25	18	36	71	0	47	43	9763000	3	582.628	1745.87	0	1.43
High	A	2	qEYDESGPSIVHR	274	Unambiguous	Actin-42A OS=Drosophila melanogaster GN=Act42A PE=1 SV=3 - [ACT2_DROME]	2	1	P02572	N-Term(TMT6plex)	HCD	1	0	1	1	1380000000		313600	1568000	5.001	430000	1.371	301500	0.961	182800	0.583	291400	0.929	Unique	Used	17321	0	0.0297		0.00033	15	25	18	40	68	0	32	36	11490000	3	582.628	1745.87	0	1.85
Low	A	2	cRPYHyADk	515	Unconsidered		0	0		N-Term(TMT6plex); C1(Carbamidomethyl); Y6(Phospho); K9(TMT6plex)	HCD	1	0	1	1	11940000													No Proteins	Not Used		0.871	1	129	0.3	19	26	19	11	81	0	52	300	167900	2	874.432	1747.86	0.01	9.84
High	A	2	fNVWDTAGQEk	276	Unambiguous	GTP-binding nuclear protein Ran OS=Drosophila melanogaster GN=ran PE=1 SV=1 - [RAN_DROME]	1	1	Q9VZ23	N-Term(TMT6plex); K11(TMT6plex)	HCD	1	0	1	1	136700000		335000	1421000	4.243	347400	1.037	230300	0.688	193500	0.578	278800	0.832	Unique	Used	24196	0	0.175		0.0018	17	25	18	33	74	0	25	71	3682000	3	584.984	1752.94	0	3.65
High	A	2	fNVWDTAGQEk	276	Unambiguous	GTP-binding nuclear protein Ran OS=Drosophila melanogaster GN=ran PE=1 SV=1 - [RAN_DROME]	1	1	Q9VZ23	N-Term(TMT6plex); K11(TMT6plex)	HCD	1	0	1	1	157000000		205000	1568000	7.649	378700	1.847	127000	0.62	140800	0.687	167500	0.817	Unique	Used	24187	0	0.127		0.0066	18	25	18	27	72	0	20	73	3239000	2	876.973	1752.94	0	3.7
High	A	2	tVTAMDVVYALk	278	Unambiguous	Histone H4 OS=Drosophila erecta GN=His4 PE=3 SV=2 - [H4_DROER]	1	1	P84041	N-Term(TMT6plex); K12(TMT6plex)	HCD	1	0	1	1	94330000		588300	6273000	10.663	774800	1.317	505200	0.859	581900	0.989	590900	1.004	Unique	Used	26439	0	0.0505		3.5e-06	16	26	19	61	81	0	18	60	5810000	2	885.022	1769.04	0	4.27
High	A	2	iNVYYNEASGGk	279	Unambiguous	Tubulin beta-1 chain OS=Drosophila melanogaster GN=betaTub56D PE=1 SV=2 - [TBB1_DROME]	1	1	Q24560	N-Term(TMT6plex); K12(TMT6plex)	HCD	1	0	1	1	1283000000		165900	522900	3.152	171100	1.031	158000	0.952	92780	0.559	135800	0.819	Unique	Used	21901	0	0.0267		0.0016	17	26	19	35	95	0	71	99	858000	2	886.985	1772.96	0	3
High	A	2	iNVYYNEASGGk	279	Unambiguous	Tubulin beta-1 chain OS=Drosophila melanogaster GN=betaTub56D PE=1 SV=2 - [TBB1_DROME]	1	1	Q24560	N-Term(TMT6plex); K12(TMT6plex)	HCD	1	0	1	1	1283000000		1098000	1234000	1.124	1056000	0.961	1072000	0.976	514000	0.468	694700	0.632	Unique	Used	21778	0	0.0752		2.2e-06	16	26	19	63	93	0	0	44	14130000	2	886.986	1772.96	0	3.48
High	A	2	iNVYYNEASGGk	279	Unambiguous	Tubulin beta-1 chain OS=Drosophila melanogaster GN=betaTub56D PE=1 SV=2 - [TBB1_DROME]	1	1	Q24560	N-Term(TMT6plex); K12(TMT6plex)	HCD	1	0	1	1	1283000000		220600	743300	3.369	213500	0.968	186200	0.844	113700	0.515	156200	0.708	Unique	Used	21650	0	0.118		9.6e-05	15	27	20	48	117	0	33	108	1015000	2	886.991	1772.97	0.01	9.33
Low	A	2	mTNNDAAVEAPSSSR	516	Unconsidered		0	0		N-Term(TMT6plex)	HCD	1	0	1	1	7652000000		334600	814900	2.436	957700	2.862	344900	1.031	290300	0.868	483600	1.446	No Proteins	Not Used	15049	0.879	1		0.46	19	26	19	10	98	0	18	11	25330000	3	593.619	1778.84	0	-6.12
High	A	2	dNIQGITkPAIR	282	Unambiguous	Histone H4 OS=Drosophila erecta GN=His4 PE=3 SV=2 - [H4_DROER]	1	1	P84041	N-Term(TMT6plex); K8(TMT6plex)	HCD	1	0	1	1	65850000		138700	1172000	8.449	155200	1.119	125500	0.905	88990	0.642	143500	1.035	Unique	Used	20431	0	0.187		0.12	13	23	16	12	40	0	33	89	1797000	2	892.546	1784.08	0	2.61
High	A	2	dNIQGITkPAIR	282	Unambiguous	Histone H4 OS=Drosophila erecta GN=His4 PE=3 SV=2 - [H4_DROER]	1	1	P84041	N-Term(TMT6plex); K8(TMT6plex)	HCD	1	0	1	1	2835000000		1244000	17000000	13.659	1233000	0.99	1130000	0.908	1014000	0.815	1140000	0.916	Unique	Used	20419	0	0.243		0.047	14	23	16	16	40	0	41	3	48830000	3	595.367	1784.09	0	3.49
High	A	2	tVTAmDVVYALk	278	Unambiguous	Histone H4 OS=Drosophila erecta GN=His4 PE=3 SV=2 - [H4_DROER]	1	1	P84041	N-Term(TMT6plex); M5(Oxidation); K12(TMT6plex)	HCD	1	0	1	1	125700000		220500	1586000	7.195	278900	1.265	176400	0.8	174600	0.792	184600	0.838	Unique	Used	25951	0	0.21		4.2e-06	16	26	20	61	100	0	24	76	3413000	2	893.022	1785.04	0.01	7.63
Low	A	2	iMNTYSVVPSPk	285	Unconsidered	Tubulin beta-1 chain OS=Drosophila melanogaster GN=betaTub56D PE=1 SV=2 - [TBB1_DROME]	2	1	Q24560	N-Term(TMT6plex); K12(TMT6plex)	HCD	0.1818	0	1	1	49560000		174500	757100	4.338	191500	1.097	160000	0.917	93110	0.534	145900	0.836	Redundant	Not Used	23834	0.053	0.404		0.035	20	27	20	22	101	0	0	95	1342000	2	897.521	1794.03	0.01	5.64
Low	A	2	imNTFSVVPSPk	286	Unconsidered	Tubulin beta-2 chain OS=Drosophila hydei GN=betaTub85D PE=2 SV=1 - [TBB2_DROHY]	2	1	P61858	N-Term(TMT6plex); M2(Oxidation); K12(TMT6plex)	HCD		0.1818	2	2	49560000		174500	757100	4.338	191500	1.097	160000	0.917	93110	0.534	145900	0.836	Redundant	Not Used	23834				0.078	20	27	20	18	101	0	0	95	1342000	2	897.521	1794.03	0.01	5.63
High	A	2	iIDLHSPSEIVk	517	Unambiguous		0	0		N-Term(TMT6plex); K12(TMT6plex)	HCD	1	0	1	1	695500000		424700	3691000	8.691	505700	1.191	362300	0.853	288000	0.678	466100	1.097	No Proteins	Not Used	24120	0	0.255		0.078	13	24	17	16	61	0	59	52	7289000	3	603.703	1809.09	0	2.9
High	A	2	imNTYSVVPSPk	285	Unambiguous	Tubulin beta-1 chain OS=Drosophila melanogaster GN=betaTub56D PE=1 SV=2 - [TBB1_DROME]	2	1	Q24560	N-Term(TMT6plex); M2(Oxidation); K12(TMT6plex)	HCD	1	0	1	1	130100000		320000	1259000	3.936	447400	1.398	304300	0.951	224100	0.7	304300	0.951	Unique	Used	21874	0	0.169		0.22	13	28	21	15	134	0	70	61	3931000	3	604.011	1810.02	0	0.64
Middle	A	2	imNTYSVVPSPk	285	Unambiguous	Tubulin beta-1 chain OS=Drosophila melanogaster GN=betaTub56D PE=1 SV=2 - [TBB1_DROME]	2	1	Q24560	N-Term(TMT6plex); M2(Oxidation); K12(TMT6plex)	HCD	1	0	1	1	451300000		133200	443000	3.326	182700	1.372	126800	0.952	102600	0.77	128800	0.967	Unique	Used	21818	0.038	0.392		0.1	14	27	20	18	125	0	0	104	2764000	2	905.515	1810.02	0	2.6
High	A	2	imNTYSVVPSPk	285	Unambiguous	Tubulin beta-1 chain OS=Drosophila melanogaster GN=betaTub56D PE=1 SV=2 - [TBB1_DROME]	2	1	Q24560	N-Term(TMT6plex); M2(Oxidation); K12(TMT6plex)	HCD	1	0	1	1	451300000		221100	670300	3.031	305300	1.38	232400	1.051	176100	0.796	214000	0.968	Unique	Used	21942	0	0.188		0.0073	17	28	21	30	132	0	0	73	4264000	2	905.517	1810.03	0	4.29
High	A	2	nLQNLLILTAIk	290	Unambiguous	Clathrin heavy chain OS=Drosophila melanogaster GN=Chc PE=1 SV=1 - [CLH_DROME]	1	1	P29742	N-Term(TMT6plex); K12(TMT6plex)	HCD	1	0	1	1			253700	1001000	3.945	340700	1.343	200900	0.792	172200	0.679	259500	1.023	Unique	Used	26673	0	0.0705		0.00062	13	20	13	33	25	0	0	54	2300000	2	906.591	1812.17	0	0.85
Low	A	2	eELTPTISARALSGR	518	Unconsidered		0	0		N-Term(TMT6plex)	HCD	1	0	1	1	1055000000		1419000	29080000	20.488	3157000	2.224	2208000	1.556	1395000	0.983	2301000	1.621	No Proteins	Not Used	26198	0.879	1	53	0.25	16	24	17	11	62	1	16	3	84740000	3	610.686	1830.04	0.01	8.32
High	A	2	aVLVDLEPGTMDSVR	291	Unambiguous	Tubulin beta-1 chain OS=Drosophila melanogaster GN=betaTub56D PE=1 SV=2 - [TBB1_DROME]	1	1	Q24560	N-Term(TMT6plex)	HCD	1	0	1	1	112400000		136400	692700	5.077	154100	1.13	127100	0.932	80140	0.587	107800	0.79	Unique	Used	25494	0	0.156		0.00027	21	28	21	44	136	0	0	96	2206000	2	915.997	1830.99	0	1.45
High	A	2	aVLVDLEPGTmDSVR	291	Unambiguous	Tubulin beta-1 chain OS=Drosophila melanogaster GN=betaTub56D PE=1 SV=2 - [TBB1_DROME]	1	1	Q24560	N-Term(TMT6plex); M11(Oxidation)	HCD	0.6585	0	1	1	806500000		230700	789500	3.422	196000	0.85	180100	0.78	166500	0.722	163600	0.709	Unique	Used	23989	0	0.149		0.00056	21	28	21	41	132	0	0	66	6195000	2	923.996	1846.99	0	3.79
Low	A	2	vALVYGQmNEPPGAR	293	Unconsidered	ATP synthase subunit beta, mitochondrial OS=Drosophila melanogaster GN=ATPsyn-beta PE=2 SV=3 - [ATPB_DROME]	1	1	Q05825	N-Term(TMT6plex); M8(Oxidation)	HCD		0.6585	2	2	806500000		230700	789500	3.422	196000	0.85	180100	0.78	166500	0.722	163600	0.709	Redundant	Not Used	23989				0.29	21	28	21	14	132	0	0	66	6195000	2	923.996	1846.99	0.01	9.15
High	A	2	aVLVDLEPGTmDSVR	291	Unambiguous	Tubulin beta-1 chain OS=Drosophila melanogaster GN=betaTub56D PE=1 SV=2 - [TBB1_DROME]	1	1	Q24560	N-Term(TMT6plex); M11(Oxidation)	HCD	1	0	1	1	806500000		130500	629500	4.824	143700	1.101	135500	1.038	100300	0.769	121500	0.931	Unique	Used	23836	0	0.257		0.0043	14	28	21	32	133	0	0	101	953700	2	923.997	1846.99	0	4.78
High	A	2	kEELTLEGIk	295	Unambiguous	Eukaryotic initiation factor 4A OS=Drosophila melanogaster GN=eIF-4a PE=2 SV=3 - [IF4A_DROME]	1	1	Q02748	N-Term(TMT6plex); K1(TMT6plex); K10(TMT6plex)	HCD	1	0	1	1	370100000		345500	2107000	6.098	397100	1.149	321500	0.93	827900	2.396	336600	0.974	Unique	Used	22833	0	0.148		0.014	14	22	15	21	37	1	39	65	2324000	3	616.387	1847.15	0	0.42
Low	A	2	qLLDQVEQItk	519	Unconsidered		0	0		N-Term(TMT6plex); T10(Phospho); K11(TMT6plex)	HCD	1	0	1	1			457200	2441000	5.339	600900	1.314	391000	0.855	303200	0.663	506500	1.108	No Proteins	Not Used	22549	0.483	0.788		0.48	13	28	21	11	132	0	43	52	5232000	3	618.347	1853.03	0	4.21
High	A	2	aILVDLEPGTmDSVR	296	Unambiguous	Tubulin beta-2 chain OS=Drosophila hydei GN=betaTub85D PE=2 SV=1 - [TBB2_DROHY]	2	1	P61858	N-Term(TMT6plex); M11(Oxidation)	HCD	1	0	1	1			97390	771300	7.92	104900	1.077	147600	1.515	130500	1.34	97440	1.001	Unique	Used	24970	0	0.284		0.027	14	26	19	23	99	0	16	82	1593000	2	931.003	1861	0	2.5
Low	A	2	nsISmsVHLNk	520	Unconsidered		0	0		N-Term(TMT6plex); S2(Phospho); M5(Oxidation); S6(Phospho); K11(TMT6plex)	HCD	1	0	1	1						754.8								No Proteins	Not Used	13852	0.774	0.954	107	0.11	19	26	19	16	91	0		300	0	2	932.45	1863.89	0	4.21
Low	A	2	nsIsmSVHLNk	520	Unconsidered		0	0		N-Term(TMT6plex); S2(Phospho); S4(Phospho); M5(Oxidation); K11(TMT6plex)	HCD	1	0	1	2						754.8								No Proteins	Not Used	13852	0.774	0.954	107	0.11	19	26	19	16	91	0		300	0	2	932.45	1863.89	0	4.21
High	A	2	lHFFmPGFAPLTSR	297	Unambiguous	Tubulin beta-1 chain OS=Drosophila melanogaster GN=betaTub56D PE=1 SV=2 - [TBB1_DROME]|Tubulin beta-2 chain OS=Drosophila hydei GN=betaTub85D PE=2 SV=1 - [TBB2_DROHY]	4	2	Q24560;P61858	N-Term(TMT6plex); M5(Oxidation)	HCD	1	0	1	1	161000000		428000	1414000	3.304	608400	1.421	324400	0.758	261800	0.612	352200	0.823	Not Unique	Not Used	25989	0	0.0991		0.0017	15	28	21	36	130	0	33	45	8747000	3	622.67	1866	0	1.23
High	A	2	qLFHPEQLITGk	298	Unambiguous	Tubulin alpha-1 chain OS=Drosophila melanogaster GN=alphaTub84B PE=2 SV=1 - [TBA1_DROME]	3	1	P06603	N-Term(TMT6plex); K12(TMT6plex)	HCD	1	0	1	1	4713000000		1264000	6945000	5.495	1482000	1.173	1294000	1.024	904100	0.715	1148000	0.908	Unique	Used	24475	0	0.145		0.013	14	26	19	25	83	0	42	8	24790000	3	623.707	1869.11	0	3.95
High	A	2	qLFHPEQLITGk	298	Unambiguous	Tubulin alpha-1 chain OS=Drosophila melanogaster GN=alphaTub84B PE=2 SV=1 - [TBA1_DROME]	3	1	P06603	N-Term(TMT6plex); K12(TMT6plex)	HCD	1	0	1	1	496700000		324200	2697000	8.319	324700	1.002	346800	1.07	269900	0.832	238000	0.734	Unique	Used	24523	0	0.0583		0.00014	15	26	19	45	83	0	18	58	7259000	2	935.057	1869.11	0	3.99
High	A	2	qLFHPEQLITGk	298	Unambiguous	Tubulin alpha-1 chain OS=Drosophila melanogaster GN=alphaTub84B PE=2 SV=1 - [TBA1_DROME]	3	1	P06603	N-Term(TMT6plex); K12(TMT6plex)	HCD	1	0	1	1	4713000000		1038000	3837000	3.697	1112000	1.072	785800	0.757	537400	0.518	745200	0.718	Unique	Used	24634	0	0.183		0.00044	15	26	19	40	83	0	17	18	10350000	3	623.708	1869.11	0	4.44
Middle	A	2	eLYHPEQLISGk	301	Unambiguous	Tubulin alpha-4 chain OS=Drosophila melanogaster GN=alphaTub67C PE=3 SV=1 - [TBA4_DROME]	1	1	P06606	N-Term(TMT6plex); K12(TMT6plex)	HCD	1	0	1	1	42760000		117800	592200	5.029	187400	1.591	139100	1.181	74560	0.633	118900	1.01	Unique	Used	22616	0.038	0.391		0.00037	15	26	19	41	97	0	0	105	1069000	2	936.537	1872.07	0	1.5
Low	A	2	eLYHPEQLISGk	301	Unconsidered	Tubulin alpha-4 chain OS=Drosophila melanogaster GN=alphaTub67C PE=3 SV=1 - [TBA4_DROME]	1	1	P06606	N-Term(TMT6plex); K12(TMT6plex)	HCD	1	0	1	1	864800000		472500	1667000	3.529	737400	1.561	445000	0.942	300900	0.637	464500	0.983	Redundant	Not Used	22568	0.115	0.514		0.26	13	27	20	13	105	0	33	55	1048000	3	624.694	1872.07	0	2.53
Middle	A	2	eLYHPEQLISGk	301	Unambiguous	Tubulin alpha-4 chain OS=Drosophila melanogaster GN=alphaTub67C PE=3 SV=1 - [TBA4_DROME]	1	1	P06606	N-Term(TMT6plex); K12(TMT6plex)	HCD	1	0	1	1	864800000		455900	1855000	4.07	683800	1.5	441300	0.968	329700	0.723	508400	1.115	Unique	Used	22709	0.027	0.365		0.13	13	26	19	16	99	0	53	59	3409000	3	624.695	1872.07	0	4.59
Low	A	2	sDNAAESFDDAVEER	304	Unconsidered		1	0		N-Term(TMT6plex)	HCD	1	0	1	1	10720000		132300	603100	4.558	185200	1.399	153600	1.161	84990	0.642	136000	1.028	Redundant	Not Used	20375	0.055	0.411		0.11	13	25	18	15	75	0	53	88	1090000	2	942.429	1883.85	0	3.18
High	A	2	yFPTQALNFAFk	305	Unambiguous	ADP,ATP carrier protein OS=Drosophila melanogaster GN=sesB PE=2 SV=4 - [ADT_DROME]	1	1	Q26365	N-Term(TMT6plex); K12(TMT6plex)	HCD	1	0	1	1	21970000		270100	1789000	6.625	355200	1.315	203500	0.753	196800	0.729	238900	0.884	Unique	Used	26521	0	0.102		0.00063	15	25	18	37	67	0	27	65	2169000	2	953.044	1905.08	0.01	6.68
Middle	A	2	eLGTEIkPIPk	306	Unambiguous	Putative ATP-dependent RNA helicase me31b OS=Drosophila melanogaster GN=me31B PE=1 SV=3 - [DDX6_DROME]	1	1	P23128	N-Term(TMT6plex); K7(TMT6plex); K11(TMT6plex)	HCD	1	0	1	1	180400000		91320	488700	5.352	94270	1.032	99680	1.092	74120	0.812	92720	1.015	Unique	Used	22103	0.011	0.294	28	0.099	13	22	15	13	37	0	31	105	450900	2	956.606	1912.21	0	-1.6
High	A	2	eLGTEIkPIPk	306	Unambiguous	Putative ATP-dependent RNA helicase me31b OS=Drosophila melanogaster GN=me31B PE=1 SV=3 - [DDX6_DROME]	1	1	P23128	N-Term(TMT6plex); K7(TMT6plex); K11(TMT6plex)	HCD	1	0	1	1	16650000000		2644000	7564000	2.86	1913000	0.723	3521000	1.331	3274000	1.238	1956000	0.74	Unique	Used	22338	0	0.131		0.022	14	21	14	19	31	0	18	5	37170000	3	638.076	1912.21	0	1.81
Middle	A	2	eLGTEIkPIPk	306	Unambiguous	Putative ATP-dependent RNA helicase me31b OS=Drosophila melanogaster GN=me31B PE=1 SV=3 - [DDX6_DROME]	1	1	P23128	N-Term(TMT6plex); K7(TMT6plex); K11(TMT6plex)	HCD	1	0	1	1	16650000000		8456000	18320000	2.166	6030000	0.713	11020000	1.304	11360000	1.343	5914000	0.699	Unique	Used	22209	0.033	0.384		0.0093	14	21	14	22	29	0	9	1	173600000	3	638.077	1912.22	0	3.63
Low	A	2	eLGTEIkPIPk	306	Unconsidered	Putative ATP-dependent RNA helicase me31b OS=Drosophila melanogaster GN=me31B PE=1 SV=3 - [DDX6_DROME]	1	1	P23128	N-Term(TMT6plex); K7(TMT6plex); K11(TMT6plex)	HCD	1	0	1	1	603100000		592300	1454000	2.455	564100	0.952	677400	1.144	582100	0.983	470300	0.794	Redundant	Not Used	22122	0.239	0.631	25	0.018	14	21	14	19	26	0	41	33	3915000	4	478.81	1912.22	0	5.28
High	A	2	aVFVDLEPTVVDEVR	310	Unambiguous	Tubulin alpha-1 chain OS=Drosophila melanogaster GN=alphaTub84B PE=2 SV=1 - [TBA1_DROME]	3	1	P06603	N-Term(TMT6plex)	HCD	1	0	1	1	76470000		496000	1634000	3.295	620700	1.251	396700	0.8	274600	0.554	441500	0.89	Unique	Used	26259	0	0.0754		0.00023	15	27	20	44	103	0	46	50	3139000	3	639.69	1917.05	0	0.91
High	A	2	aVFVDLEPTVVDEVR	310	Unambiguous	Tubulin alpha-1 chain OS=Drosophila melanogaster GN=alphaTub84B PE=2 SV=1 - [TBA1_DROME]	3	1	P06603	N-Term(TMT6plex)	HCD	1	0	1	1	85610000		295900	1282000	4.33	353900	1.196	250000	0.845	238400	0.805	235600	0.796	Unique	Used	26286	0	0.0574		0.0093	14	26	19	27	93	0	69	71	1400000	2	959.035	1917.06	0	4.84
High	A	2	eVDEQMLNIQNk	312	Unambiguous	Tubulin beta-1 chain OS=Drosophila melanogaster GN=betaTub56D PE=1 SV=2 - [TBB1_DROME]|Tubulin beta-2 chain OS=Drosophila hydei GN=betaTub85D PE=2 SV=1 - [TBB2_DROHY]	3	2	Q24560;P61858	N-Term(TMT6plex); K12(TMT6plex)	HCD	1	0	1	1	50060000		203500	452900	2.226	188500	0.926	182700	0.898	70890	0.348	128500	0.632	Not Unique	Not Used	22684	0	0.0897		0.00041	15	25	18	40	76	0	69	91	1229000	2	960.022	1919.04	0	3.38
High	A	2	sTAGDTHLGGEDFDNR	313	Unambiguous	Heat shock 70 kDa protein cognate 4 OS=Drosophila melanogaster GN=Hsc70-4 PE=1 SV=3 - [HSP7D_DROME]|Heat shock protein 68 OS=Drosophila melanogaster GN=Hsp68 PE=1 SV=1 - [HSP68_DROME]	7	2	P11147;O97125	N-Term(TMT6plex)	HCD	1	0	1	1	913600000		471100	1077000	2.285	467500	0.992	434500	0.922	238300	0.506	352500	0.748	Not Unique	Not Used	17299	0	0.103		0.012	14	27	20	26	101	0	65	46	7263000	3	640.968	1920.89	0	1.04
Low	A	2	mENFTPkEVk	522	Unconsidered		0	0		N-Term(TMT6plex); M1(Oxidation); K7(TMT6plex); K10(TMT6plex)	HCD	1	0	1	1	13270000		146300	1696000	11.592	175200	1.197	143500	0.981	118200	0.808	178800	1.222	No Proteins	Not Used	22775	0.527	0.819		0.15	13	26	19	15	93	1	60	80	4149000	2	963.546	1926.08	-0.01	-6.88
Low	A	2	tPSSDVLVFDYTk	314	Unconsidered		1	0		N-Term(TMT6plex); K13(TMT6plex)	HCD	1	0	1	1	78580000		126300	509000	4.03	143800	1.139	117300	0.929	70510	0.558	92750	0.734	Redundant	Not Used	25456	0.225	0.623		0.0032	14	26	19	32	92	0	0	118	1017000	2	965.539	1930.07	0.01	6.83
Low	A	2	qGSSGGVAsAGHsGNIR	523	Unconsidered		0	0		N-Term(TMT6plex); S9(Phospho); S13(Phospho)	HCD	1	0	1	1	502300000		499300	1363000	2.729	614900	1.232	526000	1.053	248600	0.498	418800	0.839	No Proteins	Not Used	16092	0.46	0.767	57	0.13	13	22	15	12	39	0	40	48	5726000	3	644.286	1930.84	0	3.26
High	A	2	eVDEQmLNIQNk	312	Unambiguous	Tubulin beta-1 chain OS=Drosophila melanogaster GN=betaTub56D PE=1 SV=2 - [TBB1_DROME]|Tubulin beta-2 chain OS=Drosophila hydei GN=betaTub85D PE=2 SV=1 - [TBB2_DROHY]	3	2	Q24560;P61858	N-Term(TMT6plex); M6(Oxidation); K12(TMT6plex)	HCD	1	0	1	1	193400000		436300	2378000	5.451	488900	1.121	413900	0.949	291500	0.668	394400	0.904	Not Unique	Not Used	20246	0	0.102		5.8e-05	15	25	18	48	66	0	76	55	3877000	3	645.683	1935.03	0	4.24
High	A	2	eVDEQmLNIQNk	312	Unambiguous	Tubulin beta-1 chain OS=Drosophila melanogaster GN=betaTub56D PE=1 SV=2 - [TBB1_DROME]|Tubulin beta-2 chain OS=Drosophila hydei GN=betaTub85D PE=2 SV=1 - [TBB2_DROHY]	3	2	Q24560;P61858	N-Term(TMT6plex); M6(Oxidation); K12(TMT6plex)	HCD	1	0	1	1	505400000		199200	915800	4.598	251300	1.262	231800	1.164	170000	0.853	164600	0.826	Not Unique	Not Used	20365	0	0.154		0.00097	15	24	17	35	59	0	0	79	3396000	2	968.022	1935.04	0.01	6.05
Low	A	2	hEHERVLSLQTk	524	Unconsidered		0	0		N-Term(TMT6plex); K12(TMT6plex)	HCD	1	0	1	1			187200	665000	3.552	284300	1.519	143300	0.766	119300	0.637	186200	0.994	No Proteins	Not Used	23464	0.492	0.799	83	0.27	13	25	18	12	78	1	87	111	588300	4	484.535	1935.12	0	0.65
Low	A	2	lAEIkAVEsPADR	525	Unconsidered		0	0		N-Term(TMT6plex); K5(TMT6plex); S9(Phospho)	HCD	1	0	1	1	53970000		139700	646000	4.623	159100	1.139	122300	0.875	53210	0.381	134900	0.965	No Proteins	Not Used	17812	0.805	0.976	87	0.25	17	26	19	13	96	1	31	120	1886000	4	485.018	1937.05	0	0.15
Middle	A	2	mStAVEtGSsPAk	526	Unconsidered		0	0		N-Term(TMT6plex); T3(Phospho); T7(Phospho); S10(Phospho); K13(TMT6plex)	HCD	1	0	1	1			352.4	407.1	1.155	1903	5.399	685.4	1.945	782.6	2.221	749.5	2.127	No Proteins	Not Used	13858	0.038	0.386	32	0.22	16	23	16	10	47	0	26	300	73120	3	655.281	1963.83	0	-0.24
Middle	A	2	msTAVEtGSsPAk	526	Unconsidered		0	0		N-Term(TMT6plex); S2(Phospho); T7(Phospho); S10(Phospho); K13(TMT6plex)	HCD	1	0	1	2			352.4	407.1	1.155	1903	5.399	685.4	1.945	782.6	2.221	749.5	2.127	No Proteins	Not Used	13858	0.038	0.386	32	0.22	16	23	16	10	47	0	26	300	73120	3	655.281	1963.83	0	-0.24
Low	A	2	ssEPLLNLQNAAQQR	528	Unconsidered		0	0		N-Term(TMT6plex); S2(Phospho)	HCD	0.2857	0	1	1			36140	110800	3.065	43780	1.211	43350	1.2	22130	0.612	27710	0.767	No Proteins	Not Used	17572	0.612	0.863	129	0.17	19	26	19	14	80	0	32	126	1488000	2	989.51	1978.01	0.01	9.05
Low	A	2	sSEPLLNLQNAAQQR	528	Unconsidered		0	0		N-Term(TMT6plex); S1(Phospho)	HCD	0.2857	0	1	2			36140	110800	3.065	43780	1.211	43350	1.2	22130	0.612	27710	0.767	No Proteins	Not Used	17572	0.666	0.892	129	0.17	19	26	19	14	80	0	32	126	1488000	2	989.51	1978.01	0.01	9.05
Low	A	2	fYHQNNRPNFQQR	530	Unconsidered		0	0		N-Term(TMT6plex)	HCD		0.2857	3	3			36140	110800	3.065	43780	1.211	43350	1.2	22130	0.612	27710	0.767	No Proteins	Not Used	17572			129	0.38	19	26	19	10	80	0	32	126	1488000	2	989.51	1978.01	0.01	7.19
High	A	2	sLTNDWEDHLAVk	317	Unambiguous	Heat shock protein 83 OS=Drosophila auraria GN=Hsp83 PE=3 SV=1 - [HSP83_DROAV]	4	1	O02192	N-Term(TMT6plex); K13(TMT6plex)	HCD	1	0	1	1	609000000		293600	3459000	11.783	416700	1.42	277800	0.946	251200	0.856	337800	1.151	Unique	Used	23643	0	0.0655	100	0.00025	15	27	20	43	103	0	17	38	12760000	3	662.696	1986.07	0	2.13
High	A	2	sFPAVPANSLQQYk	318	Unambiguous	Vitellogenin-1 OS=Drosophila melanogaster GN=Yp1 PE=1 SV=1 - [VIT1_DROME]	1	1	P02843	N-Term(TMT6plex); K14(TMT6plex)	HCD	1	0	1	1	391200000		413100	1469000	3.556	434600	1.052	319400	0.773	1047000	2.535	312700	0.757	Unique	Used	24127	0	0.243	96	0.0055	15	25	18	28	78	0	50	64	3451000	3	670.049	2008.13	0	3.27
High	A	2	sFPAVPANSLQQYk	318	Unambiguous	Vitellogenin-1 OS=Drosophila melanogaster GN=Yp1 PE=1 SV=1 - [VIT1_DROME]	1	1	P02843	N-Term(TMT6plex); K14(TMT6plex)	HCD	1	0	1	1	197500000		67410	414100	6.143	96310	1.429	73700	1.093	277000	4.11	84330	1.251	Unique	Used	24123	0	0.0679	99	9.6e-06	16	25	18	56	78	0	0	119	1843000	2	1004.57	2008.13	0	3.61
Low	A	2	eDQSILcTGESGAGk	531	Unconsidered		0	0		N-Term(TMT6plex); C7(Carbamidomethyl); K15(TMT6plex)	HCD	1	0	1	1	36930000		122700	837600	6.827	174000	1.419	118300	0.964	82090	0.669	127700	1.041	No Proteins	Not Used	20108	0.207	0.613	121	0.35	20	27	20	12	117	0	21	100	1945000	2	1005.52	2010.03	0	4.16
High	A	2	sYELPDGQVITIGNER	320	Unambiguous	Actin-42A OS=Drosophila melanogaster GN=Act42A PE=1 SV=3 - [ACT2_DROME]	6	1	P02572	N-Term(TMT6plex)	HCD	1	0	1	1			138700	752800	5.426	144000	1.038	128000	0.922	106300	0.766	112100	0.808	Unique	Used	25627	0	0.131		0.0023	15	26	19	33	95	0	0	107	2518000	2	1010.53	2020.06	0	0.09
Middle	A	2	sYELPDGQVITIGNER	320	Unambiguous	Actin-42A OS=Drosophila melanogaster GN=Act42A PE=1 SV=3 - [ACT2_DROME]	6	1	P02572	N-Term(TMT6plex)	HCD	1	0	1	1	928400000		387500	895600	2.311	382100	0.986	242100	0.625	188800	0.487	265300	0.685	Unique	Used	25540	0.038	0.391	101	0.0086	14	26	19	27	92	0	35	46	4193000	3	674.025	2020.06	0	2.5
High	A	2	sYELPDGQVITIGNER	320	Unambiguous	Actin-42A OS=Drosophila melanogaster GN=Act42A PE=1 SV=3 - [ACT2_DROME]	6	1	P02572	N-Term(TMT6plex)	HCD	1	0	1	1	1593000000		271600	2846000	10.479	272100	1.002	227400	0.837	233500	0.86	241700	0.89	Unique	Used	25504	0	0.0431		3.9e-05	16	26	20	51	100	0	0	41	17170000	2	1010.53	2020.06	0	3.17
High	A	2	sYELPDGQVITIGNER	320	Unambiguous	Actin-42A OS=Drosophila melanogaster GN=Act42A PE=1 SV=3 - [ACT2_DROME]	6	1	P02572	N-Term(TMT6plex)	HCD	1	0	1	1	928400000		447800	1741000	3.887	527900	1.179	360700	0.805	218800	0.489	403700	0.901	Unique	Used	25406	0	0.0368	100	0.00015	15	27	20	45	101	0	80	19	2893000	3	674.027	2020.07	0	5.58
Low	A	2	sYELPDGQVITIGNER	320	Unconsidered	Actin-42A OS=Drosophila melanogaster GN=Act42A PE=1 SV=3 - [ACT2_DROME]	6	1	P02572	N-Term(TMT6plex)	HCD	1	0	1	1	1593000000		83690	513200	6.132	102700	1.227	67170	0.803	53390	0.638	68830	0.822	Redundant	Not Used	25363	0.062	0.433		0.00012	15	26	20	46	100	0	0	124	2001000	2	1010.54	2020.07	0.01	6.01
Low	A	2	aVGHVNDTLGPELIk	325	Unconsidered	Enolase OS=Drosophila melanogaster GN=Eno PE=1 SV=2 - [ENO_DROME]	1	1	P15007	N-Term(TMT6plex); K15(TMT6plex)	HCD	1	0	1	1			62650	354400	5.658	90500	1.445	54080	0.863	111900	1.787	67370	1.075	Redundant	Not Used	22851	0.108	0.5		0.14	13	25	18	14	72	0	0	111	697000	2	1011.09	2021.17	0	-2.84
High	A	2	aVGHVNDTLGPELIk	325	Unambiguous	Enolase OS=Drosophila melanogaster GN=Eno PE=1 SV=2 - [ENO_DROME]	1	1	P15007	N-Term(TMT6plex); K15(TMT6plex)	HCD	1	0	1	1	228600000		380000	2132000	5.61	504700	1.328	401100	1.056	592800	1.56	372500	0.98	Unique	Used	22849	0	0.179		0.007	18	25	18	27	69	0	47	45	5187000	3	674.4	2021.19	0	3.28
Low	A	2	yTVSFLIILYTLLSR	532	Unconsidered		0	0		N-Term(TMT6plex)	HCD	1	0	1	1			118300	320800	2.712	169000	1.429	98640	0.834	82810	0.7	115800	0.979	No Proteins	Not Used	26784	0.676	0.899		0.19	13	22	15	10	39	0	82	66	916600	2	1016.11	2031.21	0	1.77
Low	A	2	gSLFLAkGTPNNk	533	Unconsidered		0	0		N-Term(TMT6plex); K7(TMT6plex); K13(TMT6plex)	HCD	1	0	1	1			251100	123200	0.491	378500	1.508	170800	0.68	114000	0.454	156600	0.624	No Proteins	Not Used	27324	0.875	1		0.073	15	24	17	16	60	1		57	0	2	1017.62	2034.23	0	0.22
High	A	2	nFPSVAASSYQEYk	327	Unambiguous	Vitellogenin-2 OS=Drosophila melanogaster GN=Yp2 PE=1 SV=2 - [VIT2_DROME]	1	1	P02844	N-Term(TMT6plex); K14(TMT6plex)	HCD	1	0	1	1	43620000		74230	282200	3.802	94110	1.268	65660	0.885	322600	4.346	111300	1.499	Unique	Used	23217	0	0.0128	151	5.5e-06	21	28	21	61	136	0		121	0	2	1025.04	2049.07	0	0.01
Low	A	2	nFPSVAASSYQEYk	327	Unconsidered	Vitellogenin-2 OS=Drosophila melanogaster GN=Yp2 PE=1 SV=2 - [VIT2_DROME]	1	1	P02844	N-Term(TMT6plex); K14(TMT6plex)	HCD	1	0	1	1	191400000		348100	1625000	4.669	477700	1.372	280900	0.807	505300	1.451	363900	1.045	Redundant	Not Used	23156	0.301	0.66		0.24	13	29	22	15	160	0	32	60	1801000	3	683.698	2049.08	0	5.01
High	A	2	lQINQSIIFcNSTQR	329	Unambiguous	Putative ATP-dependent RNA helicase me31b OS=Drosophila melanogaster GN=me31B PE=1 SV=3 - [DDX6_DROME]	1	1	P23128	N-Term(TMT6plex); C10(Carbamidomethyl)	HCD	1	0	1	1	93650000		324900	681000	2.096	396100	1.219	223000	0.686	190000	0.585	234400	0.722	Unique	Used	25090	0	0.156		0.0051	14	28	21	31	132	0	29	69	1474000	3	684.374	2051.11	0.01	8.08
Low	A	2	mYGsILLVGssVk	534	Unconsidered		0	0		N-Term(TMT6plex); S4(Phospho); S10(Phospho); S11(Phospho); K13(TMT6plex)	HCD	1	0	1	1	172000000		81470	400600	4.918	117100	1.437	83680	1.027	69390	0.852	77490	0.951	No Proteins	Not Used	24814	0.873	1		0.5	13	27	20	10	101	0	0	91	1932000	2	1026.49	2051.98	0.01	6.29
Low	A	2	rNSDDMVIDDSLSk	535	Unconsidered		0	0		N-Term(TMT6plex); K14(TMT6plex)	HCD	1	0	1	1	173000000		348500	1174000	3.368	335200	0.962	189100	0.543	141000	0.405	211800	0.608	No Proteins	Not Used	23043	0.723	0.929	141	0.6	13	27	20	10	121	1	10	57	974400	3	685.032	2053.08	0.01	8.54
High	A	2	tIQFVDWcPTGFk	330	Unambiguous	Tubulin alpha-1 chain OS=Drosophila melanogaster GN=alphaTub84B PE=2 SV=1 - [TBA1_DROME]	2	1	P06603	N-Term(TMT6plex); C8(Carbamidomethyl); K13(TMT6plex)	HCD	1	0	1	1	27800000		535600	2124000	3.965	516800	0.965	410500	0.766	420800	0.786	413800	0.773	Unique	Used	26349	0	0.0807		0.005	14	26	19	29	85	0	0	90	1838000	2	1029.05	2057.1	0	1.4
High	A	2	iHFPLVAYAPLmSAER	331	Unambiguous	Tubulin alpha-4 chain OS=Drosophila melanogaster GN=alphaTub67C PE=3 SV=1 - [TBA4_DROME]	1	1	P06606	N-Term(TMT6plex); M12(Oxidation)	HCD	1	0	1	1	34410000		317500	1099000	3.463	493000	1.553	238300	0.751	216500	0.682	312400	0.984	Unique	Used	26061	0	0.169		0.019	14	26	19	24	99	0	26	70	1688000	3	687.38	2060.13	0	2.59
Low	A	2	sPVkISGGTtNRSR	536	Unconsidered		0	0		N-Term(TMT6plex); S1(Phospho); K4(TMT6plex); T10(Phospho)	HCD	1	0	1	1			38460	271100	7.047	64240	1.67	41860	1.088	32140	0.836	50320	1.308	No Proteins	Not Used	18181	0.632	0.87	107	0.26	18	26	19	12	86	2	0	123	1983000	2	1039.53	2078.05	0	-3.39
Low	A	2	sPVkISGGtTNRSR	536	Unconsidered		0	0		N-Term(TMT6plex); S1(Phospho); K4(TMT6plex); T9(Phospho)	HCD	1	0	1	2			38460	271100	7.047	64240	1.67	41860	1.088	32140	0.836	50320	1.308	No Proteins	Not Used	18181	0.663	0.889	107	0.26	18	26	19	12	86	2	0	123	1983000	2	1039.53	2078.05	0	-3.39
High	A	2	qAINQGHGNNPEQPk	332	Unambiguous	Protein cup OS=Drosophila melanogaster GN=cup PE=1 SV=3 - [CUP_DROME]	1	1	Q9VMA3	N-Term(TMT6plex); K15(TMT6plex)	HCD	1	0	1	1	20920000		42450	99560	2.345	56540	1.332	52670	1.241	34170	0.805	50000	1.178	Unique	Used	15030	0	0.0499		0.0048	14	28	21	32	137	0	11	191	1100000	3	697.376	2090.11	0	-0.22
High	A	2	tIAEcLADELINAAk	333	Unambiguous	40S ribosomal protein S5a OS=Drosophila melanogaster GN=RpS5a PE=1 SV=1 - [RS5A_DROME]	1	1	Q24186	N-Term(TMT6plex); C5(Carbamidomethyl); K15(TMT6plex)	HCD	1	0	1	1	12170000		119500	718100	6.008	158500	1.326	111800	0.935	74530	0.624	122400	1.024	Unique	Used	26718	0	0.00702		8.5e-07	20	27	20	68	119	0	0	77	2446000	2	1045.58	2090.16	0	0.9
High	A	2	hIQFVDWcPTGFk	334	Unambiguous	Tubulin alpha-4 chain OS=Drosophila melanogaster GN=alphaTub67C PE=3 SV=1 - [TBA4_DROME]	1	1	P06606	N-Term(TMT6plex); C8(Carbamidomethyl); K13(TMT6plex)	HCD	1	0	1	1	22750000		258300	919700	3.561	409500	1.586	213000	0.825	157000	0.608	234200	0.907	Unique	Used	25896	0	0.2		0.059	14	28	21	20	128	0	71	71	3393000	3	698.376	2093.11	0	4.58
Low	A	2	rFDNVSEyLERk	538	Unconsidered		0	0		N-Term(TMT6plex); Y8(Phospho); K12(TMT6plex)	HCD	0	0	1	1			34190	218300	6.385	62030	1.815	36210	1.059	26780	0.783	50390	1.474	No Proteins	Not Used	18712	0.702	0.921	113	0.27	20	27	20	13	102	2		200	0	2	1047.54	2094.07	0	-2.41
Low	A	2	rFDNVTDyLERk	539	Unconsidered		0	0		N-Term(TMT6plex); Y8(Phospho); K12(TMT6plex)	HCD		0	2	2			34190	218300	6.385	62030	1.815	36210	1.059	26780	0.783	50390	1.474	No Proteins	Not Used	18712	0.794	0.971	113	0.27	20	27	20	13	102	2		200	0	2	1047.54	2094.07	0	-2.41
Low	A	2	aHQVVEDGYEFFAk	540	Unconsidered		0	0		N-Term(TMT6plex); K14(TMT6plex)	HCD	1	0	1	1			382500	1103000	2.885	428100	1.119	278200	0.727	226100	0.591	299000	0.782	No Proteins	Not Used	24558	0.057	0.417		0.11	17	28	21	18	133	0	50	61	2879000	3	700.041	2098.11	0	3.65
High	A	2	iINEPTAAAIAYGLDk	335	Unambiguous	Heat shock 70 kDa protein cognate 4 OS=Drosophila melanogaster GN=Hsc70-4 PE=1 SV=3 - [HSP7D_DROME]|Heat shock protein 68 OS=Drosophila melanogaster GN=Hsp68 PE=1 SV=1 - [HSP68_DROME]	10	2	P11147;O97125	N-Term(TMT6plex); K16(TMT6plex)	HCD	1	0	1	1	227500000		474800	5635000	11.868	505000	1.064	446900	0.941	350700	0.739	441000	0.929	Not Unique	Not Used	26258	0	0.0209		4.3e-06	16	26	19	61	98	0	5	29	17970000	3	706.747	2118.23	0	3.12
High	A	2	iINEPTAAALAYGLDk	335	Unambiguous	Heat shock 70 kDa protein cognate 4 OS=Drosophila melanogaster GN=Hsc70-4 PE=1 SV=3 - [HSP7D_DROME]|Heat shock protein 68 OS=Drosophila melanogaster GN=Hsp68 PE=1 SV=1 - [HSP68_DROME]	10	2	P11147;O97125	N-Term(TMT6plex); K16(TMT6plex)	HCD	1	0	1	2	227500000		474800	5635000	11.868	505000	1.064	446900	0.941	350700	0.739	441000	0.929	Redundant	Not Used	26258	0	0.0209		4.3e-06	16	26	19	61	98	0	5	29	17970000	3	706.747	2118.23	0	3.12
High	A	2	iINEPTAAAIAYGLDk	335	Unambiguous	Heat shock 70 kDa protein cognate 4 OS=Drosophila melanogaster GN=Hsc70-4 PE=1 SV=3 - [HSP7D_DROME]|Heat shock protein 68 OS=Drosophila melanogaster GN=Hsp68 PE=1 SV=1 - [HSP68_DROME]	10	2	P11147;O97125	N-Term(TMT6plex); K16(TMT6plex)	HCD	1	0	1	1	105700000		254000	2635000	10.374	264500	1.041	217500	0.856	181900	0.716	251100	0.989	Not Unique	Not Used	26251	0	0.00335		4.2e-08	19	26	19	81	98	0	0	97	1312000	2	1059.62	2118.23	0	3.27
High	A	2	iINEPTAAALAYGLDk	335	Unambiguous	Heat shock 70 kDa protein cognate 4 OS=Drosophila melanogaster GN=Hsc70-4 PE=1 SV=3 - [HSP7D_DROME]|Heat shock protein 68 OS=Drosophila melanogaster GN=Hsp68 PE=1 SV=1 - [HSP68_DROME]	10	2	P11147;O97125	N-Term(TMT6plex); K16(TMT6plex)	HCD	1	0	1	2	105700000		254000	2635000	10.374	264500	1.041	217500	0.856	181900	0.716	251100	0.989	Redundant	Not Used	26251	0	0.00335		4.2e-08	19	26	19	81	98	0	0	97	1312000	2	1059.62	2118.23	0	3.27
High	A	2	gIDVQAVNVVINFDFPR	339	Unambiguous	Putative ATP-dependent RNA helicase me31b OS=Drosophila melanogaster GN=me31B PE=1 SV=3 - [DDX6_DROME]	1	1	P23128	N-Term(TMT6plex)	HCD	1	0	1	1	19290000		213700	767600	3.592	251300	1.176	136700	0.64	211200	0.988	138600	0.649	Unique	Used	26602	0	0.0277		7.9e-05	18	27	20	49	123	0	18	82	1961000	2	1066.59	2132.18	0	2.27
Low	A	2	nQVAMNPTQTIFDAk	340	Unconsidered	Heat shock 70 kDa protein cognate 4 OS=Drosophila melanogaster GN=Hsc70-4 PE=1 SV=3 - [HSP7D_DROME]	1	1	P11147	N-Term(TMT6plex); K15(TMT6plex)	HCD	1	0	1	1	62980000		58150	668200	11.49	86620	1.49	60250	1.036	50260	0.864	67090	1.154	Redundant	Not Used	22528	0.108	0.482	144	0.072	14	28	21	20	140	0	0	99	2418000	2	1068.57	2136.14	-0.01	-8.13
High	A	2	gVNLPGVPVDLPAVSEk	341	Unambiguous	Pyruvate kinase OS=Drosophila melanogaster GN=PyK PE=2 SV=2 - [KPYK_DROME]	1	1	O62619	N-Term(TMT6plex); K17(TMT6plex)	HCD	1	0	1	1	57570000		510100	1396000	2.736	415000	0.814	457000	0.896	279200	0.547	303200	0.594	Unique	Used	26188	0	0.115		8.1e-07	17	24	17	65	52	0	0	71	5679000	2	1075.14	2149.27	0	3
Middle	A	2	aLTVPELTQQMFDAk	342	Unambiguous	Tubulin beta-1 chain OS=Drosophila melanogaster GN=betaTub56D PE=1 SV=2 - [TBB1_DROME]|Tubulin beta-2 chain OS=Drosophila hydei GN=betaTub85D PE=2 SV=1 - [TBB2_DROHY]	4	2	Q24560;P61858	N-Term(TMT6plex); K15(TMT6plex)	HCD	1	0	1	1	32920000		314600	1463000	4.651	284200	0.904	266800	0.848	151300	0.481	209500	0.666	Not Unique	Not Used	26437	0.024	0.345		0.055	15	27	20	20	115	0	0	100	1636000	2	1075.6	2150.19	0	-0.15
High	A	2	aLTVPELTQQMFDAk	342	Unambiguous	Tubulin beta-1 chain OS=Drosophila melanogaster GN=betaTub56D PE=1 SV=2 - [TBB1_DROME]|Tubulin beta-2 chain OS=Drosophila hydei GN=betaTub85D PE=2 SV=1 - [TBB2_DROHY]	4	2	Q24560;P61858	N-Term(TMT6plex); K15(TMT6plex)	HCD	1	0	1	1	79450000		699300	2134000	3.051	930600	1.331	562900	0.805	401600	0.574	550200	0.787	Not Unique	Not Used	26432	0	0.0645	101	0.00057	17	27	20	40	108	0	10	61	4905000	3	717.405	2150.2	0	3.39
High	A	2	nSSYFVEWIPNNVk	344	Unambiguous	Tubulin beta-1 chain OS=Drosophila melanogaster GN=betaTub56D PE=1 SV=2 - [TBB1_DROME]	2	1	Q24560	N-Term(TMT6plex); K14(TMT6plex)	HCD	1	0	1	1	82080000		548000	2658000	4.849	609100	1.111	529100	0.965	403900	0.737	387300	0.707	Unique	Used	26221	0	0.103		7.4e-05	16	26	19	48	94	0	0	81	3850000	2	1078.08	2155.16	0	1.07
High	A	2	nSSYFVEWIPNNVk	344	Unambiguous	Tubulin beta-1 chain OS=Drosophila melanogaster GN=betaTub56D PE=1 SV=2 - [TBB1_DROME]	2	1	Q24560	N-Term(TMT6plex); K14(TMT6plex)	HCD	1	0	1	1	174500000		937800	3453000	3.682	1792000	1.911	754300	0.804	823200	0.878	715500	0.763	Unique	Used	26220	0	0.0616		0.00021	17	26	19	43	92	0	13	46	7499000	3	719.06	2155.17	0	2.88
Low	A	2	sQTEGLSAPVPDSTtk	541	Unconsidered		0	0		N-Term(TMT6plex); T15(Phospho); K16(TMT6plex)	HCD	1	0	1	1			203700	1093000	5.367	312700	1.535	181900	0.893	147100	0.722	189600	0.931	No Proteins	Not Used	25440	0.147	0.556	117	0.5	13	26	20	10	100	0	50	65	2118000	3	719.367	2156.09	0	-1.47
Low	A	2	aLTVPELTQQmFDAk	342	Unconsidered	Tubulin beta-1 chain OS=Drosophila melanogaster GN=betaTub56D PE=1 SV=2 - [TBB1_DROME]|Tubulin beta-2 chain OS=Drosophila hydei GN=betaTub85D PE=2 SV=1 - [TBB2_DROHY]	4	2	Q24560;P61858	N-Term(TMT6plex); M11(Oxidation); K15(TMT6plex)	HCD	1	0	1	1			176500	465800	2.638	173100	0.98	186500	1.057	172000	0.974	101500	0.575	Redundant	Not Used	25629	0.133	0.531		0.0014	15	26	20	35	100	0	0	98	3774000	2	1083.6	2166.19	0	1.75
High	A	2	aLTVPELTQQmFDAk	342	Unambiguous	Tubulin beta-1 chain OS=Drosophila melanogaster GN=betaTub56D PE=1 SV=2 - [TBB1_DROME]|Tubulin beta-2 chain OS=Drosophila hydei GN=betaTub85D PE=2 SV=1 - [TBB2_DROHY]	4	2	Q24560;P61858	N-Term(TMT6plex); M11(Oxidation); K15(TMT6plex)	HCD	1	0	1	1	1634000000		792200	2387000	3.013	880900	1.112	672700	0.849	707000	0.892	512200	0.647	Not Unique	Not Used	25580	0	0.0686	110	2.1e-05	16	26	19	54	97	0	18	25	24110000	3	722.736	2166.19	0	2.48
High	A	2	eLALQTSQIcIELAk	348	Unambiguous	Putative ATP-dependent RNA helicase me31b OS=Drosophila melanogaster GN=me31B PE=1 SV=3 - [DDX6_DROME]	1	1	P23128	N-Term(TMT6plex); C10(Carbamidomethyl); K15(TMT6plex)	HCD	1	0	1	1	34260000		226900	1379000	6.075	207300	0.913	230600	1.016	280600	1.236	176100	0.776	Unique	Used	26144	0	0.00863		0.00014	15	26	19	45	86	0	36	89	1734000	2	1088.13	2175.25	0	2.88
Low	A	2	rPtVPAPPPPtNWk	542	Unconsidered		0	0		N-Term(TMT6plex); T3(Phospho); T11(Phospho); K14(TMT6plex)	HCD	1	0	1	1			209600	605400	2.889	265900	1.269	237600	1.134	99280	0.474	218300	1.042	No Proteins	Not Used	16759	0.679	0.905		0.55	20	27	20	10	113	0	38	63	1751000	3	726.044	2176.12	0	3.08
High	A	2	sNSLDNVEQPSNWVNPR	349	Unambiguous	Vitellogenin-2 OS=Drosophila melanogaster GN=Yp2 PE=1 SV=2 - [VIT2_DROME]	1	1	P02844	N-Term(TMT6plex)	HCD	1	0	1	1			47280	354100	7.49	69150	1.463	52930	1.12	94280	1.994	58860	1.245	Unique	Used	22461	0	0.0652	102	0.013	14	27	20	27	124	0	0	133	1362000	2	1093.05	2185.09	0	1.87
Low	A	2	aRLsssRtsLSSsR	543	Unconsidered		0	0		N-Term(TMT6plex); S4(Phospho); S5(Phospho); S6(Phospho); T8(Phospho); S9(Phospho); S13(Phospho)	HCD	1	0	1	1			121800	506100	4.154	174200	1.43	103900	0.853	74630	0.613	129500	1.063	No Proteins	Not Used	19656	0.663	0.89		0.029	13	16	13	15	9	2	31	108	865100	3	735.258	2203.76	0	0.41
Low	A	2	wQPStsGGNHsVSyR	544	Unconsidered		0	0		N-Term(TMT6plex); T5(Phospho); S6(Phospho); S11(Phospho); Y14(Phospho)	HCD	1	0	1	1			1654			2027	1.225	1358	0.821	780.6	0.472	1626	0.983	No Proteins	Not Used	13925	0.49	0.797	19	0.056	13	17	13	13	11	0		300	0	3	737.931	2211.78	0	-4.95
Low	A	2	wQPsTsGGNHsVSyR	544	Unconsidered		0	0		N-Term(TMT6plex); S4(Phospho); S6(Phospho); S11(Phospho); Y14(Phospho)	HCD	1	0	1	2			1654			2027	1.225	1358	0.821	780.6	0.472	1626	0.983	No Proteins	Not Used	13925	0.49	0.797	19	0.056	13	17	13	13	11	0		300	0	3	737.931	2211.78	0	-4.95
Low	A	2	wQPstSGGNHsVSyR	544	Unconsidered		0	0		N-Term(TMT6plex); S4(Phospho); T5(Phospho); S11(Phospho); Y14(Phospho)	HCD	1	0	1	3			1654			2027	1.225	1358	0.821	780.6	0.472	1626	0.983	No Proteins	Not Used	13925	0.49	0.797	19	0.056	13	17	13	13	11	0		300	0	3	737.931	2211.78	0	-4.95
Low	A	2	mLTFQLAtHGsEkR	547	Unconsidered		0	0		N-Term(TMT6plex); T8(Phospho); S11(Phospho); K13(TMT6plex)	HCD	1	0	1	1			23930	914500	38.212	14200	0.593	35740	1.493	14720	0.615	50260	2.1	No Proteins	Not Used	17463	0.815	0.986	125	0.31	14	28	21	13	130	1	43	140	2572000	2	1119.05	2237.08	-0.01	-5.06
High	A	2	iHFPLVTYAPVISAEk	350	Unambiguous	Tubulin alpha-1 chain OS=Drosophila melanogaster GN=alphaTub84B PE=2 SV=1 - [TBA1_DROME]	2	1	P06603	N-Term(TMT6plex); K16(TMT6plex)	HCD	1	0	1	1	114200000		658900	2334000	3.543	940500	1.427	591100	0.897	570500	0.866	446300	0.677	Unique	Used	26222	0	0.0834		0.00075	18	25	18	37	78	0	40	56	2664000	3	748.45	2243.33	0	6.29
High	A	2	tITLEVEPSDTIENVk	351	Unambiguous	Polyubiquitin OS=Drosophila melanogaster GN=Ubi-p63E PE=3 SV=1 - [UBIQP_DROME]	3	1	P0CG69	N-Term(TMT6plex); K16(TMT6plex)	HCD	1	0	1	1	510500000		86710	876900	10.113	101800	1.174	87280	1.007	72530	0.836	92450	1.066	Unique	Used	25081	0	0.0589		1.1e-07	17	28	21	78	147	0	0	111	1785000	2	1123.63	2246.25	0	0.1
High	A	2	tITLEVEPSDTIENVk	351	Unambiguous	Polyubiquitin OS=Drosophila melanogaster GN=Ubi-p63E PE=3 SV=1 - [UBIQP_DROME]	3	1	P0CG69	N-Term(TMT6plex); K16(TMT6plex)	HCD	1	0	1	1	510500000		78130	654100	8.372	97740	1.251	68950	0.883	59110	0.757	74110	0.949	Unique	Used	25204	0	0.021	122	7.5e-06	16	28	21	60	149	0	0	114	3292000	2	1123.63	2246.26	0	2.27
High	A	2	tITLEVEPSDTIENVk	351	Unambiguous	Polyubiquitin OS=Drosophila melanogaster GN=Ubi-p63E PE=3 SV=1 - [UBIQP_DROME]	3	1	P0CG69	N-Term(TMT6plex); K16(TMT6plex)	HCD	1	0	1	1	1088000000		220700	1508000	6.834	344100	1.559	258900	1.173	150300	0.681	222800	1.01	Unique	Used	25202	0	0.0414	122	0.00077	15	28	21	40	149	0	25	52	4158000	3	749.425	2246.26	0	2.62
High	A	2	tITLEVEPSDTIENVk	351	Unambiguous	Polyubiquitin OS=Drosophila melanogaster GN=Ubi-p63E PE=3 SV=1 - [UBIQP_DROME]	3	1	P0CG69	N-Term(TMT6plex); K16(TMT6plex)	HCD	1	0	1	1	1088000000		253200	1947000	7.689	315800	1.247	214100	0.846	172100	0.68	246400	0.973	Unique	Used	25082	0	0.1	128	0.00052	16	28	21	41	141	0	39	52	3155000	3	749.427	2246.26	0	5.23
High	A	2	iTELGYccYYIHAk	355	Unambiguous	Putative ATP-dependent RNA helicase me31b OS=Drosophila melanogaster GN=me31B PE=1 SV=3 - [DDX6_DROME]	1	1	P23128	N-Term(TMT6plex); C7(Carbamidomethyl); C8(Carbamidomethyl); K14(TMT6plex)	HCD	1	0	1	1	135300000		319000	951100	2.981	346300	1.085	291900	0.915	234700	0.736	263900	0.827	Unique	Used	24186	0	0.0114		7.2e-05	16	27	20	49	118	0	51	60	3312000	3	750.392	2249.16	0	5.24
High	A	2	eAEAALWHQNLFNDLVR	356	Unambiguous	Pyruvate kinase OS=Drosophila melanogaster GN=PyK PE=2 SV=2 - [KPYK_DROME]	1	1	O62619	N-Term(TMT6plex)	HCD	1	0	1	1	125200000		378300	1762000	4.657	663300	1.753	438000	1.158	274800	0.726	314300	0.831	Unique	Used	26193	0	0.0219		0.00014	18	28	21	46	127	0	21	47	5238000	3	752.4	2255.19	0	4.21
High	A	2	tGAYcIPVLEQIDPTk	357	Unambiguous	Putative ATP-dependent RNA helicase me31b OS=Drosophila melanogaster GN=me31B PE=1 SV=3 - [DDX6_DROME]	1	1	P23128	N-Term(TMT6plex); C5(Carbamidomethyl); K16(TMT6plex)	HCD	1	0	1	1	165900000		780200	2004000	2.568	714400	0.916	681000	0.873	859100	1.101	581500	0.745	Unique	Used	26235	0	0.052	88	3.5e-05	16	27	20	52	103	0	7	49	7784000	3	755.088	2263.25	0	3.63
High	A	2	tGAYcIPVLEQIDPTk	357	Unambiguous	Putative ATP-dependent RNA helicase me31b OS=Drosophila melanogaster GN=me31B PE=1 SV=3 - [DDX6_DROME]	1	1	P23128	N-Term(TMT6plex); C5(Carbamidomethyl); K16(TMT6plex)	HCD	1	0	1	1	54240000		361800	1004000	2.776	301000	0.832	320700	0.886	411600	1.138	272200	0.752	Unique	Used	26240	0	0.0193	86	3.8e-08	20	26	20	81	100	0	0	94	3141000	2	1132.13	2263.25	0	3.83
High	A	2	lkEEAAATTAAAAAATTTSA	359	Unambiguous	60S ribosomal protein L3 OS=Drosophila melanogaster GN=RpL3 PE=2 SV=3 - [RL3_DROME]	1	1	O16797	N-Term(TMT6plex); K2(TMT6plex)	HCD	1	0	1	1	138900000		37160	220400	5.93	47570	1.28	37670	1.014	63860	1.718	63340	1.705	Unique	Used	23564	0	0.0103	99	2e-09	20	27	20	94	106	1	0	134	2118000	2	1140.13	2279.25	0	0.96
High	A	2	lkEEAAATTAAAAAATTTSA	359	Unambiguous	60S ribosomal protein L3 OS=Drosophila melanogaster GN=RpL3 PE=2 SV=3 - [RL3_DROME]	1	1	O16797	N-Term(TMT6plex); K2(TMT6plex)	HCD	1	0	1	1	319000000		207300	867300	4.184	286200	1.381	158600	0.765	198400	0.957	203300	0.981	Unique	Used	23561	0	0.153		0.002	15	27	20	34	102	1	25	65	3572000	3	760.424	2279.26	0	3.63
Low	A	2	sSTDLEkRMEDINER	548	Unconsidered		0	0		N-Term(TMT6plex); K7(TMT6plex)	HCD	1	0	1	1	120600000		28520	211400	7.413	48350	1.695	26490	0.929	16910	0.593	39970	1.402	No Proteins	Not Used	18213	0.815	1	141	0.13	21	28	21	18	149	2	0	133	1800000	2	1141.09	2281.17	-0.01	-4.85
Low	A	2	sSTDLEkRMEDINER	548	Unconsidered		0	0		N-Term(TMT6plex); K7(TMT6plex)	HCD	1	0	1	1	120600000		21810	114700	5.258	26380	1.21	17330	0.795	12990	0.595	24770	1.136	No Proteins	Not Used	18139	0.815	0.994	161	0.56	20	29	22	12	169	2	55	200	477700	2	1141.09	2281.18	0	-2.29
High	A	2	eIVHIQAGQcGNQIGAk	361	Unambiguous	Tubulin beta-1 chain OS=Drosophila melanogaster GN=betaTub56D PE=1 SV=2 - [TBB1_DROME]	1	1	Q24560	N-Term(TMT6plex); C10(Carbamidomethyl); K17(TMT6plex)	HCD	1	0	1	1	264400000		365400	1517000	4.153	342700	0.938	288500	0.789	176300	0.482	286100	0.783	Unique	Used	20324	0	0.0365		4e-06	16	28	21	63	151	0	24	66	3287000	3	761.091	2281.26	0	3.92
High	A	2	eLQELVQYPVEHPDk	362	Unambiguous	Transitional endoplasmic reticulum ATPase TER94 OS=Drosophila melanogaster GN=TER94 PE=1 SV=1 - [TERA_DROME]	1	1	Q7KN62	N-Term(TMT6plex); K15(TMT6plex)	HCD	1	0	1	1	323400000		199700	1792000	8.976	280700	1.406	176600	0.885	159300	0.798	219300	1.098	Unique	Used	24103	0	0.0772		0.0067	14	26	19	29	98	0	45	61	3147000	3	761.421	2282.25	0	2.83
High	A	2	vGINYQPPTVVPGGDLAk	363	Unambiguous	Tubulin alpha-1 chain OS=Drosophila melanogaster GN=alphaTub84B PE=2 SV=1 - [TBA1_DROME]	3	1	P06603	N-Term(TMT6plex); K18(TMT6plex)	HCD	1	0	1	1	821500000		139200	1087000	7.808	158800	1.14	146800	1.055	120000	0.862	123700	0.888	Unique	Used	25038	0	0.127		0.00065	15	26	19	39	93	0	30	85	3595000	2	1142.16	2283.31	0	0.73
High	A	2	vGINYQPPTVVPGGDLAk	363	Unambiguous	Tubulin alpha-1 chain OS=Drosophila melanogaster GN=alphaTub84B PE=2 SV=1 - [TBA1_DROME]	3	1	P06603	N-Term(TMT6plex); K18(TMT6plex)	HCD	1	0	1	1	801900000		499800	2226000	4.453	683600	1.368	504800	1.01	382800	0.766	473300	0.947	Unique	Used	24976	0	0.0687		0.00031	17	26	19	42	88	0	32	32	16210000	4	571.585	2283.32	0	2.27
High	A	2	vGINYQPPTVVPGGDLAk	363	Unambiguous	Tubulin alpha-1 chain OS=Drosophila melanogaster GN=alphaTub84B PE=2 SV=1 - [TBA1_DROME]	3	1	P06603	N-Term(TMT6plex); K18(TMT6plex)	HCD	1	0	1	1	1513000000		427900	2417000	5.648	524300	1.225	324100	0.757	278500	0.651	305800	0.715	Unique	Used	25000	0	0.0471		1.3e-05	16	26	19	55	87	0	7	25	16380000	3	761.777	2283.32	0	2.83
High	A	2	vGINYQPPTVVPGGDLAk	363	Unambiguous	Tubulin alpha-1 chain OS=Drosophila melanogaster GN=alphaTub84B PE=2 SV=1 - [TBA1_DROME]	3	1	P06603	N-Term(TMT6plex); K18(TMT6plex)	HCD	1	0	1	1	821500000		103900	540800	5.205	132900	1.279	101800	0.98	90450	0.87	90870	0.875	Unique	Used	24906	0	0.266		0.0078	14	26	19	27	86	0	0	101	885000	2	1142.17	2283.32	0.01	5.54
Low	A	2	mPFANEGNDPIAARLSk	550	Unconsidered		0	0		N-Term(TMT6plex); K17(TMT6plex)	HCD	1	0	1	1			95420	923000	9.673	164400	1.723	107000	1.122	92200	0.966	135000	1.415	No Proteins	Not Used	21211	0.789	0.968		0.52	15	28	21	11	142	1		53	0	3	763.747	2289.23	-0.01	-7.71
Low	A	2	rPLLmSAsssSITTVTR	551	Unconsidered		0	0		N-Term(TMT6plex); M5(Oxidation); S8(Phospho); S9(Phospho); S10(Phospho)	HCD	1	0	1	1	49980000		56670	294800	5.201	119400	2.107	107300	1.892	52430	0.925	56250	0.992	No Proteins	Not Used	23817	0.787	0.965		0.16	13	25	18	14	77	0	0	143	1138000	2	1146.53	2292.04	0.01	5.4
Low	A	2	rPLLmsAssSSITTVTR	551	Unconsidered		0	0		N-Term(TMT6plex); M5(Oxidation); S6(Phospho); S8(Phospho); S9(Phospho)	HCD	1	0	1	2	49980000		56670	294800	5.201	119400	2.107	107300	1.892	52430	0.925	56250	0.992	No Proteins	Not Used	23817	0.775	0.955		0.16	13	25	18	14	77	0	0	143	1138000	2	1146.53	2292.04	0.01	5.4
Low	A	2	rPLLmSAsssSITTVTR	551	Unconsidered		0	0		N-Term(TMT6plex); M5(Oxidation); S8(Phospho); S9(Phospho); S10(Phospho)	HCD	1	0	1	1	137500000		45030	197400	4.385	170700	3.79	139600	3.1	70170	1.558	46980	1.043	No Proteins	Not Used	23970	0.852	1		0.25	13	25	18	12	71	0	0	132	1040000	2	1146.53	2292.04	0.01	5.72
Low	A	2	rPLLmsAssSSITTVTR	551	Unconsidered		0	0		N-Term(TMT6plex); M5(Oxidation); S6(Phospho); S8(Phospho); S9(Phospho)	HCD	1	0	1	2	137500000		45030	197400	4.385	170700	3.79	139600	3.1	70170	1.558	46980	1.043	No Proteins	Not Used	23970	0.815	1		0.25	13	25	18	12	71	0	0	132	1040000	2	1146.53	2292.04	0.01	5.72
Low	A	2	gIyHLDINNTAASTASk	555	Unconsidered		0	0		N-Term(TMT6plex); Y3(Phospho); K17(TMT6plex)	HCD	1	0	1	1	565400000		31340	129600	4.134	46720	1.491	32300	1.031	23420	0.747	27750	0.885	No Proteins	Not Used	25747	0.641	0.878		0.64	13	28	21	10	134	0	37	186	896400	2	1157.59	2314.17	-0.01	-6.91
High	A	2	mSATFIGNSTAIQELFk	367	Unambiguous	Tubulin beta-1 chain OS=Drosophila melanogaster GN=betaTub56D PE=1 SV=2 - [TBB1_DROME]|Tubulin beta-2 chain OS=Drosophila hydei GN=betaTub85D PE=2 SV=1 - [TBB2_DROHY]	3	2	Q24560;P61858	N-Term(TMT6plex); K17(TMT6plex)	HCD	1	0	1	1	17840000		374300	1180000	3.153	508900	1.36	313400	0.837	227100	0.607	342800	0.916	Not Unique	Not Used	26590	0	0.0827	103	0.0012	15	27	20	37	116	0	17	51	2581000	3	772.764	2316.28	0	4.44
Low	A	2	aVLSQPsmALVMsLLDSR	556	Unconsidered		0	0		N-Term(TMT6plex); S7(Phospho); M8(Oxidation); S13(Phospho)	HCD	1	0	1	1	5028000		3021	12130	4.015	7048	2.333	2512	0.832	1887	0.625	4260	1.41	No Proteins	Not Used	14159	0.492	0.798	115	0.44	17	28	21	12	136	0	7	300	760000	4	581.531	2323.1	0	-1.73
Low	A	2	ysAAHLRPItRLIAk	557	Unconsidered		0	0		N-Term(TMT6plex); S2(Phospho); T10(Phospho); K15(TMT6plex)	HCD	1	0	1	1	60330000		193600	1181000	6.1	250800	1.295	176900	0.914	118600	0.613	216100	1.116	No Proteins	Not Used	22982	0.781	0.959	102	0.48	13	27	20	10	101	1	59	67	2664000	3	776.76	2328.27	0	-4.17
Low	A	2	ySAAHLRPItRLIAk	557	Unconsidered		0	0		N-Term(TMT6plex); Y1(Phospho); T10(Phospho); K15(TMT6plex)	HCD	1	0	1	2	60330000		193600	1181000	6.1	250800	1.295	176900	0.914	118600	0.613	216100	1.116	No Proteins	Not Used	22982	0.623	0.867	102	0.48	13	27	20	10	101	1	59	67	2664000	3	776.76	2328.27	0	-4.17
Low	A	2	skHsSSRHSSSSSSk	559	Unconsidered		0	0		N-Term(TMT6plex); K2(TMT6plex); S4(Phospho); K15(TMT6plex)	HCD	1	0	1	1	954700		3350	2742	0.818	7110	2.122	3051	0.911	2777	0.829	2778	0.829	No Proteins	Not Used	14196	0.131	0.523	114	0.17	18	28	21	16	142	2	64	300	76110	3	781.742	2343.21	0	3.43
Low	A	2	gFIGPNQPYGDNRYVRDR	560	Unconsidered		0	0		N-Term(TMT6plex)	HCD	1	0	1	1														No Proteins	Not Used		0.815	0.99	125	0.68	21	28	21	10	137	2	42	300	274900	3	785.067	2353.19	0	-5.88
Low	A	2	qQRSIVTGGEELQRsk	561	Unconsidered		0	0		N-Term(TMT6plex); S15(Phospho); K16(TMT6plex)	HCD	1	0	1	1	26210000		109400	995300	9.095	124700	1.14	97690	0.893	66310	0.606	121600	1.111	No Proteins	Not Used	20012	0.84	1		0.53	15	29	22	12	161	2	42	75	1324000	3	785.429	2354.27	0	6.1
High	A	2	gAGTIDASHAAAIAAVEAATk	368	Unambiguous	Pyruvate kinase OS=Drosophila melanogaster GN=PyK PE=2 SV=2 - [KPYK_DROME]	1	1	O62619	N-Term(TMT6plex); K21(TMT6plex)	HCD	1	0	1	1	879100000		367300	978300	2.663	374400	1.019	290000	0.79	172500	0.47	269800	0.735	Unique	Used	24603	0	0.00523	139	9.5e-06	16	28	21	59	143	0	26	72	4568000	3	785.444	2354.32	0	4.4
Low	A	2	rPsSNcDPyAVcNAIVR	562	Unconsidered		0	0		N-Term(TMT6plex); S3(Phospho); C6(Carbamidomethyl); Y9(Phospho); C12(Carbamidomethyl)	HCD	1	0	1	1						1974		781.4		663.3		1099		No Proteins	Not Used	14143	0.816	1	66	0.19	13	23	16	11	46	0	48	300	118700	2	1184.52	2368.03	0	3.92
High	A	2	tLIDALDAILPPARPTDk	369	Unambiguous	Elongation factor 1-alpha 1 OS=Drosophila melanogaster GN=Ef1alpha48D PE=1 SV=2 - [EF1A1_DROME]	1	1	P08736	N-Term(TMT6plex); K18(TMT6plex)	HCD	1	0	1	1	105700000		506100	1871000	3.696	669300	1.322	479100	0.947	776100	1.533	437500	0.864	Unique	Used	26654	0	0.00763		8.1e-06	15	22	15	54	37	0	0	35	8105000	3	793.475	2378.41	0	1.67
Low	A	2	msGcGQRsLLDIISSAER	563	Unconsidered		0	0		M1(Oxidation); N-Term(TMT6plex); S2(Phospho); C4(Carbamidomethyl); S8(Phospho)	HCD	1	0	1	1	62640000		44860	71310	1.59	63050	1.406	52080	1.161	23910	0.533	38710	0.863	No Proteins	Not Used	14726	0.773	0.953	37	0.1	13	23	16	13	41	1	0	108	1807000	3	795.685	2385.04	-0.01	-6.44
Middle	A	2	vAPEEHPVLLTEAPLNPk	370	Unambiguous	Actin-42A OS=Drosophila melanogaster GN=Act42A PE=1 SV=3 - [ACT2_DROME]	6	1	P02572	N-Term(TMT6plex); K18(TMT6plex)	HCD	1	0	1	1	397900000		22780	182400	8.006	38180	1.676	26450	1.161	20740	0.91	26080	1.145	Unique	Used	23951	0.011	0.298		0.013	14	25	18	25	76	0		237	0	2	1206.7	2412.4	0	2.56
Low	A	2	vAPEEHPVLLTEAPLNPk	370	Unconsidered	Actin-42A OS=Drosophila melanogaster GN=Act42A PE=1 SV=3 - [ACT2_DROME]	6	1	P02572	N-Term(TMT6plex); K18(TMT6plex)	HCD	1	0	1	1	373200000		255300	1237000	4.846	351300	1.376	197500	0.774	152900	0.599	273700	1.072	Redundant	Not Used	23804	0.055	0.411		0.0021	15	25	18	32	72	0	35	37	2558000	5	483.285	2412.4	0	3.18
High	A	2	vAPEEHPVLLTEAPLNPk	370	Unambiguous	Actin-42A OS=Drosophila melanogaster GN=Act42A PE=1 SV=3 - [ACT2_DROME]	6	1	P02572	N-Term(TMT6plex); K18(TMT6plex)	HCD	1	0	1	1	7575000000		316000	1656000	5.241	384200	1.216	297500	0.942	242500	0.767	330100	1.045	Unique	Used	23771	0	0.0479		0.00024	15	25	18	42	72	0	26	54	2331000	3	804.804	2412.4	0	3.26
Middle	A	2	vAPEEHPVLLTEAPLNPk	370	Unambiguous	Actin-42A OS=Drosophila melanogaster GN=Act42A PE=1 SV=3 - [ACT2_DROME]	6	1	P02572	N-Term(TMT6plex); K18(TMT6plex)	HCD	1	0	1	1	8482000000		398600	2741000	6.875	617300	1.549	385300	0.967	303800	0.762	393700	0.988	Unique	Used	23774	0.011	0.294		0.0011	15	26	19	36	94	0	34	54	3726000	4	603.856	2412.4	0	4.32
Middle	A	2	vAPEEHPVLLTEAPLNPk	370	Unambiguous	Actin-42A OS=Drosophila melanogaster GN=Act42A PE=1 SV=3 - [ACT2_DROME]	6	1	P02572	N-Term(TMT6plex); K18(TMT6plex)	HCD	1	0	1	1	8482000000		368400	2894000	7.857	508500	1.38	337200	0.915	341700	0.927	420200	1.141	Unique	Used	23927	0.024	0.343	58	0.0021	16	26	19	34	95	0	20	32	14410000	4	603.856	2412.4	0	4.62
High	A	2	vAPEEHPVLLTEAPLNPk	370	Unambiguous	Actin-42A OS=Drosophila melanogaster GN=Act42A PE=1 SV=3 - [ACT2_DROME]	6	1	P02572	N-Term(TMT6plex); K18(TMT6plex)	HCD	1	0	1	1	397900000		42660	831000	19.481	25300	0.593	41410	0.971	42770	1.003	44010	1.032	Unique	Used	23796	0	0.0164		3.5e-06	16	26	19	61	95	0	0	149	1561000	2	1206.7	2412.4	0.01	4.68
Low	A	2	mmRIGsPSSWAESPGSyR	564	Unconsidered		0	0		N-Term(TMT6plex); M1(Oxidation); M2(Oxidation); S6(Phospho); Y17(Phospho)	HCD	1	0	1	1			6810	12730	1.87	10790	1.585	7843	1.152	4756	0.698	8667	1.273	No Proteins	Not Used	14594	0.062	0.431	38	0.19	16	23	16	10	40	1		300	0	3	807.34	2420	0	1.18
Low	A	2	yESDGVARSEELEEAkR	565	Unconsidered		0	0		N-Term(TMT6plex); K16(TMT6plex)	HCD	1	0	1	1			136500	724300	5.307	180700	1.324	128500	0.941	121500	0.89	125100	0.916	No Proteins	Not Used	23650	0.808	0.979	112	0.34	13	28	21	13	137	2	33	75	1975000	3	809.429	2426.27	0.01	6.31
Low	A	2	eLQLtIDtRLAYRNk	566	Unconsidered		0	0		N-Term(TMT6plex); T5(Phospho); T8(Phospho); K15(TMT6plex)	HCD	1	0	1	1			159400	797700	5.004	199200	1.25	137700	0.863	119600	0.75	149400	0.937	No Proteins	Not Used	23816	0.753	0.944	211	0.38	15	29	22	13	163	2	0	70	1191000	3	818.095	2452.27	0	-2.44
High	A	2	dLYANTVLSGGTTmYPGIADR	376	Unambiguous	Actin-42A OS=Drosophila melanogaster GN=Act42A PE=1 SV=3 - [ACT2_DROME]	2	1	P02572	N-Term(TMT6plex); M14(Oxidation)	HCD	1	0	1	1	90680000		147700	768200	5.201	201100	1.361	140100	0.949	103700	0.702	151400	1.025	Unique	Used	24780	0	0.103		0.00027	15	29	22	45	159	0	0	64	2945000	3	820.746	2460.22	0	-2.22
High	A	2	dLYANTVLSGGTTmYPGIADR	376	Unambiguous	Actin-42A OS=Drosophila melanogaster GN=Act42A PE=1 SV=3 - [ACT2_DROME]	2	1	P02572	N-Term(TMT6plex); M14(Oxidation)	HCD	1	0	1	1			33980	263100	7.744	53960	1.588	38520	1.134	32380	0.953	39950	1.176	Unique	Used	24777	0	0.098		0.0077	16	29	22	30	167	0		152	0	2	1230.62	2460.22	0	-1.42
Low	A	2	icLASSATSTAQRsIALTAPR	567	Unconsidered		0	0		N-Term(TMT6plex); C2(Carbamidomethyl); S14(Phospho)	HCD	1	0	1	1			19310	68870	3.566	25250	1.307	17250	0.893	13040	0.675	18970	0.982	No Proteins	Not Used	17631	0.879	1	201	0.68	17	28	21	10	152	1		184	0	2	1242.64	2484.27	-0.01	-5.67
High	A	2	gIINDLQIAGNTSDDmGWk	378	Unambiguous	Putative ATP-dependent RNA helicase me31b OS=Drosophila melanogaster GN=me31B PE=1 SV=3 - [DDX6_DROME]	1	1	P23128	N-Term(TMT6plex); M16(Oxidation); K19(TMT6plex)	HCD	1	0	1	1	228200000		336700	1621000	4.814	331600	0.985	295000	0.876	480200	1.426	238700	0.709	Unique	Used	26047	0	0.00161	208	3.9e-08	22	29	22	84	178	0	0	68	8040000	3	841.438	2522.3	0	1.85
High	A	2	eAFSLFDkDGDGTITTk	379	Unambiguous	Calmodulin OS=Drosophila melanogaster GN=Cam PE=1 SV=2 - [CALM_DROME]	1	1	P62152	N-Term(TMT6plex); K8(TMT6plex); K17(TMT6plex)	HCD	1	0	1	1	482400000		121400	1415000	11.658	119600	0.986	125100	1.031	96920	0.799	105200	0.866	Unique	Used	25365	0	0.122		0.013	14	27	20	26	112	1	59	92	1567000	3	844.803	2532.4	0	5.91
High	A	2	aAFDDAIAELDTLSEESYk	380	Unambiguous	14-3-3 protein epsilon OS=Drosophila melanogaster GN=14-3-3epsilon PE=1 SV=2 - [1433E_DROME]	1	1	P92177	N-Term(TMT6plex); K19(TMT6plex)	HCD	1	0	1	1			202200	1022000	5.055	347800	1.72	236500	1.169	159600	0.789	245100	1.212	Unique	Used	26725	0	0.0222	201	1.1e-05	20	30	23	60	207	0	30	49	2923000	3	849.436	2546.29	0	0.88
Low	A	2	rRGGsPADAAEAGNEFALVk	568	Unconsidered		0	0		N-Term(TMT6plex); S5(Phospho); K20(TMT6plex)	HCD	1	0	1	1	96240000		231400	1045000	4.516	288300	1.246	158400	0.685	148700	0.643	182400	0.788	No Proteins	Not Used	26003	0.46	0.763		0.26	13	28	21	14	131	2	23	61	6020000	3	852.106	2554.3	-0.01	-5.91
Low	A	2	rRGGsPADAAEAGNEFALVk	568	Unconsidered		0	0		N-Term(TMT6plex); S5(Phospho); K20(TMT6plex)	HCD	1	0	1	1	103200000		120400	510600	4.242	158500	1.317	62820	0.522	80180	0.666	104300	0.867	No Proteins	Not Used	26001	0.832	1	132	0.31	13	28	21	13	130	2	0	97	5226000	2	1277.66	2554.31	0	-3.68
Low	A	2	qEmSESESGRDIFSsLAk	570	Unconsidered		0	0		N-Term(TMT6plex); M3(Oxidation); S15(Phospho); K18(TMT6plex)	HCD	1	0	1	1			16370	561900	34.315	12740	0.778	23730	1.449	11930	0.729	31620	1.931	No Proteins	Not Used	17495	0.768	0.951	130	0.76	18	28	21	10	154	1	30	220	1201000	2	1278.11	2555.22	0	2.9
Low	A	2	qEmSESESGRDIFsSLAk	570	Unconsidered		0	0		N-Term(TMT6plex); M3(Oxidation); S14(Phospho); K18(TMT6plex)	HCD	1	0	1	2			16370	561900	34.315	12740	0.778	23730	1.449	11930	0.729	31620	1.931	No Proteins	Not Used	17495	0.717	0.927	130	0.76	18	28	21	10	154	1	30	220	1201000	2	1278.11	2555.22	0	2.9
High	A	2	gWERPSPIQEAAIPIALSGk	381	Unambiguous	Putative ATP-dependent RNA helicase me31b OS=Drosophila melanogaster GN=me31B PE=1 SV=3 - [DDX6_DROME]	1	1	P23128	N-Term(TMT6plex); K20(TMT6plex)	HCD	1	0	1	1	802800000		637600	1813000	2.844	502800	0.789	583700	0.915	869800	1.364	299300	0.469	Unique	Used	25930	0	0.0729		0.00039	16	25	18	40	75	0	7	49	3041000	4	645.373	2578.47	0	-2.32
High	A	2	gWERPSPIQEAAIPIALSGk	381	Unambiguous	Putative ATP-dependent RNA helicase me31b OS=Drosophila melanogaster GN=me31B PE=1 SV=3 - [DDX6_DROME]	1	1	P23128	N-Term(TMT6plex); K20(TMT6plex)	HCD	1	0	1	1	483200000		587000	1919000	3.268	348600	0.594	628600	1.071	841800	1.434	290000	0.494	Unique	Used	25933	0	0.0118		0.00021	15	25	18	42	71	0	65	68	7106000	3	860.164	2578.48	0	0.27
High	A	2	aGkPVIcATQmLESmVk	383	Unambiguous	Pyruvate kinase OS=Drosophila melanogaster GN=PyK PE=2 SV=2 - [KPYK_DROME]	1	1	O62619	N-Term(TMT6plex); K3(TMT6plex); C7(Carbamidomethyl); M11(Oxidation); M15(Oxidation); K17(TMT6plex)	HCD	1	0	1	1	162400000		200300	644500	3.218	217300	1.085	173900	0.868	121700	0.608	151000	0.754	Unique	Used	23714	0	0.122		0.0033	14	26	19	31	91	0	21	76	1308000	3	861.485	2582.44	0	3.09
Low	A	2	sStQLAHGGPGGsHsGAPINRR	572	Unconsidered		0	0		N-Term(TMT6plex); T3(Phospho); S13(Phospho); S15(Phospho)	HCD	1	0	1	1	2329000000		37090	121300	3.27	30150	0.813	23480	0.633	15320	0.413	23160	0.624	No Proteins	Not Used	15880	0.596	0.856	53	0.22	13	24	17	11	52	1	0	114	1124000	3	871.712	2613.12	0	-4.64
High	A	2	iGINYEkPAFVPDGDLAk	384	Unambiguous	Tubulin alpha-4 chain OS=Drosophila melanogaster GN=alphaTub67C PE=3 SV=1 - [TBA4_DROME]	1	1	P06606	N-Term(TMT6plex); K7(TMT6plex); K18(TMT6plex)	HCD	1	0	1	1	290400000		171600	546600	3.185	237100	1.382	192300	1.12	98470	0.574	134100	0.781	Unique	Used	25472	0	0.18	62	0.051	14	25	18	18	70	0	46	94	1456000	3	878.842	2634.51	0	0.67
High	A	2	iGINYEkPAFVPDGDLAk	384	Unambiguous	Tubulin alpha-4 chain OS=Drosophila melanogaster GN=alphaTub67C PE=3 SV=1 - [TBA4_DROME]	1	1	P06606	N-Term(TMT6plex); K7(TMT6plex); K18(TMT6plex)	HCD	1	0	1	1	251800000		372600	1069000	2.87	520700	1.398	352200	0.945	206300	0.554	461700	1.239	Unique	Used	25506	0	0.284	47	0.023	14	24	17	21	54	0	77	60	4201000	4	659.385	2634.52	0	2.05
Low	A	2	itIsGGGGGGcGAGGGGsATGNYQR	573	Unconsidered		0	0		N-Term(TMT6plex); T2(Phospho); S4(Phospho); C11(Carbamidomethyl); S18(Phospho)	HCD	0.2857	0	1	1						904.4								No Proteins	Not Used	13988	0.103	0.476	65	0.086	14	23	16	14	44	0	66	253	780200	3	880.025	2638.06	0.01	9.23
Low	A	2	itIsGGGGGGcGAGGGGSAtGNYQR	573	Unconsidered		0	0		N-Term(TMT6plex); T2(Phospho); S4(Phospho); C11(Carbamidomethyl); T20(Phospho)	HCD	0.2857	0	1	2						904.4								No Proteins	Not Used	13988	0.09	0.447	65	0.092	14	23	16	14	44	0	66	253	780200	3	880.025	2638.06	0.01	9.23
Low	A	2	itIsGGGGGGcGAGGGGSATGNyQR	573	Unconsidered		0	0		N-Term(TMT6plex); T2(Phospho); S4(Phospho); C11(Carbamidomethyl); Y23(Phospho)	HCD		0.2857	3	3						904.4								No Proteins	Not Used	13988			65	0.22	14	23	16	10	44	0	66	253	780200	3	880.025	2638.06	0.01	9.23
Low	A	2	kLSIHSGESFRSHAGHVtR	576	Unconsidered		0	0		N-Term(TMT6plex); K1(TMT6plex); T18(Phospho)	HCD	1	0	1	1			2424	1545	0.637	4323	1.783	2363	0.975	1520	0.627	915.3	0.378	No Proteins	Not Used	14155	0.315	0.668	136	0.16	15	27	20	16	121	2		300	0	3	882.137	2644.4	0	3.58
Low	A	2	vSGHGLGGRSQHLALLmSQALHR	577	Unconsidered		0	0		N-Term(TMT6plex); M17(Oxidation)	HCD	1	0	1	1	18380000		128300	533200	4.155	149100	1.162	115400	0.899	84820	0.661	104700	0.816	No Proteins	Not Used	25703	0.523	0.814	189	0.83	16	30	23	11	205	1	56	87	1818000	3	890.818	2670.44	-0.01	-6.35
Low	A	2	kIPALLEtIHEsMLNk	578	Unconsidered		0	0		N-Term(TMT6plex); K1(TMT6plex); T8(Phospho); S12(Phospho); K16(TMT6plex)	HCD	1	0	1	1			123000	893200	7.265	169700	1.38	111500	0.907	85630	0.696	144300	1.174	No Proteins	Not Used	24272	0.478	0.781		0.4	13	28	21	13	142	1	0	77	1568000	3	895.49	2684.46	0	3.58
Low	A	2	dLyNMSGSPStRAVMmTAk	579	Unconsidered		0	0		N-Term(TMT6plex); Y3(Phospho); T11(Phospho); M16(Oxidation); K19(TMT6plex)	HCD	1	0	1	1	85820000		8154	17720	2.173	14560	1.786	7344	0.901	6078	0.745	7435	0.912	No Proteins	Not Used	14256	0.852	1	111	0.36	16	26	19	11	97	1	13	300	187300	4	674.313	2694.23	0	5.26
Low	A	2	nHVVPGSEFLEGYsINVtk	580	Unconsidered		0	0		N-Term(TMT6plex); S14(Phospho); T18(Phospho); K19(TMT6plex)	HCD	1	0	1	1	1263000		1804	1864	1.033	5376	2.98	2145	1.189	1718	0.952	2223	1.232	No Proteins	Not Used	14315	0.753	0.943	108	0.34	15	28	21	13	148	0	66	300	206400	3	903.434	2708.29	-0.01	-9.34
Low	A	2	mMGRVPmSSVVNIkPFPFNm	581	Unconsidered		0	0		N-Term(TMT6plex); M7(Oxidation); K14(TMT6plex); M20(Oxidation)	HCD	1	0	1	1	95250000		102800	961000	9.346	162900	1.584	102300	0.995	102800	1	148100	1.44	No Proteins	Not Used	24350	0.879	1	155	0.56	17	29	22	12	162	1	24	78	1049000	3	924.829	2772.47	0.01	8.78
Low	A	2	iIASNSHLYSLGGYNPRSAmSASR	582	Unconsidered		0	0		N-Term(TMT6plex); M20(Oxidation)	HCD	1	0	1	1			29860	43240	1.448	43130	1.445	26940	0.902	14340	0.48	28960	0.97	No Proteins	Not Used	18373	0.732	0.934	184	0.16	19	29	22	18	190	1		251	0	2	1399.22	2797.43	0	2
Low	A	2	vsLIREVVRLNVPQLVsEDFR	583	Unconsidered		0	0		N-Term(TMT6plex); S2(Phospho); S17(Phospho)	HCD	1	0	1	1			68730	364000	5.296	87740	1.277	61160	0.89	51180	0.745	61840	0.9	No Proteins	Not Used	25149	0.815	0.998	160	0.61	17	28	21	11	149	2	34	98	1159000	3	953.165	2857.48	0	-4.86
Low	A	2	gtAssSSSsGtAAtVAAGsRk	584	Unconsidered		0	0		N-Term(TMT6plex); T2(Phospho); S4(Phospho); S5(Phospho); S9(Phospho); T11(Phospho); T14(Phospho); S19(Phospho); K21(TMT6plex)	HCD	1	0	1	1			2118	720	0.34	2937	1.387	975.4	0.46	1726	0.815	2053	0.969	No Proteins	Not Used	14127	0.633	0.87	26	0.065	13	19	13	12	18	1	34	300	125800	3	953.671	2859	0	3.5
Low	A	2	rVNQAAALNNSSAGETLAHDNAsPR	585	Unconsidered		0	0		N-Term(TMT6plex); S23(Phospho)	HCD	1	0	1	1	8357000		11060	144800	13.09	15720	1.422	12250	1.108	6246	0.565	13820	1.25	No Proteins	Not Used	17844	0.89	1	199	0.8	22	29	22	10	175	1	50	224	1104000	2	1437.19	2873.38	0	-2.67
Low	A	2	lDykGmARPSVLRtLsk	586	Unconsidered		0	0		N-Term(TMT6plex); Y3(Phospho); K4(TMT6plex); M6(Oxidation); T14(Phospho); S16(Phospho); K17(TMT6plex)	HCD	1	0	1	1	5658000		79630	429300	5.392	85300	1.071	67610	0.849	58230	0.731	68840	0.865	No Proteins	Not Used	25106	0.815	0.987	245	0.68	17	29	22	11	166	2	58	95	1767000	3	960.157	2878.46	0	-4.08
Low	A	2	fVHRDLATRNcLINEHMAVk	587	Unconsidered		0	0		N-Term(TMT6plex); C11(Carbamidomethyl); K20(TMT6plex)	HCD	1	0	1	1	408900000		7169	30420	4.244	13520	1.887	2232	0.311	3076	0.429	7109	0.992	No Proteins	Not Used	16640	0.815	0.99	88	0.58	21	28	21	11	144	2	0	124	3182000	2	1441.79	2882.56	0	-0.4
Low	A	2	ksQtLPALsNPEkSNk	588	Unconsidered		0	0		N-Term(TMT6plex); K1(TMT6plex); S2(Phospho); T4(Phospho); S9(Phospho); K13(TMT6plex); K16(TMT6plex)	HCD	0.0909	0	1	1			15100	32030	2.122	14970	0.991	13090	0.867	5185	0.343	12990	0.86	No Proteins	Not Used	18218	0.785	0.962	187	0.7	20	29	22	11	165	2		167	0	2	1449.74	2898.48	-0.01	-4.69
Low	A	2	eLPENAQNyVRFLESELSVPVR	589	Unconsidered		0	0		N-Term(TMT6plex); Y9(Phospho)	HCD		0.0909	2	2			15100	32030	2.122	14970	0.991	13090	0.867	5185	0.343	12990	0.86	No Proteins	Not Used	18218			187	0.78	20	29	22	10	165	1		167	0	2	1449.74	2898.48	0.01	7.38
High	A	2	gSLEIVYVDYENIVNVVkPGNR	386	Unambiguous	Pyruvate kinase OS=Drosophila melanogaster GN=PyK PE=2 SV=2 - [KPYK_DROME]	1	1	O62619	N-Term(TMT6plex); K18(TMT6plex)	HCD	1	0	1	1	30600000		331200	835300	2.522	488800	1.476	288200	0.87	187700	0.567	303600	0.916	Unique	Used	26574	0	0.0581		0.0086	14	26	19	27	85	0	67	48	3731000	4	734.665	2935.64	0	3.45
Low	A	2	aAQQPGFQSSLRGTGAGGGGVGSGGGsk	590	Unconsidered		0	0		N-Term(TMT6plex); S27(Phospho); K28(TMT6plex)	HCD	1	0	1	1	163000000		63500	658100	10.365	89370	1.408	77280	1.217	57100	0.899	71170	1.121	No Proteins	Not Used	24367	0.836	1	207	0.5	13	29	22	12	161	1	53	107	2048000	3	991.161	2971.47	0	-3.99
Low	A	2	sGAAVSTLGHTGAGTAPAQHVRtGHLSR	591	Unconsidered		0	0		N-Term(TMT6plex); T23(Phospho)	HCD	1	0	1	1			14090	222800	15.812	18330	1.301	19960	1.416	15180	1.077	20070	1.424	No Proteins	Not Used	25007	0.75	0.941		0.33	17	28	21	14	153	1	0	202	1368000	2	1503.78	3006.55	0.01	9.62
Low	A	2	fVPSVDINANVQIGFNAQVLstGLR	592	Unconsidered		0	0		N-Term(TMT6plex); S21(Phospho); T22(Phospho)	HCD	1	0	1	1	98080000		19160	87850	4.586	33650	1.757	17650	0.921	13320	0.695	21690	1.132	No Proteins	Not Used	17929	0.879	1	175	0.73	19	29	22	11	168	0	54	300	1379000	2	1524.76	3048.5	-0.01	-4.33
Low	A	2	qHSPGALTDLRSALVNNtIFASLAVR	593	Unconsidered		0	0		N-Term(TMT6plex); T18(Phospho)	HCD	1	0	1	1			80660	355900	4.413	82730	1.026	72080	0.894	70370	0.873	60170	0.746	No Proteins	Not Used	25197	0.437	0.75	142	0.65	19	29	22	11	166	1	0	136	1150000	3	1020.88	3060.63	0	2.75
Low	A	2	mVtPQSPtPMFNGLDDDLYSDAk	594	Unconsidered		0	0		N-Term(TMT6plex); M1(Oxidation); T3(Phospho); T8(Phospho); K23(TMT6plex)	HCD	1	0	1	1	337700000		58520	274600	4.692	87350	1.493	54830	0.937	33270	0.569	68530	1.171	No Proteins	Not Used	16651	0.108	0.495	134	0.3	16	28	21	14	145	0	8	68	4619000	4	794.859	3176.41	0	4.18
Low	A	2	mVtPQsPTPMFNGLDDDLYSDAk	594	Unconsidered		0	0		N-Term(TMT6plex); M1(Oxidation); T3(Phospho); S6(Phospho); K23(TMT6plex)	HCD	1	0	1	2	337700000		58520	274600	4.692	87350	1.493	54830	0.937	33270	0.569	68530	1.171	No Proteins	Not Used	16651	0.169	0.568	134	0.3	16	28	21	14	145	0	8	68	4619000	4	794.859	3176.41	0	4.18
Low	A	2	qELALELYRsRHGVGtGTLNSVGTLR	596	Unconsidered		0	0		N-Term(TMT6plex); S10(Phospho); T16(Phospho)	HCD	1	0	1	1	1517000000		191600	893200	4.662	250900	1.309	144900	0.756	145500	0.759	174100	0.909	No Proteins	Not Used	24231	0.879	1	169	0.93	19	29	22	10	198	2	7	35	9383000	4	804.903	3216.59	-0.01	-7.62
Low	A	2	nLTVEQmtDLYSkDILTGIEVNGR	597	Unconsidered		0	0		N-Term(TMT6plex); M7(Oxidation); T8(Phospho); K13(TMT6plex)	HCD	0.1538	0	1	1			17200	88140	5.124	26760	1.555	15810	0.919	17090	0.994	22330	1.298	No Proteins	Not Used	17565	0.815	0.995	194	0.61	18	30	23	13	223	1	45	143	1747000	3	1088.56	3263.67	0	0.73
Low	A	2	nLTVEQmTDLYSkDILtGIEVNGR	597	Unconsidered		0	0		N-Term(TMT6plex); M7(Oxidation); K13(TMT6plex); T17(Phospho)	HCD		0.1538	2	2			17200	88140	5.124	26760	1.555	15810	0.919	17090	0.994	22330	1.298	No Proteins	Not Used	17565			194	0.86	18	30	23	11	223	1	45	143	1747000	3	1088.56	3263.67	0	0.73
Low	A	2	nLTVEQmTDLYskDILTGIEVNGR	597	Unconsidered		0	0		N-Term(TMT6plex); M7(Oxidation); S12(Phospho); K13(TMT6plex)	HCD		0.2308	3	3			17200	88140	5.124	26760	1.555	15810	0.919	17090	0.994	22330	1.298	No Proteins	Not Used	17565			194	1.1	18	30	23	10	223	1	45	143	1747000	3	1088.56	3263.67	0	0.73
Low	A	2	lPATkSsLsGGSGSSVLSTEQQLFDVR	600	Unconsidered		0	0		N-Term(TMT6plex); K5(TMT6plex); S7(Phospho); S9(Phospho)	HCD	1	0	1	1			6306	84300	13.367	7429	1.178	7216	1.144	3276	0.519	5273	0.836	No Proteins	Not Used	17571	0.879	1	214	1	23	31	24	11	278	1	34	280	1554000	2	1685.33	3369.66	-0.01	-3.69
Low	A	2	tFmFGVSkVEEPkTVSFGTGIk	601	Unconsidered		0	0		N-Term(TMT6plex); T1(Phospho); M3(Oxidation); K8(TMT6plex); K13(TMT6plex); K22(TMT6plex)	HCD	1	0	1	1			449800	745500	1.657	685500	1.524	528900	1.176	206900	0.46	543700	1.209	No Proteins	Not Used	19706	0.89	1	156	0.17	21	28	21	16	143	2	78	10	11890000	5	681.172	3401.83	-0.01	-9.36
Low	A	2	sttsAINsPsPLccNGGLsILNccR	602	Unconsidered		0	0		N-Term(TMT6plex); T2(Phospho); T3(Phospho); S4(Phospho); S8(Phospho); S10(Phospho); C13(Carbamidomethyl); C14(Carbamidomethyl); S19(Phospho); C23(Carbamidomethyl); C24(Carbamidomethyl)	HCD	1	0	1	1			794.3			3716	4.679	720	0.907	1075	1.354	3078	3.875	No Proteins	Not Used	14024	0.323	0.685		0.079	13	17	13	11	11	0		245	0	3	1150.07	3448.19	0	-0.01
Low	A	2	sTtsAINsPsPLccNGGLsILNccR	602	Unconsidered		0	0		S1(Phospho); N-Term(TMT6plex); T3(Phospho); S4(Phospho); S8(Phospho); S10(Phospho); C13(Carbamidomethyl); C14(Carbamidomethyl); S19(Phospho); C23(Carbamidomethyl); C24(Carbamidomethyl)	HCD	1	0	1	2			794.3			3716	4.679	720	0.907	1075	1.354	3078	3.875	No Proteins	Not Used	14024	0.323	0.685		0.079	13	17	13	11	11	0		245	0	3	1150.07	3448.19	0	-0.01
Low	A	2	mWEPDTVcSYQVGLHRkQHLEDtR	604	Unconsidered		0	0		N-Term(TMT6plex); C8(Carbamidomethyl); K17(TMT6plex); T23(Phospho)	HCD	1	0	1	1	117500000		5130	47730	9.303	9248	1.803	4476	0.873	3120	0.608	7749	1.51	No Proteins	Not Used	18067	0.871	1	187	0.86	18	30	23	11	219	2	0	300	464900	2	1762.36	3523.71	0.01	2.9
Low	A	2	mSLRVmSPAmLNAWsQTLVRAmSTQGGAk	605	Unconsidered		0	0		M1(Oxidation); N-Term(TMT6plex); M6(Oxidation); M10(Oxidation); S15(Phospho); M22(Oxidation); K29(TMT6plex)	HCD	0.2143	0	1	1	227900000		193100	4246000	21.987	240100	1.243	276000	1.429	162000	0.839	184800	0.957	No Proteins	Not Used	26071	0.879	1	217	0.43	23	30	23	14	231	2	0	49	12310000	4	931.97	3724.86	0	3.36
Low	A	2	sLRQEIEGkLNyLVsARPtAVNMk	606	Unconsidered		0	0		N-Term(TMT6plex); S1(Phospho); K9(TMT6plex); Y12(Phospho); S15(Phospho); T19(Phospho); K24(TMT6plex)	HCD		0.2143	2	2	227900000		193100	4246000	21.987	240100	1.243	276000	1.429	162000	0.839	184800	0.957	No Proteins	Not Used	26071			217	0.87	23	30	23	11	231	2	0	49	12310000	4	931.97	3724.86	0.01	7.15
Low	A	2	sLRQELEGkLNyLVsARPtAVNMk	606	Unconsidered		0	0		N-Term(TMT6plex); S1(Phospho); K9(TMT6plex); Y12(Phospho); S15(Phospho); T19(Phospho); K24(TMT6plex)	HCD		0.2143	2	3	227900000		193100	4246000	21.987	240100	1.243	276000	1.429	162000	0.839	184800	0.957	No Proteins	Not Used	26071			217	0.87	23	30	23	11	231	2	0	49	12310000	4	931.97	3724.86	0.01	7.15
Low	A	2	nAFVVFIAcsEcYMLmSYLLNRNARk	608	Unconsidered		0	0		N-Term(TMT6plex); C9(Carbamidomethyl); S10(Phospho); C12(Carbamidomethyl); M16(Oxidation); K26(TMT6plex)	HCD		0.2857	4	4	227900000		193100	4246000	21.987	240100	1.243	276000	1.429	162000	0.839	184800	0.957	No Proteins	Not Used	26071			217	1	23	30	23	10	231	2	0	49	12310000	4	931.97	3724.86	0.01	7.97
Low	A	2	tAGTLTIIDTGIxmtksDLVNNLGtIAk	609	Unconsidered		0	0		N-Term(TMT6plex); X13(I); M14(Oxidation); T15(Phospho); K16(TMT6plex); S17(Phospho); T25(Phospho); K28(TMT6plex)	HCD	1	0	1	1	433900000		41180	216900	5.267	69590	1.69	47120	1.144	43830	1.064	52900	1.285	No Proteins	Not Used	25673	0.656	0.885		0.77	16	30	23	11	205	1	3	74	3185000	4	955.248	3817.97	0	0.75
Low	A	2	tAGTLTIIDTGIxmtksDLVNNLGtIAk	609	Unconsidered		0	0		N-Term(TMT6plex); X13(L); M14(Oxidation); T15(Phospho); K16(TMT6plex); S17(Phospho); T25(Phospho); K28(TMT6plex)	HCD	1	0	1	2	433900000		41180	216900	5.267	69590	1.69	47120	1.144	43830	1.064	52900	1.285	No Proteins	Not Used	25673	0.656	0.885		0.77	16	30	23	11	205	1	3	74	3185000	4	955.248	3817.97	0	0.75
Low	A	2	lDkFISEHtQEVLIDGVPtQGGsRmk	611	Unconsidered		0	0		N-Term(TMT6plex); K3(TMT6plex); T9(Phospho); T19(Phospho); S23(Phospho); M25(Oxidation); K26(TMT6plex)	HCD	0.0769	0	1	1			57400	319300	5.562	70570	1.229	39250	0.684	37020	0.645	55480	0.967	No Proteins	Not Used	24744	0.891	1	197	0.5	22	29	22	13	190	2	0	94	1931000	4	957.979	3828.9	0.01	8.02
Low	A	2	lDkFIsEHTQEVLIDGVPtQGGsRmk	611	Unconsidered		0	0		N-Term(TMT6plex); K3(TMT6plex); S6(Phospho); T19(Phospho); S23(Phospho); M25(Oxidation); K26(TMT6plex)	HCD		0.0769	2	2			57400	319300	5.562	70570	1.229	39250	0.684	37020	0.645	55480	0.967	No Proteins	Not Used	24744			197	0.66	22	29	22	12	190	2	0	94	1931000	4	957.979	3828.9	0.01	8.02
Low	A	2	lDkFIsEHtQEVLIDGVPTQGGsRmk	611	Unconsidered		0	0		N-Term(TMT6plex); K3(TMT6plex); S6(Phospho); T9(Phospho); S23(Phospho); M25(Oxidation); K26(TMT6plex)	HCD		0.2308	3	3			57400	319300	5.562	70570	1.229	39250	0.684	37020	0.645	55480	0.967	No Proteins	Not Used	24744			197	0.9	22	29	22	10	190	2	0	94	1931000	4	957.979	3828.9	0.01	8.02
Low	A	2	ltNNISDkHGFVsTTILNSMHkyQPR	614	Unconsidered		0	0		N-Term(TMT6plex); T2(Phospho); K8(TMT6plex); S13(Phospho); K22(TMT6plex); Y23(Phospho)	HCD	0.25	0	1	1	21440000		5903	50300	8.522	8727	1.478	4361	0.739	6947	1.177	8466	1.434	No Proteins	Not Used	17889	0.871	1	254	0.35	23	30	23	16	250	2	0	300	1041000	2	1964.96	3928.91	0	-1.78
Low	A	2	ltNNISDkHGFVSTtILNsMHkYQPR	614	Unconsidered		0	0		N-Term(TMT6plex); T2(Phospho); K8(TMT6plex); T15(Phospho); S19(Phospho); K22(TMT6plex)	HCD		0.25	2	2	21440000		5903	50300	8.522	8727	1.478	4361	0.739	6947	1.177	8466	1.434	No Proteins	Not Used	17889			254	0.8	23	30	23	12	250	2	0	300	1041000	2	1964.96	3928.91	0	-1.78
Low	A	2	ltNNISDkHGFVSTtILNSMHkyQPR	614	Unconsidered		0	0		N-Term(TMT6plex); T2(Phospho); K8(TMT6plex); T15(Phospho); K22(TMT6plex); Y23(Phospho)	HCD		0.25	2	3	21440000		5903	50300	8.522	8727	1.478	4361	0.739	6947	1.177	8466	1.434	No Proteins	Not Used	17889			254	0.8	23	30	23	12	250	2	0	300	1041000	2	1964.96	3928.91	0	-1.78
Low	A	2	ltNNISDkHGFVStTILNSMHkyQPR	614	Unconsidered		0	0		N-Term(TMT6plex); T2(Phospho); K8(TMT6plex); T14(Phospho); K22(TMT6plex); Y23(Phospho)	HCD		0.25	2	4	21440000		5903	50300	8.522	8727	1.478	4361	0.739	6947	1.177	8466	1.434	No Proteins	Not Used	17889			254	0.8	23	30	23	12	250	2	0	300	1041000	2	1964.96	3928.91	0	-1.78
Low	A	2	lTNNIsDkHGFVsTTILNSMHkyQPR	614	Unconsidered		0	0		N-Term(TMT6plex); S6(Phospho); K8(TMT6plex); S13(Phospho); K22(TMT6plex); Y23(Phospho)	HCD		0.375	5	5	21440000		5903	50300	8.522	8727	1.478	4361	0.739	6947	1.177	8466	1.434	No Proteins	Not Used	17889			254	1.2	23	30	23	10	250	2	0	300	1041000	2	1964.96	3928.91	0	-1.78
Low	A	2	mFSIIIIASVILLIttVVmFLAsILskk	619	Unconsidered		0	0		N-Term(TMT6plex); M1(Oxidation); T15(Phospho); T16(Phospho); M19(Oxidation); S23(Phospho); S26(Phospho); K27(TMT6plex); K28(TMT6plex)	HCD	1	0	1	1	123800000		86350	173300	2.007	129000	1.494	70170	0.813	27170	0.315	93930	1.088	No Proteins	Not Used	20113	0.853	1		0.32	15	27	20	12	111	1	21	100	3109000	4	1026.81	4104.21	0	2.4
Low	A	2	tsLGGRAFLWIYLVFLIAEIsHSDADSIDDQcR	620	Unconsidered		0	0		T1(Phospho); N-Term(TMT6plex); S2(Phospho); S21(Phospho); C32(Carbamidomethyl)	HCD	1	0	1	1								613.1				826.1		No Proteins	Not Used	14184	0.871	1	165	0.87	22	30	23	11	212	1	53	300	98370	3	1413.31	4237.9	-0.01	-6.85
Middle	A	2	aVGER	1	Unambiguous	tRNA-specific adenosine deaminase subunit TAD3 OS=Saccharomyces cerevisiae (strain ATCC 204508 / S288c) GN=TAD3 PE=1 SV=1 - [TAD3_YEAST]	1	1	Q9URQ3	N-Term(TMT6plex)	HCD	1	0	1	1	39660000		52580	77590	1.476	71010	1.35	78130	1.486	33000	0.628	111000	2.11	Unique	Used	8822	0.047	0.394	41	0.01	13	20	13	21	25	0	18	97	1852000	2	380.731	760.454	0	3.56
Low	A	2	eDIER	2	Unconsidered		5	0		N-Term(TMT6plex)	HCD	1	0	1	1	18590000		40390	53800	1.332	95580	2.366	32600	0.807	58090	1.438	117300	2.904	Redundant	Not Used	9120	0.168	0.792	40	0.028	17	24	17	20	63	0	81	135	801400	2	445.744	890.481	0	3.52
Low	A	2	eDLER	2	Unconsidered		2	0		N-Term(TMT6plex)	HCD	1	0	1	2	18590000		40390	53800	1.332	95580	2.366	32600	0.807	58090	1.438	117300	2.904	Redundant	Not Used	9120	0.168	0.792	40	0.028	17	24	17	20	63	0	81	135	801400	2	445.744	890.481	0	3.52
Low	A	2	fEEIR	4	Unconsidered	GH08269p OS=Drosophila melanogaster GN=tral PE=1 SV=3 - [Q9VTZ0_DROME]|Trailer hitch, isoform C OS=Drosophila melanogaster GN=tral PE=4 SV=1 - [M9PF14_DROME]|Trailer hitch, isoform D OS=Drosophila melanogaster GN=tral PE=4 SV=1 - [M9PFF9_DROME]|Trailer hitch, isoform E OS=Drosophila melanogaster GN=tral PE=4 SV=1 - [M9PFB2_DROME]	8	3	Q9VTZ0;M9PF14;M9PFF9	N-Term(TMT6plex)	HCD	1	0	1	1			372600	336000	0.902	617100	1.656	416500	1.118	229300	0.615	618300	1.659	Redundant	Not Used	11925	0.808	1	17	0.094	13	20	13	11	25	0	17	15	12550000	2	461.764	922.521	0	1.91
Low	A	2	fEELR	4	Unconsidered	GH08269p OS=Drosophila melanogaster GN=tral PE=1 SV=3 - [Q9VTZ0_DROME]|Trailer hitch, isoform C OS=Drosophila melanogaster GN=tral PE=4 SV=1 - [M9PF14_DROME]|Trailer hitch, isoform D OS=Drosophila melanogaster GN=tral PE=4 SV=1 - [M9PFF9_DROME]|Trailer hitch, isoform E OS=Drosophila melanogaster GN=tral PE=4 SV=1 - [M9PFB2_DROME]	8	3	Q9VTZ0;M9PF14;M9PFF9	N-Term(TMT6plex)	HCD	1	0	1	2			372600	336000	0.902	617100	1.656	416500	1.118	229300	0.615	618300	1.659	Redundant	Not Used	11925	0.808	1	17	0.094	13	20	13	11	25	0	17	15	12550000	2	461.764	922.521	0	1.91
Middle	A	2	fEEIR	4	Unambiguous	GH08269p OS=Drosophila melanogaster GN=tral PE=1 SV=3 - [Q9VTZ0_DROME]|Trailer hitch, isoform C OS=Drosophila melanogaster GN=tral PE=4 SV=1 - [M9PF14_DROME]|Trailer hitch, isoform D OS=Drosophila melanogaster GN=tral PE=4 SV=1 - [M9PFF9_DROME]|Trailer hitch, isoform E OS=Drosophila melanogaster GN=tral PE=4 SV=1 - [M9PFB2_DROME]	8	3	Q9VTZ0;M9PF14;M9PFF9	N-Term(TMT6plex)	HCD	1	0	1	1			1065000	908200	0.853	1952000	1.834	1263000	1.187	771900	0.725	1883000	1.769	Not Unique	Not Used	11836	0.049	0.427	48	0.055	17	24	17	17	51	0	7	4	42700000	2	461.765	922.523	0	3.57
Middle	A	2	fEELR	4	Unambiguous	GH08269p OS=Drosophila melanogaster GN=tral PE=1 SV=3 - [Q9VTZ0_DROME]|Trailer hitch, isoform C OS=Drosophila melanogaster GN=tral PE=4 SV=1 - [M9PF14_DROME]|Trailer hitch, isoform D OS=Drosophila melanogaster GN=tral PE=4 SV=1 - [M9PFF9_DROME]|Trailer hitch, isoform E OS=Drosophila melanogaster GN=tral PE=4 SV=1 - [M9PFB2_DROME]	8	3	Q9VTZ0;M9PF14;M9PFF9	N-Term(TMT6plex)	HCD	1	0	1	2			1065000	908200	0.853	1952000	1.834	1263000	1.187	771900	0.725	1883000	1.769	Redundant	Not Used	11836	0.049	0.427	48	0.055	17	24	17	17	51	0	7	4	42700000	2	461.765	922.523	0	3.57
Low	A	2	fEEIR	4	Unconsidered	GH08269p OS=Drosophila melanogaster GN=tral PE=1 SV=3 - [Q9VTZ0_DROME]|Trailer hitch, isoform C OS=Drosophila melanogaster GN=tral PE=4 SV=1 - [M9PF14_DROME]|Trailer hitch, isoform D OS=Drosophila melanogaster GN=tral PE=4 SV=1 - [M9PFF9_DROME]|Trailer hitch, isoform E OS=Drosophila melanogaster GN=tral PE=4 SV=1 - [M9PFB2_DROME]	8	3	Q9VTZ0;M9PF14;M9PFF9	N-Term(TMT6plex)	HCD	1	0	1	1	3888000000		3354000	2635000	0.786	6248000	1.863	3948000	1.177	1863000	0.555	5660000	1.688	Redundant	Not Used	11742	0.088	0.587	47	0.1	16	23	16	14	49	0	4	2	124200000	2	461.766	922.525	0	5.62
[truncated: 1,151 more rows]
[truncated: 9 more columns]

## Sheet: color and sort
Confidence Level	Search ID	Processing Node No	Sequence	Unique Sequence ID	PSM Ambiguity	Protein Descriptions	# Proteins	# Protein Groups	Protein Group Accessions	Modifications	Activation Type	DeltaScore	DeltaCn	Rank	Search Engine Rank	Precursor Area	QuanResultID	126	127	127/126	128	128/126	129	129/126	130	130/126	131	131/126	Quan Info	Quan Usage	QuanResultID	q-Value	PEP	Decoy Peptides Matched	Exp Value	Homology Threshold	Identity High	Identity Middle	IonScore	Peptides Matched	# Missed Cleavages	Isolation Interference [%]	Ion Inject Time [ms]	Intensity	Charge	m/z [Da]	MH+ [Da]	Delta Mass [Da]	Delta Mass [PPM]
[truncated: 2,348 more rows]
[truncated: 9 more columns]

[truncated: 10 more sheets: edit 1, ave pep, ave prot, protein summary, me31B peptides, tral peptides, phosphopeptide summary, validated pTral peptides, Sheet2, validate pTral summary]
